# Supplementary material for: MET alterations are enriched in lung adenocarcinoma brain metastases, defining a distinct biologic subtype
Source: J Clin Invest. 2025 Dec 18;136(4):e194708. doi: 10.1172/JCI194708 (PMC12904726; doi:10.1172/JCI194708)
Supplement: Supplemental tables 8-17 [file jci-136-194708-s012.xlsx]

## Sheet: Index
Supplemental Table Index	Table Description
Supplemental Table 8	LUAD BM vs LUAD comparison cohort (sm10): TMM-normalized, log2-transformed gene expression matrix (low expression genes removed); 14663 protein-coding genes kept
Supplemental Table 9	LUAD BM vs LUAD comparison cohort (sm10): differentially expressed genes (DEGs), full table, calculated by limma voom with precision weights; 14663 protein-coding genes total
Supplemental Table 10	LUAD BM vs LUAD comparison cohort (sm10): differentially expressed genes (DEGs), filtered by FDR 0.05, fold change >= 2.0 or <= -2.0; 174 genes passed
Supplemental Table 11	LUAD BM vs LUAD comparison cohort (sm10): Ensemble GSEA (12 algorithms) using MSigDB hallmark (H) gene sets, all genes included for analysis, preranked; sorted by median rank lower to higher, top 20 shown
Supplemental Table 12	LUAD BM vs LUAD comparison cohort (sm10): fGSEA (classical GSEA algorithm) using MSigDB hallmark (H) gene sets, all genes included for analysis, preranked; filtered by FDR 0.05
Supplemental Table 13	MET amplified BM vs non-MET amplified BM comparison cohort (sm34): TMM-normalized, log2-transformed gene expression matrix (low expression genes removed); 19947 protein-coding genes kept
Supplemental Table 14	MET amplified BM vs non-MET amplified BM comparison cohort (sm34): differentially expressed genes (DEGs), full table, calculated by limma voom with precision weights; 19947 protein-coding genes total
Supplemental Table 15	MET amplified BM vs non-MET amplified BM comparison cohort (sm34): differentially expressed genes (DEGs), filtered by FDR 0.05, fold change >= 2.0 or <= -2.0; 243 genes passed
Supplemental Table 16	MET amplified BM vs non-MET amplified BM comparison cohort (sm34): Ensemble GSEA (12 algorithms) using MSigDB hallmark (H) gene sets, all genes included for analysis, preranked; sorted by median rank lower to higher, top 20 shown
Supplemental Table 17	MET amplified BM vs non-MET amplified BM comparison cohort (sm34): fGSEA (classical GSEA algorithm) using MSigDB hallmark (H) gene sets, all genes included for analysis, preranked; filtered by FDR 0.05
Full list of tools / methods for analysis
Environment	Tools & Packages
Pitt high-performance computing clusters	gcc/8.2.0, bedops/2.4.35, bedtools/2.29.0, fastqc/0.11.7, sambamba/0.6.8, samtools/1.9, subread/1.6.2, UCSCtools, star/2.7.3a, kallisto/0.46.1, picard/2.18.12, multiqc/1.7
R environment	R version 4.0.0
	Platform: x86_64-w64-mingw32/x64 (64-bit)
	Running under: Windows 10 x64 (build 18363)
	Matrix products: default
	locale:
	[1] LC_COLLATE=English_United States.1252 LC_CTYPE=English_United States.1252 LC_MONETARY=English_United States.1252
	[4] LC_NUMERIC=C LC_TIME=English_United States.1252
	attached base packages:
	[1] stats4 splines grid parallel stats graphics grDevices utils datasets methods base
	other attached packages:
	[1] ggpubr_0.2.4 magrittr_1.5 gridExtra_2.3 readr_1.3.1 BiocParallel_1.18.1
	[6] msigdbr_7.0.1 fgsea_1.10.1 Rcpp_1.0.2 EGSEAdata_1.12.0 EGSEA_1.12.0
	[11] pathview_1.24.0 topGO_2.36.0 SparseM_1.77 GO.db_3.8.2 graph_1.62.0
	[16] gage_2.34.0 org.Hs.eg.db_3.8.2 AnnotationDbi_1.46.1 IRanges_2.18.3 S4Vectors_0.22.1
	[21] clusterProfiler_3.12.0 ggcorrplot_0.1.3 circlize_0.4.8 ggrepel_0.8.1 broom_0.5.2
	[26] ggfortify_0.4.8 devtools_2.2.1 usethis_1.5.1 ComplexHeatmap_2.0.0 VennDiagram_1.6.20
	[31] futile.logger_1.4.3 Biobase_2.44.0 BiocGenerics_0.30.0 edgeR_3.26.8 limma_3.40.6
	[36] reshape2_1.4.3 RColorBrewer_1.1-2 ape_5.3 ctc_1.58.0 amap_0.8-17
	[41] scales_1.0.0 ggplot2_3.2.1
	loaded via a namespace (and not attached):
	[1] Glimma_1.12.0 KEGG.db_3.2.3 pkgmaker_0.27 tidyr_1.0.0
	[5] bit64_0.9-7 multcomp_1.4-11 data.table_1.12.6 hwriter_1.3.2
	[9] KEGGREST_1.24.1 RCurl_1.95-4.12 generics_0.0.2 snow_0.4-3
	[13] org.Mm.eg.db_3.8.2 metap_1.2 TH.data_1.0-10 callr_3.3.2
	[17] cowplot_1.0.0 lambda.r_1.2.4 RSQLite_2.1.4 europepmc_0.3
	[21] bit_1.1-14 enrichplot_1.4.0 mutoss_0.1-12 xml2_1.2.2
	[25] httpuv_1.5.2 assertthat_0.2.1 viridis_0.5.1 hms_0.5.2
	[29] promises_1.1.0 fansi_0.4.0 progress_1.2.2 caTools_1.17.1.2
	[33] Rgraphviz_2.28.0 igraph_1.2.4.1 DBI_1.0.0 geneplotter_1.62.0
	[37] htmlwidgets_1.5.1 purrr_0.3.3 ellipsis_0.3.0 dplyr_0.8.3
	[41] backports_1.1.5 annotate_1.62.0 PADOG_1.26.0 gbRd_0.4-11
	[45] HTMLUtils_0.1.7 vctrs_0.2.0 remotes_2.1.0 withr_2.1.2
	[49] ggforce_0.3.1 globaltest_5.38.0 triebeard_0.3.0 prettyunits_1.0.2
	[53] mnormt_1.5-5 cluster_2.1.0 DOSE_3.10.2 lazyeval_0.2.2
	[57] crayon_1.3.4 labeling_0.3 pkgconfig_2.0.3 tweenr_1.0.1
	[61] nlme_3.1-140 pkgload_1.0.2 GSA_1.03.1 rlang_0.4.2
	[65] lifecycle_0.1.0 sandwich_2.5-1 registry_0.5-1 rprojroot_1.3-2
	[69] polyclip_1.10-0 GSVA_1.32.0 matrixStats_0.55.0 rngtools_1.4
	[73] Matrix_1.2-17 urltools_1.7.3 zoo_1.8-6 ggridges_0.5.1
	[77] GlobalOptions_0.1.1 processx_3.4.1 png_0.1-7 viridisLite_0.3.0
	[81] rjson_0.2.20 bitops_1.0-6 KernSmooth_2.23-15 Biostrings_2.52.0
	[85] blob_1.2.0 R2HTML_2.3.2 doRNG_1.7.1 shape_1.4.4
	[89] stringr_1.4.0 qvalue_2.16.0 gridGraphics_0.4-1 ggsignif_0.6.0
	[93] memoise_1.1.0 GSEABase_1.46.0 plyr_1.8.4 safe_3.24.0
	[97] gplots_3.0.1.1 bibtex_0.4.2 gdata_2.18.0 zlibbioc_1.30.0
	[101] compiler_3.6.1 plotrix_3.7-7 clue_0.3-57 KEGGgraph_1.44.0
	[105] cli_1.1.0 XVector_0.24.0 ps_1.3.0 formatR_1.7
	[109] MASS_7.3-51.4 tidyselect_0.2.5 stringi_1.4.3 GOSemSim_2.10.0
	[113] locfit_1.5-9.1 fastmatch_1.1-0 tools_3.6.1 rstudioapi_0.10
	[117] foreach_1.4.7 farver_2.0.1 ggraph_2.0.0 digest_0.6.21
	[121] rvcheck_0.1.7 BiocManager_1.30.9 shiny_1.4.0 later_1.0.0
	[125] httr_1.4.1 Rdpack_0.11-1 colorspace_1.4-1 XML_3.98-1.20
	[129] fs_1.3.1 sn_1.5-4 graphlayouts_0.5.0 multtest_2.40.0
	[133] shinythemes_1.1.2 ggplotify_0.0.4 plotly_4.9.1 sessioninfo_1.1.1
	[137] xtable_1.8-4 jsonlite_1.6 futile.options_1.0.1 tidygraph_1.1.2
	[141] UpSetR_1.4.0 zeallot_0.1.0 testthat_2.3.1 R6_2.4.0
	[145] TFisher_0.2.0 KEGGdzPathwaysGEO_1.22.0 pillar_1.4.2 htmltools_0.4.0
	[149] mime_0.7 hgu133plus2.db_3.2.3 glue_1.3.1 fastmap_1.0.1
	[153] DT_0.10 codetools_0.2-16 utf8_1.1.4 mvtnorm_1.0-11
	[157] pkgbuild_1.0.6 lattice_0.20-38 tibble_2.1.3 numDeriv_2016.8-1.1
	[161] hgu133a.db_3.2.3 gtools_3.8.1 survival_2.44-1.1 org.Rn.eg.db_3.8.2
	[165] desc_1.2.0 munsell_0.5.0 DO.db_2.9 GetoptLong_0.1.7
	[169] iterators_1.0.12 gtable_0.3.0

## Sheet: Supplemental Table 8
LUAD BM vs LUAD comparison cohort (sm10): TMM-normalized, log2-transformed gene expression matrix (low expression genes removed); 14663 protein-coding genes kept
Patient ID		1	2	3	4	5	1	2	3	4	5
Sample ID		LA182	LA181	LA184	LA185	LA183	BA35	BA75	BA12	BA92	BA81
Gene
TSPAN6!ENSG00000000003		2.28	3.93	3.34	1.19	3.36	3.75	5.26	5.2	6.13	5.67
DPM1!ENSG00000000419		4.78	5.92	4.53	6.15	5.34	5.49	6.21	5.94	7.04	5.69
SCYL3!ENSG00000000457		2.91	4.24	4.42	4.54	4.27	3.91	3.8	5.18	5.06	3.95
C1orf112!ENSG00000000460		4.6	4.58	4.21	5.16	5.03	4.73	4.9	6.22	5.8	4.78
FGR!ENSG00000000938		4.61	5.35	1.12	5.02	4.32	2.84	3.09	2.12	2.24	1.76
CFH!ENSG00000000971		8.24	8.88	8.9	7.62	8.94	9.28	9.51	9.8	7.98	8.95
FUCA2!ENSG00000001036		4.96	5.57	3.54	2.83	4.7	4.09	5.49	5.41	5.8	6.64
GCLC!ENSG00000001084		5.37	8.74	6.42	5.69	7.1	6.59	9.85	4.46	5.91	8.52
NFYA!ENSG00000001167		4.45	4.17	4.54	5.23	4.6	5.66	4.69	4.29	5.8	4.86
STPG1!ENSG00000001460		0.69	2.43	1.88	1.34	2.01	1.34	0.97	2.81	2.98	3.13
NIPAL3!ENSG00000001461		3.85	3.14	3.98	4.7	3.49	4.16	2.96	5.28	4.37	3.76
LAS1L!ENSG00000001497		4.92	4.72	3.92	5.36	5.5	4.46	5.35	4.78	5.65	5.63
ENPP4!ENSG00000001561		1.94	4.29	2.39	4	3.3	3.77	4.73	5.31	5.01	4.29
SEMA3F!ENSG00000001617		3.56	3.72	4.17	3.65	3.13	3.34	3.94	2.26	3.5	3.65
CFTR!ENSG00000001626		4.93	5.34	5.41	1.8	-0.14	2.39	0.51	5.78	3.41	0.35
ANKIB1!ENSG00000001629		7.47	6.95	7.25	7.6	7.45	7.68	6.42	6.89	6.64	7.42
CYP51A1!ENSG00000001630		3.69	6.13	4.84	4.82	5.3	4.61	4.45	5.79	5.85	6.98
KRIT1!ENSG00000001631		5.89	6.25	5.96	6.99	6.97	6.83	5.73	6.81	5.53	6.71
RAD52!ENSG00000002016		3.98	3.84	2.62	4.51	5.06	4.14	3.7	3.26	2.79	4.69
BAD!ENSG00000002330		0.23	1.15	2.28	0.2	1.07	1.35	0.83	2.56	2.23	0.82
LAP3!ENSG00000002549		7.54	7.7	5.77	6.71	7.16	6.76	6.08	6.27	5.88	6.12
CD99!ENSG00000002586		7.77	8.22	7.33	7.99	8.2	8.79	8.06	7.77	7.69	7.1
HS3ST1!ENSG00000002587		2.16	1.74	3.26	-0.83	-0.21	1.46	2.81	-0.17	0.26	-0.08
AOC1!ENSG00000002726		3	2.57	-2.69	0.27	-1.63	3.09	3.29	7	-2.96	-3.35
HECW1!ENSG00000002746		2.23	3.04	2.28	1.88	3.64	2.69	2.74	2.44	1.38	-3.55
MAD1L1!ENSG00000002822		4.85	4.79	4.39	5.01	5.26	5.41	4.09	4.28	5.16	4.66
LASP1!ENSG00000002834		6.53	5.56	3.66	5.84	6.21	6.44	6.49	6.81	6.79	5.52
SNX11!ENSG00000002919		3.48	3.81	5.01	4.54	3.94	3.6	4.02	3.89	4.25	3.83
TMEM176A!ENSG00000002933		3.84	3.65	3.52	2.94	3.35	5.16	2.97	7.35	1.72	1.94
M6PR!ENSG00000003056		6.57	6.9	5.82	6.6	6.48	6.65	6.73	6.02	6.54	6.48
KLHL13!ENSG00000003096		-3.61	-0.95	3.1	-0.32	1.71	0.31	0.36	2.37	0.73	0.11
CYP26B1!ENSG00000003137		-4.33	1.27	-0.7	2.41	3.82	2.07	2.63	-3.07	2.06	3
ICA1!ENSG00000003147		4.65	5.78	5.62	3.19	3.94	5.11	5.93	6.56	6.53	6.91
DBNDD1!ENSG00000003249		3.16	-4.7	-1.71	-1.56	-0.09	0.5	-1.49	0.58	1.94	1.2
ALS2!ENSG00000003393		6.05	6.72	5.8	5.81	5.92	6.02	6.61	6.16	6.84	6.56
CASP10!ENSG00000003400		6.8	5.6	5.19	6.78	4.17	4.84	3.91	6.65	4.67	3.8
CFLAR!ENSG00000003402		8.21	7.78	8.05	8.37	7.6	8.84	6.8	7.12	6.7	6.66
TFPI!ENSG00000003436		5.1	7.06	3.88	4.86	5.61	5.92	7.69	7.66	6.27	8.01
NDUFAF7!ENSG00000003509		5.72	5.56	5.54	6.44	5.78	5.74	5.6	5.64	5.35	6.25
RBM5!ENSG00000003756		7.89	7.47	7.67	8.88	7.53	7.6	7.76	7.46	7.33	7.54
MTMR7!ENSG00000003987		-0.26	-1.45	1.18	-1.72	1.93	-1.16	0.72	6.43	1.7	-2.06
SLC7A2!ENSG00000003989		3.33	5.1	6.65	3.95	2.34	3.57	6.51	7.31	1.34	5.67
ARF5!ENSG00000004059		3.6	2.86	3.89	3.4	4.02	4.07	3.5	4.18	3.85	5.28
SARM1!ENSG00000004139		0.32	2.01	4.66	4.22	3.25	2.87	3.07	1.43	3.69	3.15
POLDIP2!ENSG00000004142		5.4	5.01	4.36	4.79	5.7	5.75	6.26	6.32	6.07	7.27
PLXND1!ENSG00000004399		7.09	6.03	6.34	5.74	7.29	7.22	6.6	5.94	5.57	7.3
AK2!ENSG00000004455		7.64	8.42	7.87	8.49	8.07	7.56	8.46	8.96	8.61	8.84
CD38!ENSG00000004468		4.5	4.67	4.77	5.07	4.47	2.33	3.12	5.92	2.01	3.18
FKBP4!ENSG00000004478		5.36	5.47	6.38	6.03	5.17	7.13	6.45	5.46	6.48	6.35
KDM1A!ENSG00000004487		5.88	6.6	8.03	6.96	6.37	6.27	6.92	7.24	7.33	6.87
RBM6!ENSG00000004534		8.03	8.83	9.98	9.25	8.72	8.1	8.67	7.85	7.67	8.12
CAMKK1!ENSG00000004660		2.61	1.63	3.61	3.33	3.85	2.95	1.87	2.46	1.96	1.42
RECQL!ENSG00000004700		5.16	5.12	4.11	5.57	5.43	5.34	5.15	5.3	5.47	6.07
VPS50!ENSG00000004766		5.48	5.43	6.95	6.24	6.11	6.12	4.79	5.63	5.43	5.76
HSPB6!ENSG00000004776		0.95	4.94	6.14	2.64	0.32	1.16	1.81	0.62	1.21	0.73
ARHGAP33!ENSG00000004777		3.18	2.48	4.29	2.75	3.45	1.77	1.93	1.32	2.18	2.01
NDUFAB1!ENSG00000004779		2.86	3.99	2.61	2.82	3.79	3.58	4.54	4.68	4.5	4.79
PDK4!ENSG00000004799		4.08	6.24	5.65	4.58	5.61	6.63	5.99	8.12	3.44	9.08
ABCB5!ENSG00000004846		-2.08	1.09	3.01	-0.73	-1.26	2.04	-2.43	0.33	-4.41	-0.96
ARX!ENSG00000004848		1.91	-5.63	-4.09	-4.66	0.15	2.59	-2.3	-1.97	-1.83	1.81
SLC25A13!ENSG00000004864		5.87	6.58	6.7	6.63	7.06	6.55	6.08	7.18	6.01	7.13
ST7!ENSG00000004866		5.21	5.43	5.84	4.31	5.38	5.44	5.02	6.52	4.62	5.52
CDC27!ENSG00000004897		5.68	6.26	5.5	6.38	6.05	5.95	5.93	6.03	6.16	6.71
SLC4A1!ENSG00000004939		-2.26	-1.76	0.27	-1.42	3.96	3.02	-1.11	-1.23	1.06	0.76
HCCS!ENSG00000004961		3.51	3.61	2.96	3.81	3.85	2.75	4.68	4.22	3.8	5.4
DVL2!ENSG00000004975		4.3	3.47	4.72	3.86	4.63	4.78	3.82	3.34	3.89	3.62
PRSS22!ENSG00000005001		4.36	3.41	2.03	0.11	-2.04	4.17	5.13	2.87	6.34	3.6
UPF1!ENSG00000005007		5.14	6.29	5.47	6.31	5.65	5.84	5.58	5.9	5.86	5.88
SKAP2!ENSG00000005020		5.48	6.19	4.92	6.09	6.09	6.41	7.29	4.98	6.83	6.35
SLC25A5!ENSG00000005022		4.74	6.25	5.23	5.34	5.7	5.31	6.12	6.95	6.93	7.32
MCUB!ENSG00000005059		5.2	4.53	3.3	6.03	4.33	3.29	2.78	3.01	2.34	3.71
POLR2J!ENSG00000005075		4.18	4.14	3.96	4.96	6.1	5.9	5.43	5.6	5.55	6.2
DHX33!ENSG00000005100		4.9	3.75	3.69	4.66	4.85	5.19	4.55	4.05	4.36	4.83
THSD7A!ENSG00000005108		4.81	5.21	4.37	2.81	3.71	4.48	4.38	4.16	1.93	3.12
LIG3!ENSG00000005156		5.28	5.94	6.14	6.14	5.62	6.14	5.2	6.42	6.17	5.93
RPAP3!ENSG00000005175		5.1	5.57	5.37	5.68	5.37	4.17	5.94	5.26	5.97	5.2
ACSM3!ENSG00000005187		2.69	4.47	3.46	2.34	-0.28	3.56	4.73	6.02	1.78	4.18
REXO5!ENSG00000005189		0.81	2.18	1.46	0.82	3.05	3.32	1.98	3.97	2.26	2.31
CIAPIN1!ENSG00000005194		3.38	2.79	2.2	3.93	4.14	2.99	4.64	4.2	4.48	4.78
SPPL2B!ENSG00000005206		4.51	3.7	4.7	5.78	4.64	4.36	4.47	3.46	4.5	4.11
FAM214B!ENSG00000005238		1.71	2.12	3.43	1.55	3.2	2.88	3.63	2.96	1.47	2.17
COPZ2!ENSG00000005243		3.01	2.8	4.14	0.29	4.42	2.84	2.47	1.78	2.44	2.12
PRKAR2B!ENSG00000005249		5.46	3.44	2.7	2.96	4.56	4.43	2.91	2.99	2.59	1.65
MSL3!ENSG00000005302		3.35	4.72	4.78	6.49	5.5	4.27	5.06	3.68	4.47	5.17
CREBBP!ENSG00000005339		9.42	9.23	9.27	9.7	8.3	9.21	8.83	9.74	8.91	8.46
TSPOAP1!ENSG00000005379		5.02	3.61	6.17	4.47	4.17	4.12	0.49	2.99	1.61	1.26
PON1!ENSG00000005421		1.05	-3.34	-3.37	-2.61	-0.04	5.1	0.99	0.31	-5.09	3.35
GCFC2!ENSG00000005436		4.1	4.11	4.76	4.78	5.06	4.2	4.92	4.94	5	5.83
WDR54!ENSG00000005448		2.64	1.42	2.52	3.22	1.92	2.52	2.46	1.83	2.87	0.64
CROT!ENSG00000005469		2.03	4.29	3.18	3.92	3.61	2.02	3.93	3.53	4.44	3.61
ABCB4!ENSG00000005471		4.9	3.16	5.16	6.06	3.61	2.94	2.33	4.2	3.07	1.27
KMT2E!ENSG00000005483		9.16	8.73	8.91	10.02	8.43	8.6	7.84	9.08	7.95	8.23
RHBDD2!ENSG00000005486		2.94	5.58	5.65	4.7	4.76	5.79	5.2	5.2	4.09	3.69
IBTK!ENSG00000005700		7.16	7.55	7.86	6.7	7.4	7.43	7.21	8.2	7.61	8.53
ZNF195!ENSG00000005801		3.72	5.08	5.08	4.87	5.22	4.58	5.32	4.97	4.85	4.34
MYCBP2!ENSG00000005810		9.83	9.1	10.04	10.28	9.14	8.45	8.49	8.92	8	8.57
FBXL3!ENSG00000005812		4.78	4.61	5.23	5.16	4.68	4.39	4.49	5.07	4.48	4.98
ITGAL!ENSG00000005844		6.9	7.44	7.25	8.57	6.96	5.29	3.48	4.88	4.26	4.91
PDK2!ENSG00000005882		3.96	3.24	3.17	3.96	3.62	5.22	4.02	6.13	5.38	5.49
ITGA3!ENSG00000005884		9.23	7	6.45	4.73	8.43	9.84	7.2	7.84	7.55	8.13
ZFX!ENSG00000005889		6.47	6.22	6.61	6.7	6.35	6.7	6.28	6.06	5.94	6.84
LAMP2!ENSG00000005893		4.4	6.12	5.01	5.36	6.39	5.84	6.05	6.85	7.26	6.91
ITGA2B!ENSG00000005961		4.5	1.24	-4.09	0.59	3.12	0.55	1.4	0.1	2.21	1.52
GDE1!ENSG00000006007		4.28	4.94	3.6	2.75	4.39	4.84	5.16	4.96	5.52	4.58
REX1BD!ENSG00000006015		2.16	0.31	0.01	2.03	2.21	1.54	0.68	2.16	1.35	1.92
CRLF1!ENSG00000006016		2.02	0.72	3.29	-1.86	-0.86	-0.01	-2.61	5.74	-3.43	-2.68
OSBPL7!ENSG00000006025		3.61	2.85	3.66	4.19	4.6	4.3	2.55	3.29	4.04	2.14
TMEM98!ENSG00000006042		3.82	3.27	4.81	0.08	2.7	3.61	3.23	4.93	2.12	2.33
YBX2!ENSG00000006047		-0.14	1.25	-1.03	-2.1	-1.28	2.27	0.16	3.36	4.1	0.33
MAP3K14!ENSG00000006062		6.31	3.5	5.71	6.49	5.02	4.76	3.93	4.24	4.61	3.22
ABCC8!ENSG00000006071		3.96	3.03	-1.83	-0.53	1.97	3.11	0.41	-1.73	3.08	-2.8
TMEM132A!ENSG00000006118		5.85	2.83	2.15	2.08	3.66	5.08	4.2	2.11	5.25	1.15
AP2B1!ENSG00000006125		7.56	7.86	7.4	7.96	8.13	7.56	7.83	8.64	9.03	8.28
ZNF263!ENSG00000006194		5.49	3.69	4.43	4.93	4.11	5.2	4.86	4.62	4.58	4.11
CX3CL1!ENSG00000006210		5.5	1.73	2.95	0.83	1.85	4.25	0.94	1.11	0.47	-0.39
SPATA20!ENSG00000006282		5.89	6.08	4.39	4.64	6.15	6.19	5.64	5.19	4.33	4.38
CACNA1G!ENSG00000006283		0.47	2.71	1.56	2.19	-0.95	1.02	1.37	-2.57	-0.58	-2.21
TNFRSF12A!ENSG00000006327		1.4	0.93	1.47	-0.87	2.03	2.14	2.44	1.42	2.47	0.23
MAP3K9!ENSG00000006432		3.65	4.14	3.67	3.95	4.86	4.98	4.32	4.02	4.12	4.79
RALA!ENSG00000006451		6.76	5.45	3.56	4.73	4.74	4.72	5.08	5.27	5.41	4.47
BAIAP2L1!ENSG00000006453		5.85	5.96	4.45	1.82	6.32	6.56	6.19	6.44	6.4	7.3
KDM7A!ENSG00000006459		7	6.56	5.89	7.26	7.04	6.13	5.38	5.5	7	7.15
ETV1!ENSG00000006468		4.69	5.9	5.46	1.17	5.79	4.85	4.97	3.13	3.72	3.41
AGK!ENSG00000006530		5.03	4.51	4.73	4.93	5.11	4.45	4.3	4.73	4.56	5.28
ALDH3B1!ENSG00000006534		4.7	4.12	4.59	0.35	4.45	5.06	4.99	7.14	5.24	6.7
TTC22!ENSG00000006555		0.65	2.55	1.83	1.41	1.3	2.37	3.11	2.33	2.79	3.02
PHTF2!ENSG00000006576		5.09	5.17	5.45	6.63	4.73	4.97	5.29	5.64	4.66	6.65
FARP2!ENSG00000006607		5.44	5.85	5.24	6.16	4.85	5.38	5.12	5.94	5.34	5.36
USH1C!ENSG00000006611		4.56	4.3	1.03	-0.05	0.91	0.94	4.46	7.59	-1.52	5.34
GGCT!ENSG00000006625		3.52	3.1	2.01	2.38	2.71	4.58	2.91	3.15	4.44	4.07
DBF4!ENSG00000006634		4.49	3.33	4.33	4.97	4.93	4.05	3.69	4.78	3.72	4.43
TBXA2R!ENSG00000006638		1.92	-2.2	0.31	0.63	1.45	1.22	0.94	0.9	-0.6	2.84
IFRD1!ENSG00000006652		5.3	6.56	6.32	6.7	7.15	6.64	5.99	6.08	6.06	6.3
COX10!ENSG00000006695		5.12	3.85	5.56	4.86	5.1	4.15	4.64	4.17	4.61	5.58
GTF2IRD1!ENSG00000006704		4.25	3.79	2.85	2.48	4.93	5.19	5.13	5.46	5.49	3.32
PAF1!ENSG00000006712		7.1	6.08	6	6.54	6.55	6.5	6.03	6.59	6.15	6.76
VPS41!ENSG00000006715		6.87	7.03	6.87	6.79	6.58	6.82	6.66	7.13	7.4	7.2
ARHGAP44!ENSG00000006740		5.1	4.4	5.08	2.91	1.36	3.76	2.92	4.33	4.19	4.64
ELAC2!ENSG00000006744		6.22	6.55	5.56	6.53	7.38	5.82	6.35	6.05	5.65	7.2
SCIN!ENSG00000006747		4.33	6.14	6.45	2.02	5.25	3.31	6.37	7.87	5.05	4.25
ARSD!ENSG00000006756		4.23	3.83	4.71	2.43	4.23	6.58	4.81	6.41	4.17	5.62
PNPLA4!ENSG00000006757		2.64	2.63	-0.46	0.46	1.83	2.87	3.15	1.51	2.21	4.38
ADIPOR2!ENSG00000006831		4.75	4.74	4.69	3.86	4.06	4.31	5.07	4.38	5.07	4.94
CDKL3!ENSG00000006837		2.24	2.97	3.39	2.34	1.16	1.9	2.21	1.23	1.71	2.03
MARK4!ENSG00000007047		3.7	3.51	4.26	4.38	4.38	5.02	3.9	5.01	4.21	4.75
PROM1!ENSG00000007062		3.41	3.23	6.68	-1.39	0.2	2.96	4.98	-3.43	4.82	-0.16
CCDC124!ENSG00000007080		3.99	2.9	3.92	3.52	4.05	4.33	4.19	4.99	4.73	4.48
CEACAM21!ENSG00000007129		0.33	1.67	0.58	3.06	1.84	2.21	-0.24	0.49	0.54	-0.42
PAFAH1B1!ENSG00000007168		6.61	7.16	6.28	7.69	6.7	6.92	7.38	6.77	6.93	6.72
DNAH9!ENSG00000007174		3.73	3.88	7.11	-0.18	2.05	2.72	2.2	-0.75	1	-2.41
KIAA0100!ENSG00000007202		8.79	7.59	7.33	8.64	8.49	8.38	8.06	8.44	8.5	9.43
GAS7!ENSG00000007237		5.84	4.89	2.48	4.04	4.95	3.73	4.37	1.44	4.37	2.09
TRAPPC6A!ENSG00000007255		2.06	1.42	2.78	1.77	1.51	2.33	0.25	1.8	1.99	1.6
MATK!ENSG00000007264		1.83	2.23	0.19	3.1	2.4	1.52	-0.78	0.53	0.65	0.61
CD79B!ENSG00000007312		0.12	1.16	4.49	6.58	-1.55	2.26	-0.17	2.14	-0.28	0.23
SCN4A!ENSG00000007314		-5.16	-0.31	1.94	0.34	3.14	0.94	-2.08	-2.05	2.26	-1.49
ST7L!ENSG00000007341		3.59	4.77	5.17	4.28	4.72	4.03	4.74	4.23	5.06	4.16
PAX6!ENSG00000007372		-0.03	-3.35	1.84	1.66	1.24	1.4	2.32	-0.95	2.84	-0.76
RPUSD1!ENSG00000007376		2.73	0.64	-1.21	1.16	1.71	2.33	1.27	1.07	1.25	0.78
RHBDF1!ENSG00000007384		3.93	4.31	3.19	1.9	4.21	5.42	4.53	3.18	4.16	4.11
LUC7L!ENSG00000007392		5.84	5.51	5.91	6.4	5.49	4.91	5.37	4.83	5.54	4.48
CACNA2D2!ENSG00000007402		4.56	6.01	1.78	2.07	0.52	1.12	0.44	1.1	1.43	-1.21
BAIAP3!ENSG00000007516		3.76	2.46	5.76	3.54	3.06	4.31	4.94	3.36	0.14	3.05
TSR3!ENSG00000007520		1.6	1.5	1.83	1.26	1.9	2.66	2.65	2.27	3.04	2.42
PIGQ!ENSG00000007541		4.52	3.7	4.49	3.22	3.71	4.6	3.38	3.68	4.38	2.98
CRAMP1!ENSG00000007545		5.01	5.28	1.63	4.95	4.06	5.74	5.29	4.66	4.74	4.8
TEAD3!ENSG00000007866		4.38	3.6	2.51	1.5	2.73	3.94	3.54	3.6	4.26	3.82
SELE!ENSG00000007908		-0.23	1.69	1.89	0.88	-2.29	-0.91	-1.16	0.48	-4.16	-3.55
DNAJC11!ENSG00000007923		4.76	5.31	5.59	5.47	5.84	4.37	4.82	5.45	5.97	5.79
FMO3!ENSG00000007933		4	0.41	6.81	1.02	0.8	0.46	1.69	0.9	0.88	0.24
MYLIP!ENSG00000007944		4.42	3.88	4.82	4.35	4.35	5.09	4.18	4.89	4.55	4.11
E2F2!ENSG00000007968		0.97	1.88	-0.22	-2.35	0.99	-0.29	0.42	2.12	0.32	1.78
PSMB1!ENSG00000008018		4.31	5.78	4.79	5.38	4.82	5.05	6.71	6.25	6.84	6.89
SYN1!ENSG00000008056		-0.79	1.91	-4.09	1.2	0.13	1.99	1.19	-0.82	1.01	-5.62
JARID2!ENSG00000008083		6.97	5.08	5.96	6.72	5.72	5.29	5.59	5.18	5.96	5.74
CDKL5!ENSG00000008086		6.38	6.82	5.62	5.41	5.87	6.1	5.91	6.43	6.19	7.39
CDK11A!ENSG00000008128		5.84	6.16	6.85	7.5	6.86	5.54	6.04	5.88	6.4	6.1
NADK!ENSG00000008130		4.34	4.76	4.75	4.55	5.08	4.39	5.04	5.36	4.81	6.11
TFAP2B!ENSG00000008196		1.9	-5.63	-4.09	-1.55	-4.85	2.37	-0.51	-3.4	-2.45	-6.85
DLEC1!ENSG00000008226		2.3	4.6	8.04	3.77	2.1	3.24	3.6	1.87	3.29	1.64
CYTH3!ENSG00000008256		5.31	2.94	3.91	3.76	4.13	4.57	3.69	3.4	3.75	4.44
ADAM22!ENSG00000008277		3.91	3.13	4.16	4.66	4.55	6.14	5.35	3.59	5.88	3.67
SYPL1!ENSG00000008282		3.35	4.36	5.67	5.69	5.19	4.7	4.24	4.72	4.39	5.57
CYB561!ENSG00000008283		2.67	1.86	3.55	1.39	3.04	2.81	2.75	3.74	3.6	0.23
SPAG9!ENSG00000008294		8.39	8.06	7.98	7.98	7.84	8.74	7.48	8.46	7.68	8.37
CELSR3!ENSG00000008300		4.96	3.68	2.05	3.41	6.02	5.76	3.89	3.06	6.39	5.99
AASS!ENSG00000008311		6.56	5.96	6.45	5.3	5.6	4.57	4.75	6.28	3.46	5.72
PLEKHG6!ENSG00000008323		3.78	1.46	-2.7	-3.52	-1.22	3.59	2.95	1.24	3.25	2.82
SS18L2!ENSG00000008324		2.24	1.04	2.47	3.06	2.29	2.31	2.25	2.96	2.89	2.41
MPND!ENSG00000008382		2.28	2.85	1.85	2.61	2.7	2.65	2.03	2.4	2.85	2.6
MGST1!ENSG00000008394		4.95	6.52	3.38	0.5	4.73	6.96	6.83	6.94	7.16	7.07
CRY1!ENSG00000008405		2.84	4.95	3.93	4.82	2.56	2.22	4.35	4.5	4.65	5.35
NFIX!ENSG00000008441		5.29	5.25	5.38	3.11	3.92	3.76	4.73	4.85	4.4	1.12
ST3GAL1!ENSG00000008513		2.51	3.17	4.61	4.19	3.36	2.91	3.31	3.98	3.39	2.87
IL32!ENSG00000008517		5.35	6.29	3.8	6.37	4.96	3.85	5.05	5.94	4.02	3.78
PKD1!ENSG00000008710		9.48	6.88	7.58	7.75	9.05	8.49	7.3	7.38	7.92	6.22
MAPK8IP2!ENSG00000008735		-0.45	-0.6	-0.39	-1.84	2.97	1.05	1.29	-0.77	1.65	1.92
MED24!ENSG00000008838		6.02	5.62	5.94	5.22	5.98	5.24	5.44	5.52	6.13	6.41
RHOBTB2!ENSG00000008853		5.77	5.61	4.21	4.87	3.92	6.46	5.21	6.73	5.52	4.31
HEATR5B!ENSG00000008869		6.77	6.91	7.49	7.99	7.4	6.76	7.01	7.17	7.22	7.57
SEC62!ENSG00000008952		7.49	7.27	7.83	7.75	7.16	7.08	8.08	8.38	8.69	6.97
RPS20!ENSG00000008988		8.2	8.4	8.07	9.5	8.04	8.48	8.65	10.07	8.5	7.7
CSDE1!ENSG00000009307		8.66	8.98	8.61	8.78	8.5	8.12	9.16	9.19	9.83	8.89
UBE3C!ENSG00000009335		7.62	7.33	6.67	7.15	6.81	7.1	6.99	7.13	6.37	8.13
REV3L!ENSG00000009413		6.75	7.49	7	7.99	7.46	5.92	6.63	6.81	6.68	7.12
TENM1!ENSG00000009694		3.47	3.32	4.64	2.83	3.15	2.59	2.04	-3.54	3.96	4.47
IYD!ENSG00000009765		-4.63	5.91	-0.86	0.64	-3.76	-1.56	5.22	4.55	4.04	-0.43
FAM76A!ENSG00000009780		3.52	2.73	3.14	3.5	2.52	2.91	2.83	3.57	3.42	2.36
TRAF3IP3!ENSG00000009790		4.34	3.9	4.94	6.95	3.76	2.94	2.86	2.97	2.51	2.66
POMT2!ENSG00000009830		5.62	5.68	5.16	4.23	5.76	5.28	5.4	4.39	4.43	4.96
VTA1!ENSG00000009844		4.25	5.18	3.8	4.48	3.96	4.31	5.94	5.39	6.11	5.52
MLXIPL!ENSG00000009950		2.77	2.39	-1.85	1.13	1.34	3.33	1.55	0.25	1.91	3.01
BAZ1B!ENSG00000009954		7.89	7.85	7.53	7.74	7.63	7.87	7.23	7.36	6.91	7.85
RANBP9!ENSG00000010017		5.8	6.07	6.57	6.41	6.19	6.86	6.83	7.01	6.67	7.47
ETV7!ENSG00000010030		3.44	3.46	0.48	1.1	2.18	2.46	0.15	2.13	1.04	-0.61
SPRTN!ENSG00000010072		1.88	3.62	2.29	3.61	3.42	3.8	3.54	3.62	4.15	2.83
EEF1AKNMT!ENSG00000010165		5.37	5.06	1.9	4.83	5.17	5.34	5.42	5.61	6	4.99
DYRK4!ENSG00000010219		3.69	4.08	3.7	3.71	3.44	2.83	3.98	3.56	3.77	4.06
ZNF207!ENSG00000010244		6.97	7.62	7.06	8.39	7.45	7.71	7.79	7.71	8.7	7.83
UQCRC1!ENSG00000010256		4.3	4.95	5.14	4.09	5.69	5.5	5.98	5.87	5.8	7.92
STARD3NL!ENSG00000010270		4.94	5.75	4.21	4.84	5.14	5.37	5.8	5.91	5.8	4.63
CD9!ENSG00000010278		6.38	6.75	6.07	4.21	5.57	7.48	6.1	7.24	7.07	5.98
HHATL!ENSG00000010282		0.08	-3.39	3.18	-3	1.62	1.79	1.26	-3.98	-1.79	-0.75
NCAPD2!ENSG00000010292		8.18	7.05	6.94	6.84	6.55	6.69	7.53	7.2	6.74	7.1
IFFO1!ENSG00000010295		4.59	3.5	3	4.62	4.91	4.12	3.26	2.51	2.45	2.62
GIPR!ENSG00000010310		2.26	2.72	3.98	3.35	3.86	3.27	2.43	3.09	1.47	2.84
PHF7!ENSG00000010318		1.29	3.42	3.37	3.75	2.66	1.65	1.97	2.57	2.07	3.24
SEMA3G!ENSG00000010319		1.94	-0.92	1.88	0.53	-0.48	1.09	1.1	-0.78	1.29	-0.35
NISCH!ENSG00000010322		6.46	6.15	7.22	7.28	7.16	7	6.76	6.46	6.94	6.61
STAB1!ENSG00000010327		7.58	6.95	7.09	7.3	9.45	7.68	8.22	6.35	7.16	6.72
FUZ!ENSG00000010361		2.19	3.57	4.02	3.8	4.12	3.15	3.22	3.54	3.52	3.82
IDS!ENSG00000010404		5.46	5.56	5.27	5.96	6.19	5.9	5.29	4.69	5.85	5.7
PRSS3!ENSG00000010438		-2.45	-1.85	0.54	-4.58	2.9	0.97	2.23	-1.07	-0.05	-5.18
ZNF200!ENSG00000010539		1.83	2.19	2.01	3.2	3.32	2.63	3.05	3.59	3.05	3.5
CD4!ENSG00000010610		5.78	5.72	4.19	6.1	5.69	4.77	4.96	3.36	3.79	3.41
LRRC23!ENSG00000010626		2.56	3.05	4.13	2.34	2.8	3.04	4.19	2.93	4.19	3.22
BTK!ENSG00000010671		5.94	5.29	5.42	7.65	5.37	4.73	3.89	4.05	3.25	2.68
HFE!ENSG00000010704		2.68	4.36	3.15	3.7	3.95	3.79	4.54	4.86	1.87	5.75
SCMH1!ENSG00000010803		5.92	5.53	5.92	6.14	5.14	5.38	4.95	5.7	5.61	6.02
FYN!ENSG00000010810		5.86	5.27	5.68	7.74	5.38	5.37	5.05	4.02	4.45	4.28
HIVEP2!ENSG00000010818		7.91	7.01	7.58	8.43	6.29	7.04	7	6.47	7.27	7.27
ELOA!ENSG00000011007		5.48	5.76	5.03	6.07	5.67	4.89	5.54	6.63	5.94	5.8
LYPLA2!ENSG00000011009		4.34	4.79	4.29	3.72	4.08	3.87	4.68	4.67	4.83	3.85
CLCN6!ENSG00000011021		5.04	5.32	5.16	6.1	4.75	4.36	4.38	4.72	4.58	5.16
MRC2!ENSG00000011028		6.67	5	4.59	2.95	4.81	5.55	4.31	3.5	4.2	2.57
NME1-NME2!ENSG00000011052		0.24	2.43	1.37	2.03	4.19	3.56	5.34	3.72	5.3	5.11
TSPAN9!ENSG00000011105		2.06	3.45	3.81	2.48	1.94	3.36	3.52	3.16	4.51	2.62
BTBD7!ENSG00000011114		5.44	5.92	5.04	5.75	5.78	5.96	5.86	6.22	5.8	6.36
APBA3!ENSG00000011132		3.65	2.15	2.55	3.42	2.76	1.46	1.46	2.31	1.91	2.42
MKS1!ENSG00000011143		4.5	4.68	2.85	3.85	4.43	3.84	4.79	4.64	4.52	4.36
ABHD5!ENSG00000011198		3.48	5.34	4.1	4.26	3.93	5.72	5.35	3.93	5.15	5.14
ANOS1!ENSG00000011201		3.52	4.65	4.8	0.89	4.35	3.96	3.27	1.36	2.95	2.18
AKAP8L!ENSG00000011243		6.59	6.02	6.37	6.97	6.48	5.72	6.11	6.43	6.06	5.84
MBTD1!ENSG00000011258		5.14	4.93	5.76	5.19	4.32	4.86	5.04	4.97	5.57	5.11
UTP18!ENSG00000011260		5.56	5.57	4.11	5.88	4.81	5.2	5.58	5.32	5.27	5.5
RNF216!ENSG00000011275		5.86	5.87	6.91	7	5.92	6.24	5.25	5.13	5.79	6.09
TTC19!ENSG00000011295		7.12	8.02	8.15	7.78	7.34	7.44	7.48	6.68	6.72	8.02
PTBP1!ENSG00000011304		6.38	6.36	5.52	6.59	6.71	6.65	6.89	6.53	6.79	6.71
SYT7!ENSG00000011347		3.7	2.67	2.6	0.32	2.19	4.62	2.68	3.74	3.74	3.86
LARS2!ENSG00000011376		4.39	3.82	5.79	5.54	5.19	4.52	5.44	5.4	5.45	5.03
PIK3C2A!ENSG00000011405		7.64	7.49	7.3	7.42	7.11	6.97	7.2	7.28	7.48	7.88
PLAUR!ENSG00000011422		5.42	4.67	3.73	4.4	5.29	5.88	4.37	4.14	4.2	4.98
ANLN!ENSG00000011426		6.76	6.13	1.43	3.24	7.4	6.49	6.85	6.28	6.26	7.37
WIZ!ENSG00000011451		4.45	2.74	4.3	3.61	4.28	3.94	3.18	4.24	3.86	3.62
RABGAP1!ENSG00000011454		7.2	6.86	7.39	7.32	6.79	6.76	7.95	7.32	6.84	7.06
DCN!ENSG00000011465		6.9	7.26	6.3	5.03	6.42	7.69	7.78	5.56	7.45	6.18
QPCTL!ENSG00000011478		2.08	1.18	0.33	2.85	2.25	2.41	0.62	2.41	1.5	3.23
PPP5C!ENSG00000011485		3.26	4.82	4.88	4.85	4.62	4.37	4.78	4.68	4.75	6.47
CEP68!ENSG00000011523		4.21	4.61	5.86	5.46	4.33	4.89	4.01	3.94	4.27	3.82
MAP4K3!ENSG00000011566		5.8	6.99	7.24	6	7.03	6.21	6.47	6.64	6.95	7.32
TYROBP!ENSG00000011600		7.37	8.68	5.22	6.54	8.59	6.85	7.04	5.39	6.04	6.61
TMEM159!ENSG00000011638		1.12	2.99	0.33	2.41	2.27	2.99	3	4.47	3.34	3.54
GABRA3!ENSG00000011677		-1.12	-4.62	-4.09	-5.17	-2.45	-1.23	1	1.88	-6.25	4.52
BRCA1!ENSG00000012048		6.95	5.36	3.33	4.54	6.49	5.35	5.35	6.87	6.08	5.7
ERCC1!ENSG00000012061		5.3	4.86	5.55	5.43	5.56	5.23	4.83	4.79	5.08	6.9
CD22!ENSG00000012124		4.68	2.12	5.68	7.45	3.6	3.37	1.59	-1.32	1.35	0.16
SEMA3B!ENSG00000012171		3.62	3.73	1.89	0.07	5.89	5.68	4.28	4.55	2.39	6.42
MBTPS2!ENSG00000012174		4.72	6.32	5.92	5.54	6.23	5.97	6.27	6.05	5.21	7.07
PRICKLE3!ENSG00000012211		2.46	2.79	1.36	2.58	2.96	2.51	1.8	2.3	2.33	2.09
LTF!ENSG00000012223		5.13	3.1	12.1	0.51	0.13	2.27	1.84	1.5	-0.1	-0.21
EXTL3!ENSG00000012232		5.93	5.13	6.3	4.89	5.91	5.26	5.82	4.57	5.75	5.69
NR1H4!ENSG00000012504		1.26	-3.03	-4.09	-0.85	-3.15	-1.92	-1.22	4.5	-3.95	6.08
ELOVL5!ENSG00000012660		5.2	5.47	5.83	6.99	5.4	5.46	4.81	6.28	5.5	5.81
ALOX5!ENSG00000012779		5.82	6.47	4.88	6.84	6.13	5.99	6.6	3.59	7.03	2.94
KDM5D!ENSG00000012817		-0.19	8.03	8.36	8.97	7.17	-0.57	7.17	5.38	7.03	5.19
CALCOCO1!ENSG00000012822		6.2	5.74	6	5.66	5.57	6.1	5.11	5.13	5.57	4.34
UBR7!ENSG00000012963		6.62	6.46	6.13	6.74	6.19	6.1	5.8	7.01	5.35	5.98
MAP4K5!ENSG00000012983		7.04	7.23	6.84	6.75	6.76	6.66	6.51	6.37	5.69	6.16
EHD3!ENSG00000013016		2.04	1.3	2.4	3.65	2.24	2.01	3.16	3.27	3.57	1.91
PSMC4!ENSG00000013275		5.33	6.01	5.23	5.79	5.86	6.04	6.43	6.33	6.04	7.13
MAN2B2!ENSG00000013288		5.05	4.71	4.64	5.26	5.21	5.25	5.49	5.57	5.37	5.78
SLC7A14!ENSG00000013293		0.93	1.21	3.67	-1.57	1.52	2.02	2.19	1.76	1.18	-0.73
CLDN11!ENSG00000013297		-0.19	-1.65	0.08	-0.11	4.27	5.03	5.55	2.55	4.19	2.75
SLC25A39!ENSG00000013306		5.85	5.16	4.52	4.43	5.7	5.23	4.66	5.72	5.62	6.87
MVP!ENSG00000013364		7.74	8.04	6.06	6.88	7.15	8.13	7.82	8.73	7.06	7.62
NUB1!ENSG00000013374		6.5	5.88	5.97	6.94	6	6.16	5.61	6.57	5.49	6.16
PGM3!ENSG00000013375		5.04	5.8	6.54	4.79	5.94	5.57	5.97	7.37	6.17	6.26
RWDD2A!ENSG00000013392		-1.38	1.21	-0.46	1.56	0.32	0.46	2.03	2.4	1.8	1.68
CLK1!ENSG00000013441		6.91	7	7.61	8.62	6.83	7.44	7.12	6.44	6.69	5.97
POLR3B!ENSG00000013503		5.2	6.35	5.28	5.01	5.6	4.61	5.88	6.07	5.7	5.52
ANGEL1!ENSG00000013523		3.37	4.15	5.09	3.92	4.54	4.01	3.11	4.56	3.21	3.83
RNF14!ENSG00000013561		4.64	5.46	4.71	4.82	4.98	5.4	5	4.38	5.08	5.86
DNASE1L1!ENSG00000013563		2.21	1.35	0.82	2.47	3.33	3.11	3.08	3.77	3.76	4.31
DDX11!ENSG00000013573		7.89	7.01	7.13	7.6	7.7	7.65	7.06	6.83	7.16	6.27
HEBP1!ENSG00000013583		3.9	4.12	0.96	1.63	2.72	4.46	3.16	1.77	3.16	3.7
GPRC5A!ENSG00000013588		5.42	7.19	4.52	3.1	2.67	6.98	8.1	6.21	8.53	8.33
MAMLD1!ENSG00000013619		6.91	5.41	4.51	5.23	5.03	5.42	4.41	1.4	3.2	2.91
CD6!ENSG00000013725		5.08	4.8	5.92	6.88	3.73	2.93	2.33	2.74	2.76	2.9
TACC3!ENSG00000013810		5.41	5.09	4.93	5.88	5.81	4.91	4.51	4.65	4.64	5.03
UFL1!ENSG00000014123		5.28	5.64	5.51	5.68	5.21	5.27	6.1	6.16	6.47	5.59
POLA2!ENSG00000014138		4.71	5.33	2.03	5.25	5.39	4.85	4.22	4.49	4.61	4.58
ZC3H3!ENSG00000014164		4.75	3.71	3.51	4.1	4.32	4.93	4.17	3.89	3.8	3.9
CAPN1!ENSG00000014216		7.39	6.41	6.66	6.01	6.51	7.42	7.07	7.4	7.65	6.98
ACPP!ENSG00000014257		-0.24	4.52	2.73	1.49	2.53	3.66	4.29	3.94	4.87	3.14
MDH1!ENSG00000014641		6.03	6.22	6.76	6.68	6.81	5.54	6.7	6.56	7	8.17
SLC30A9!ENSG00000014824		6.54	6.4	5.92	6.12	5.8	6.58	6.8	6.31	7.2	6.94
MTMR11!ENSG00000014914		4.86	5.63	3.1	0.63	4.47	5.63	4.47	5.85	3.27	3.26
COX15!ENSG00000014919		4.82	4.9	5.79	4.9	4.52	3.57	4.81	5.76	4.08	5.42
CCDC88C!ENSG00000015133		6.53	6.5	8.28	8.72	6.39	6.59	5.2	6.72	5.49	6.04
YAF2!ENSG00000015153		5.09	4.37	5.38	4.72	4.26	3.49	4.11	3.67	3.91	4.22
ZMYND11!ENSG00000015171		6.98	6.58	6.6	6.8	6.11	7.13	6.09	7.01	7.19	6.9
WAS!ENSG00000015285		5.6	4.74	6.31	7.22	5.37	4.73	3.88	3.41	3.01	3.04
DPEP1!ENSG00000015413		0.01	-5.63	0.94	0.7	-0.73	0.16	-0.3	2.01	-0.28	1.61
BID!ENSG00000015475		2.89	2.13	0.24	3.23	2.65	3.06	3.32	1.96	2.24	1.66
MATR3!ENSG00000015479		9.27	9.28	9.53	10.21	8.84	9.01	9.42	8.99	9.71	8.71
NPC1L1!ENSG00000015520		0.68	3.06	-4.09	0.44	1.93	1.65	0.64	-0.85	0.43	-2.24
XYLT2!ENSG00000015532		4.02	3.11	4.6	4.45	3.63	4.25	3.54	3.88	4.97	3.91
RGPD5!ENSG00000015568		3.87	5.56	5.23	8.07	6.19	7.7	5.85	5.9	6.42	6.23
STMN4!ENSG00000015592		-5.16	-2.05	2.46	-2.43	1.27	1.1	2.68	-1.25	1.48	-5.31
NUDCD3!ENSG00000015676		4.77	4.06	3.42	4.61	4.34	4.79	3.66	4.15	4.74	4.04
ISL1!ENSG00000016082		2.11	-4.53	2.67	-2.63	-6	-0.52	-3.97	-6.26	-4.85	-4.37
CHDH!ENSG00000016391		3.58	1.82	0.36	-0.95	-4.11	1.92	-0.04	-0.66	1.21	0.28
IL20RA!ENSG00000016402		4.03	2.99	2.03	-4.24	-1.77	1.55	4.44	3.96	4.43	-5.54
GLT8D1!ENSG00000016864		4.34	4.65	5.14	3.76	4.88	4.65	4.77	5.54	5.42	5.07
ATP2C1!ENSG00000017260		8.01	7.88	8.42	7.84	7.22	7.26	7.39	9.11	8.07	7.34
IGF1!ENSG00000017427		3.37	3.12	4.33	1.58	2.13	2.68	2.05	1.94	1.84	1.59
SLC38A5!ENSG00000017483		4.03	2.98	2.69	2.62	5.89	2.23	1.72	4.18	1.94	0.13
RALBP1!ENSG00000017797		5.9	5.76	3.77	5.19	5.24	5.35	6.42	5.67	6.72	6.7
RUFY3!ENSG00000018189		6.33	6.63	6.75	6.94	6.08	6.48	6.16	7.3	5.96	5.64
CNTN1!ENSG00000018236		3.27	2.91	3.25	2.29	1.8	1.56	4.52	-2.19	4.04	3.94
SLC11A1!ENSG00000018280		5.79	6.37	-0.68	5.18	6.52	7.33	6.62	3.76	4.85	2.51
WWTR1!ENSG00000018408		5.47	4.69	4.94	4.29	5.76	5.11	4.92	4.56	4.18	5.49
AGPS!ENSG00000018510		6.4	7.1	5.89	6.58	6.9	6.38	6.74	6.81	6.64	7.59
CXorf56!ENSG00000018610		3.24	3.5	3.66	3.7	3.78	3.6	4.03	3.93	5.45	4.59
ATP1A2!ENSG00000018625		2.36	4.24	3.13	2.48	6.42	5.73	6.3	4.07	5.19	4.6
TTC27!ENSG00000018699		5.14	5.7	6.75	6.43	6.01	4.72	5.67	5.4	6.2	6.62
VSIG2!ENSG00000019102		1.34	2.07	1.27	0.55	0.92	0.55	0.41	4.2	0.12	-0.43
PHLDB1!ENSG00000019144		7.5	5.94	6.33	5	6.68	6.99	6.51	5.29	6.45	4.88
MARCO!ENSG00000019169		4.53	6.05	1.78	4.19	4.93	4.05	3.94	-1.8	2.39	2.13
CYP24A1!ENSG00000019186		5.65	7.89	2.53	1.25	4.27	5.18	9.42	3.86	2.09	2.59
PRDM11!ENSG00000019485		4.44	3.42	3.61	3.29	2.56	3.26	3.16	4.11	2.41	3.61
SYT13!ENSG00000019505		3.42	2.91	2.43	-3.32	-1.01	0.83	0.32	-4.8	-0.25	-5.44
SNAI2!ENSG00000019549		3.72	4.3	4.03	2.17	3.84	3.17	2.62	1.13	0.96	1.54
CD74!ENSG00000019582		10.15	9.46	8.8	10.24	9.43	8.58	7.96	9	8.82	7.79
HGF!ENSG00000019991		2.94	2.96	2.97	3.56	2.56	2.51	2.87	1.93	1.8	2.53
ZRANB1!ENSG00000019995		5.31	5.51	5.4	6.1	5.33	6.47	6.14	5.79	5.55	6.08
NCDN!ENSG00000020129		3.76	2.72	3.35	3.52	3.81	3.5	3.12	3.02	3.48	2.52
ADGRA2!ENSG00000020181		4.89	4.13	2.17	2.97	3.9	4.72	4.06	4.11	2.85	3.1
ZFP64!ENSG00000020256		4.9	3.28	2.57	3.66	3.31	4.08	3.66	2.93	4.55	3.89
MNAT1!ENSG00000020426		3.08	4.93	5.07	3.89	4.4	3.97	5.17	4.64	4.59	3.71
SAMD4A!ENSG00000020577		6.79	5.76	6.01	5.94	5.96	6.66	5.71	4.92	4.83	2.99
RUNX3!ENSG00000020633		4.18	3.05	3.29	5.59	3.34	1.3	1.25	0.47	1.72	1.94
MRE11!ENSG00000020922		5.09	5.89	6.4	6.27	5.72	4.87	5.83	6.01	6.49	6.73
PLEKHB1!ENSG00000021300		1.61	-0.32	1.25	1.76	2.08	2.76	3.35	2.19	3.46	0.58
SERPINB1!ENSG00000021355		6.23	6.11	3.47	5.39	5.8	5.81	6.57	6.2	5.79	5.72
SLC7A9!ENSG00000021488		3.11	0.91	-0.3	-1.02	1.13	2.3	0.69	4.95	-0.51	0.39
SPAST!ENSG00000021574		4.53	5.73	4.61	6.28	5.31	5.87	5.79	6.21	6.14	6.45
NRXN3!ENSG00000021645		2.2	4.33	4.33	2.5	3.48	3.8	3.08	3.05	3.11	-0.74
OSBPL5!ENSG00000021762		3.99	4.42	3.84	2.65	4.7	3.47	4.3	2.94	2.77	2.88
AQR!ENSG00000021776		6.27	7.44	6.76	6.82	6.2	6.31	6.43	6.01	7.04	7.05
CPS1!ENSG00000021826		5.67	10.69	4.88	2.69	2.65	5.2	10.04	12.33	3.38	7.86
C8B!ENSG00000021852		2.38	0.71	-1.41	-0.95	-6	-0.34	-2.64	7.22	-4.22	-6.85
FHL1!ENSG00000022267		6.03	6.91	7.62	5.38	4	5.65	5.13	3.75	4.09	4.05
RTF2!ENSG00000022277		5.76	6.05	5.57	5.97	5.53	5.89	6.27	6.28	6.66	5.46
GABRA1!ENSG00000022355		0.91	1.84	-1.33	-2.43	0.68	1.25	1.07	-6.26	1.73	-4.45
NLRP2!ENSG00000022556		4.07	5.83	4.82	5.65	3.22	3.7	2.54	2.82	1.46	7.55
SLC45A4!ENSG00000022567		3.35	3.92	3.67	2.3	3.75	3.49	4.12	2.11	3.64	7.47
RNF10!ENSG00000022840		6.62	7.99	7.41	7.58	7.01	6.9	8.04	7.8	7.03	7.3
ZNF839!ENSG00000022976		5.6	4.87	5.16	4.58	4.58	5.16	3.53	4.31	4.09	3.9
ZDHHC6!ENSG00000023041		5.83	4.32	4.06	5.19	4.47	4.4	4.03	4.7	2.85	5.2
GRAMD1B!ENSG00000023171		3.4	5.9	3.8	3.67	3.37	2.38	5.68	5.27	3.19	7.82
RNH1!ENSG00000023191		5.44	4.81	3.91	4.22	5.21	4.98	4.89	5.4	4.32	5.06
NDUFS1!ENSG00000023228		6.1	6.62	6.6	6.49	6.97	6.54	6.99	7.11	7.18	7.91
RB1CC1!ENSG00000023287		8.09	7.67	7.96	7.56	7.03	7.89	8.34	8.5	8.15	6.69
ERP44!ENSG00000023318		5	6.18	5.82	5.58	5.87	5.63	5.52	7.31	5.84	5.72
ALAS1!ENSG00000023330		6.2	6.17	5.88	5.34	5.34	5.48	6.1	6.65	5.38	6.72
BIRC3!ENSG00000023445		7.7	8.12	7.31	8.95	6.33	7.42	7.64	5.91	7.16	7.43
AKAP11!ENSG00000023516		7.31	7.33	7.55	8	6.58	6.63	7.03	7.58	7.17	6.57
GLRX2!ENSG00000023572		-1.21	1.44	2.02	1.44	3.05	1.42	2.15	2.34	1.73	2.83
SNAPC1!ENSG00000023608		3.39	3.36	3.5	3.58	4.05	2.53	3.44	3.01	3.1	1.73
DERA!ENSG00000023697		4.69	5.47	1.26	3.75	3.31	4.88	5.54	5.03	5.28	5.54
STRAP!ENSG00000023734		6.3	6.92	5.87	6.2	5.38	5.69	7.58	6.57	6.78	7
ABCC2!ENSG00000023839		3.75	8.03	4.03	4.37	9.58	4.08	7.92	3.12	1.11	8.6
DEF6!ENSG00000023892		5.02	4.35	4.83	6.36	4.76	4.33	3.65	3.58	2.56	2.41
PLEKHO1!ENSG00000023902		5.72	5.34	5.61	6.34	5.05	3.91	3.51	3.66	3.29	2.96
GCLM!ENSG00000023909		3.33	4.3	2.72	3.48	6.45	2.4	4.49	3.38	2.88	5.47
UBR2!ENSG00000024048		7.06	7.66	7.71	8.28	7.38	7.15	7.42	7.36	7.43	7.39
EHD2!ENSG00000024422		4.13	5.49	4.36	3.48	5.44	5.18	4.51	5.33	5.42	5.36
DEPDC1!ENSG00000024526		2.71	1.97	1.73	0.58	4.39	2.26	3.27	3.62	4.45	4.27
CCDC28A!ENSG00000024862		2.68	2.32	3.98	4.15	3.26	3.14	3.73	4.86	3.85	3.29
RRAGD!ENSG00000025039		1.91	3.51	3.59	2.83	3.46	3.73	3.15	4.47	2.6	5.12
HSF2!ENSG00000025156		3.44	3.33	4.21	4.99	3.5	4	4.05	4.18	4.81	4.38
PHF20!ENSG00000025293		5.73	6.99	6.34	7.86	5.29	6.07	5.88	6.11	6.33	5.99
HSD17B6!ENSG00000025423		4.01	4.12	-0.82	-6.18	0.31	1.68	-0.64	4.89	-0.17	-5.05
NR1H3!ENSG00000025434		4.83	4.79	4.44	3.98	5.18	3.91	3.59	3.72	3.31	4.26
TYMP!ENSG00000025708		6.87	7.11	5.05	5.75	7.45	4.97	4.67	5.95	5.47	6.47
NCAPH2!ENSG00000025770		5.85	3.31	3.56	5.12	6.31	4.71	5.11	4.59	4.92	5.12
TOMM34!ENSG00000025772		2.66	2.2	2.43	3.29	3.11	2.89	3.1	3.19	3.82	2.74
SEC63!ENSG00000025796		8.06	8.08	8.01	7.76	7.48	7.16	8.22	8.69	8.49	7.76
KPNA6!ENSG00000025800		5.52	5.83	5.11	6.33	5.3	5.73	6.21	6.32	6.53	5.71
VIM!ENSG00000026025		10.47	10.14	9.57	10.14	10.98	9.92	9.75	8.45	8.33	8.5
RTEL1-TNFRSF6B!ENSG00000026036		4.86	3.3	3.1	3.25	4.48	4.11	3.07	2.29	3.01	2.88
FAS!ENSG00000026103		7.16	7.03	6.34	7.46	6.46	6.29	6.23	5.41	4.39	4.87
RNASET2!ENSG00000026297		5.18	7.16	5.42	7.53	6.3	5.19	6.91	5.52	5.45	8.93
CD44!ENSG00000026508		8.98	9.21	8.84	10.06	8.84	8.32	8.2	6.74	6.91	7.94
AGPAT4!ENSG00000026652		4.13	4.67	3	2.97	3.79	2.22	3.69	3.37	2.3	2.98
SLAMF7!ENSG00000026751		4.44	5.62	5.17	5.1	4.72	2.21	-0.05	5.03	2.24	3.28
BTN3A1!ENSG00000026950		7.03	6.29	6.94	8.14	6.45	5.77	5.52	6.36	6.05	4.42
MIPEP!ENSG00000027001		2.79	3.99	4.52	3.22	3.6	3.14	4.29	4.18	3.55	4.7
PRKCH!ENSG00000027075		6.04	5.86	6.04	7.5	5.53	5.72	5.32	4.95	4.66	4.11
IFNGR1!ENSG00000027697		4.55	6.69	5.97	6.6	6.17	6.03	6.88	5.78	7.36	6.03
B4GALT7!ENSG00000027847		4.15	2.98	3.41	3.26	2.96	3.79	2.95	2.59	3.58	2.55
SH2D2A!ENSG00000027869		1.04	0.91	4.14	3.05	2.38	-1.63	-0.6	0.07	0.37	-0.1
VRK2!ENSG00000028116		5.07	6.07	4.86	5.52	5.87	5.09	5.98	5.37	5.59	6.25
TNFRSF1B!ENSG00000028137		4.35	4.2	5.79	6.13	4.81	4.69	4.25	6.13	3.2	3.94
VEZT!ENSG00000028203		6.79	7.15	6.63	6.4	6.59	6.89	7.16	7.08	6.92	6.62
POU2F2!ENSG00000028277		2.79	2.17	4.39	5.65	2.62	3.88	1.81	1.7	2.22	2.35
BRD9!ENSG00000028310		5.92	6.01	5.67	6.11	6.35	5.68	5.51	6.39	5.14	4.83
SNX1!ENSG00000028528		6.36	6.63	6.18	7.1	6.34	6.67	6.91	6.01	6.88	6.69
TBPL1!ENSG00000028839		3.63	3.2	4.91	3.44	2.63	3.11	3.27	3.32	4.04	2.27
ARNTL2!ENSG00000029153		6.29	5.89	1.6	4.34	3.89	5.23	5.73	1.76	6.28	5.48
BCLAF1!ENSG00000029363		7.09	7.38	6.71	7.87	6.54	6.94	7.33	7.02	7.31	6.84
SLC39A9!ENSG00000029364		4.12	4.6	4.65	4.94	4.87	4.76	5.76	6.11	5.26	5.65
ANK1!ENSG00000029534		2.73	2.69	2.18	3.52	5.57	2.18	2.33	-0.36	3.48	1.38
TFB1M!ENSG00000029639		3.92	5.31	2.44	5.13	4.56	3.43	4.91	4.81	4.49	5.03
RABEP1!ENSG00000029725		7.69	6.43	6.94	7.63	6.63	7.49	6.6	6.1	5.99	7.01
HMGB3!ENSG00000029993		4.93	5.29	3.6	2.67	5.65	6.6	6.72	6.16	8.33	4.37
NUP160!ENSG00000030066		6.08	6.72	7.7	6.84	6.57	6.72	6.2	6.39	6.64	6.3
BAK1!ENSG00000030110		3.42	2.36	3	3.53	3.02	2.59	2.61	3.71	2.24	3.99
IKZF2!ENSG00000030419		3.73	3.79	5.86	5.09	4.2	4.98	4.22	4.92	4.97	2.47
GRN!ENSG00000030582		7.64	8.45	6.29	7.13	8.31	8.17	7.98	10.41	8.15	8.28
FAM13B!ENSG00000031003		6.27	6.15	7.07	7.52	6.34	5.83	5.75	5.56	6.35	5.97
ARHGAP31!ENSG00000031081		8.32	8.41	7.36	7.92	6.57	6.38	6.36	5.71	5.2	5.36
CENPQ!ENSG00000031691		3.24	2.55	-0.01	1.84	1.69	2.55	2.84	3.23	3.47	2.25
SARS!ENSG00000031698		5.73	6.17	5.91	6.26	6.91	5.11	6.22	6	6.65	5.29
RANBP3!ENSG00000031823		5.69	5.32	5.88	5.51	5.52	5.01	5.06	4.84	5.1	5.31
ARID4A!ENSG00000032219		6.29	6.78	6.12	7.93	6.6	6.33	6.33	6.93	6.31	5.94
EIPR1!ENSG00000032389		3.33	3.77	3.32	3.7	4.54	3.72	4.47	4.16	3.92	4.11
PNPLA6!ENSG00000032444		7.12	6.7	7.78	7.29	6.81	6.72	6.12	5.48	5.31	5.9
IFT88!ENSG00000032742		4.41	5.64	6.2	5.46	4.32	5.03	5.58	4.99	4.33	4.07
ALG1!ENSG00000033011		5.04	4.41	4.51	5.46	5.45	4.32	5.81	6.58	5.83	4.81
ZCCHC8!ENSG00000033030		5.65	5.59	6.34	6.31	6.01	5.57	5.67	5.88	5.84	6.06
ABCF2!ENSG00000033050		-3.53	1.87	5	3.32	0	-0.29	1.42	-0.07	2.32	2.38
CHPF2!ENSG00000033100		5.02	5.13	6.04	4.9	5.64	5.11	3.66	4.32	3.79	4.15
LRRC7!ENSG00000033122		-0.19	-1.15	1.43	1.05	2.55	1.93	0.22	-4.22	-4.14	0.94
FUT8!ENSG00000033170		7.18	5.11	6.25	5.91	6.61	6.81	5.48	7.62	6.03	4.43
UBA6!ENSG00000033178		6.71	7.15	6.18	7.32	6.73	6.09	6.61	6.55	7.07	6.46
GAB2!ENSG00000033327		5.7	5.46	3.53	5.98	6.02	5.22	5.5	5.35	5.26	5.67
ATP6V0A1!ENSG00000033627		5.65	6.45	6.04	6.4	6.37	6.5	6.22	6.65	6.36	6.29
PIAS1!ENSG00000033800		6.88	7.93	7.92	8.12	7.14	7.26	7.37	6.81	7.26	7.87
SLC4A7!ENSG00000033867		5.56	5.76	7.49	7.77	6.61	5.98	5.57	4.82	5.32	5.2
APBA2!ENSG00000034053		5.2	2.88	6.4	6.97	4.33	5.84	4.6	3.2	4.12	3.45
MAP2K3!ENSG00000034152		6.03	5.74	5.69	6.31	4.99	5.6	6.67	6.1	4.79	5.59
TMSB10!ENSG00000034510		8.3	8.56	6.26	7.58	8.69	8.24	9.33	8.57	9.85	8.7
ASTE1!ENSG00000034533		2.95	4.42	2.56	4.13	3.56	4.45	2.63	3.62	3.43	2.34
RNF19A!ENSG00000034677		9.07	7.62	7.48	7.96	7.76	8.49	6.52	5.93	7.04	7.1
PEX3!ENSG00000034693		5.34	6.14	8.01	6.81	4.66	4.96	5.62	5.99	6.25	4.85
GABARAPL2!ENSG00000034713		4.01	4.57	3.58	4.87	4.07	3.78	5.25	4.28	5.41	4.24
SH3YL1!ENSG00000035115		2.86	4.73	4.11	4.77	3.71	5.39	3.92	5.83	6.03	6.57
FAM136A!ENSG00000035141		3.34	2.68	3.21	2.01	3.68	2.5	2.88	2.64	3.16	4.12
VCL!ENSG00000035403		9.04	7.96	7.85	7.75	8.02	8.7	7.62	7.33	8.42	7.76
DEPDC1B!ENSG00000035499		3.77	1.16	0.5	1.18	2.88	1.91	2.47	2.62	2.85	2.95
DAPK2!ENSG00000035664		1.86	3.95	4.54	2.72	2.36	2.81	0.16	2.95	2.28	1.89
NSMAF!ENSG00000035681		6.14	6.61	6.21	6.8	6.32	5.88	5.92	5.18	5.41	5.06
ADSS!ENSG00000035687		4.14	6.21	6.68	6.18	6.09	5.19	5.81	6.5	6.43	6.67
STAP1!ENSG00000035720		1.9	1.57	3.93	5.66	0.3	-2.44	-1.87	-0.07	-0.31	-0.42
TIMP2!ENSG00000035862		5.14	4.55	5.26	3.65	5.22	5.48	5.46	3.98	5.22	6.13
RFC1!ENSG00000035928		7.31	6.54	6.21	7	6.51	6.84	6.59	6.5	7.21	6.67
TBC1D23!ENSG00000036054		5.53	6.05	5.2	6.01	5.64	5.62	5.68	6.05	6.18	5.43
CUL3!ENSG00000036257		7.19	6.85	7.07	7.26	6.56	6.49	7.11	7.18	7.29	7.36
MYOM2!ENSG00000036448		2.55	2.63	3.65	1.54	0.67	0.89	0.47	-0.23	1.06	1.84
CYP46A1!ENSG00000036530		1.04	0.15	1.62	2.39	1.44	1.62	0.97	0.63	0.37	1.12
AC118549.1!ENSG00000036549		6.19	6.04	6.65	6.08	6.32	4.99	5.87	5.23	6.26	5.42
USP2!ENSG00000036672		-3.96	-0.87	2.89	-0.59	2.24	0.59	0.62	0.34	1.73	0.12
CASR!ENSG00000036828		2.06	3.1	2.02	-1.67	-0.83	2.06	0.69	1.45	-0.54	-0.71
TUBG2!ENSG00000037042		3.51	4.34	5.29	4.61	6.03	4.83	4.88	5.05	5.16	5.06
RPL26L1!ENSG00000037241		3.56	2.02	1.17	1.69	3.33	3.58	4.43	2.44	4.06	3.96
FLT4!ENSG00000037280		6.79	4.35	1.59	5.37	3.97	3.57	3.2	2.95	1.29	3.1
NSUN2!ENSG00000037474		5.86	6.58	6.46	7.01	7.18	6.12	7.23	7.37	7.08	6.51
FBXO42!ENSG00000037637		6.21	5.04	4.78	5.5	4.67	4.95	3.98	5.39	5.39	4.83
MFAP3!ENSG00000037749		1.59	3.32	3.52	4.29	3.19	3.9	4.01	3.26	4.36	3.56
MRI1!ENSG00000037757		2.79	2.59	3.22	2.77	2.88	1.24	2.92	2.08	1.94	2.06
METTL1!ENSG00000037897		1.16	1.11	-0.18	1.29	2.53	1.19	1.95	1.91	3.22	2.44
AGA!ENSG00000038002		4.57	5.03	4.67	4.93	5.17	4.24	6.17	6.13	5.47	5.97
PI4K2B!ENSG00000038210		4.88	5.54	5.03	5.06	4.26	5.44	5.19	5	4.72	5.1
BOD1L1!ENSG00000038219		8.07	7.52	7.85	8.69	7.68	8.31	7.9	7.34	7.42	7.94
MAT2B!ENSG00000038274		5.36	5.67	4.96	6.21	5.02	5.62	6.16	5.59	6.55	5.47
TLL1!ENSG00000038295		3.57	4.18	4.06	5	2.95	4.17	2.49	0.48	2.76	3.81
EDC4!ENSG00000038358		5.42	5.93	6.29	6.18	5.65	5.9	6.08	6.5	6.37	5.43
TRIO!ENSG00000038382		9.23	8.24	9.01	9.02	9.25	9.15	9.24	9.28	8.45	7.68
VCAN!ENSG00000038427		10.29	9.25	7.75	9.27	8.7	9.19	9.75	6.3	8.38	10.52
CLEC16A!ENSG00000038532		6.72	5.97	6.29	6.85	5.53	6.32	5.67	6.04	5.48	5.44
MSR1!ENSG00000038945		5.12	6.17	3.21	2.54	6.42	4.88	5.12	4.48	4.68	4.82
CDH1!ENSG00000039068		10.3	9.31	7.48	5.8	5.94	9.63	9.91	9.07	10.79	8.87
MTREX!ENSG00000039123		6.85	7.14	8.32	7.55	7.27	6.59	7.22	6.63	6.85	6.58
DNAH5!ENSG00000039139		7.72	7.17	8.02	2.01	6.37	8.52	6.68	7.29	6.5	4.1
ZFYVE16!ENSG00000039319		6.43	6.63	6.63	6.26	6.62	6.68	6.98	5.82	6.23	6.64
RIPOR1!ENSG00000039523		6.93	7.27	6.72	7.25	6.16	5.12	5.88	3.96	5.48	4.81
RAI14!ENSG00000039560		7.27	6.33	5.67	6.11	5.43	6.68	6.23	6.92	6.71	5.49
PNKP!ENSG00000039650		6.76	5.53	5.42	6.76	6.7	6.14	5.02	4.49	4.84	5.82
PHLPP2!ENSG00000040199		4.57	5.73	4.98	5.7	4.8	4.64	4.33	3.87	5.18	4.17
SPDL1!ENSG00000040275		5.81	3.7	1.66	3.52	4.21	4.98	4.37	4.52	5.17	4.09
STAU2!ENSG00000040341		5.43	5.56	4.8	5.43	5.35	6.03	5.81	6.99	6.01	4.92
SLC66A1!ENSG00000040487		2.97	3.03	0.61	2.79	2.84	2.56	2.39	2.62	2.76	1.88
CTNS!ENSG00000040531		5.59	5.2	2.18	5.04	4.84	4.64	4.66	4.52	4.09	4
RTN4R!ENSG00000040608		1.97	2.34	-4.09	0.09	1.52	2.87	0.39	1.45	0.56	1.04
PHF23!ENSG00000040633		4.32	4.57	3.75	4.57	4.42	4.81	4.45	3.75	4.07	4.18
INPP4A!ENSG00000040933		6.35	6.13	6.29	7.07	6.16	5.76	4.99	6.19	5.07	5.34
RAB27B!ENSG00000041353		1.92	6.49	1.78	0.55	3.55	3.24	4.79	2.1	5.67	5.38
PSMA4!ENSG00000041357		5.23	5.81	4.49	5.33	5.3	4.95	6.32	5.12	5.8	6.27
MYO16!ENSG00000041515		2.2	3.63	4.47	1.01	3.07	0.97	2.11	0.98	-0.52	2.21
LSG1!ENSG00000041802		5.59	5.81	4.7	5.27	4.55	4.69	5.61	4.91	5.59	5.05
PARP3!ENSG00000041880		5.22	2.78	3.31	3.29	4.1	4.5	3.72	4.29	3.86	3.14
TNC!ENSG00000041982		8.62	6.71	7.54	8.45	7.24	7.38	6.3	2.24	3.71	4.49
THAP3!ENSG00000041988		3.29	4.33	4.21	3.38	2.19	2.6	2.3	2.52	2.31	2.1
RIPOR3!ENSG00000042062		2.7	1.87	2.25	0.53	2.11	1.75	1.09	-0.42	1.41	-0.19
TDP1!ENSG00000042088		5.93	5.52	5.79	7.03	5.87	5.47	4.64	5.05	4.23	4.97
AIFM2!ENSG00000042286		2.24	2.57	0.31	1.71	2.64	2.7	2.57	3.08	1.35	4.71
SPATA7!ENSG00000042317		4.24	4.83	4.54	3.09	4.7	4.38	5.15	4.86	3.75	4.15
MED17!ENSG00000042429		5.4	5.78	5.25	6.22	5.27	4.91	5.98	4.94	5.9	5.87
RETSAT!ENSG00000042445		5.39	5.21	4.11	3.64	5.65	6.05	5.07	5.6	4.25	7
CAPG!ENSG00000042493		6.58	6.69	4.65	3.63	6.76	5.97	5	5.43	3.61	5.95
AP2S1!ENSG00000042753		3.09	3.83	2.54	2.86	4.79	3.7	3.85	2.83	3.72	4.74
USH2A!ENSG00000042781		3.12	1.56	1.94	1.59	-2.05	2.26	0.26	1.45	-7.32	-4.29
TG!ENSG00000042832		5.23	5.23	4.43	4.04	3.76	5.26	3.8	0.06	2.5	3.36
ADAM28!ENSG00000042980		4.72	5.67	7.36	9.01	5.29	5.08	7.31	6.95	6.72	4.08
DCUN1D1!ENSG00000043093		4.15	3.81	1.72	4.12	3.36	3.43	4.33	4.5	5.96	4.35
JADE2!ENSG00000043143		5.7	5	5.54	6.17	4.11	6.53	4.82	4.26	5.21	3.6
ZIC2!ENSG00000043355		-1.09	-4.34	-2.77	1.2	3.36	3.09	3.76	-1.27	3.54	3.49
LCP2!ENSG00000043462		6.94	7.3	6.51	7.79	7.54	5.56	5.56	5.58	5.11	5.61
TRIT1!ENSG00000043514		3.51	5.03	4.19	4.25	4.37	3.11	4.56	4.46	4.83	4.34
CUL7!ENSG00000044090		6.97	6.82	6.18	6.1	7.11	7.09	6.69	7.39	6.64	7.38
CTNNA1!ENSG00000044115		9.31	9.13	8.37	7.2	8.07	9.56	9.47	6.92	9.84	8.75
PHKA2!ENSG00000044446		6.97	6.05	7.88	7.08	7.43	7.5	5.84	6.24	5.89	7.89
CNTLN!ENSG00000044459		5.3	4.5	4.96	3.82	5.57	4.26	4.2	5.25	4.05	3.69
EPHA3!ENSG00000044524		0.79	3.08	2.29	4.08	3.72	4.49	4.06	2.84	4.15	2.93
HSPA5!ENSG00000044574		6.95	8.3	7.51	7.16	8.72	8.02	9.03	10.03	8.74	8.85
DSG2!ENSG00000046604		8.85	8.78	6.42	4.62	8.12	8.67	9.84	8.41	9.1	10.18
GEMIN8!ENSG00000046647		0.67	2.82	2.07	2.58	2.47	3.05	2.35	2.78	2.35	2.97
OFD1!ENSG00000046651		6.81	7.12	7.06	8.41	6.7	8.17	6.68	7.27	6.09	8.11
GPM6B!ENSG00000046653		0.98	0	2.35	-0.53	2.66	2.9	3.83	2.13	1.67	2.04
PREX2!ENSG00000046889		4.78	6.38	6.66	4.96	5.12	4.71	5.43	3.75	4.22	4.83
WDR37!ENSG00000047056		4.03	5	4.36	6.06	5.62	5.09	4.43	5.23	5.15	4.55
YTHDC2!ENSG00000047188		6.69	7.36	7.67	7.75	6.28	6.25	6.78	5.53	6.46	6.43
CTPS2!ENSG00000047230		5.34	5.14	5.45	4.7	5.6	5.92	5.26	5.63	4.39	5.88
ATP6V1H!ENSG00000047249		4.32	5.21	5.17	5.54	5.54	5.24	5.57	6.23	5.16	4.22
POLR2B!ENSG00000047315		7.79	7.66	7.22	8.06	6.63	8.11	7.78	7.71	7.8	7.66
FAM214A!ENSG00000047346		5.96	6.09	7.05	7.31	5.98	6.79	6.5	6.41	7.33	5.68
ARAP2!ENSG00000047365		6.75	6.99	7.41	8.12	6.45	7.06	6.37	6.23	6.18	6.56
TPR!ENSG00000047410		8.71	8.69	9	9.07	9.04	9.14	8.79	9.14	8.96	9.19
CP!ENSG00000047457		6.44	8.47	6.56	3.99	3.66	5.25	10.19	8.22	11.88	4.65
KIAA0556!ENSG00000047578		6.77	6.57	7.09	6.2	5.55	6.03	6.61	5.85	6.52	5.21
DTNBP1!ENSG00000047579		5.44	5.03	4.81	5.85	4.84	4.85	4.27	5.13	4.89	5.05
XK!ENSG00000047597		1.67	2.62	-0.22	-2.36	0.53	-0.53	1.06	4.04	1.67	3.79
ANO2!ENSG00000047617		3.04	4.57	4.81	1.85	3.77	3.24	2.5	0.78	1.38	2.82
C12orf4!ENSG00000047621		4.94	4.52	3.77	4.37	5.15	4.52	4.42	5.4	5.02	4.87
SCML1!ENSG00000047634		3.66	4.16	4.16	4.98	4.01	3.29	2.42	3.39	1.31	3.45
WWC3!ENSG00000047644		5.92	5.68	4.65	5.8	5.88	5.08	5.26	5	4.97	3.42
ARHGAP6!ENSG00000047648		3.56	2.87	3.76	2.24	1.68	1.06	2.54	2.89	1.35	1.62
FAM184B!ENSG00000047662		3.71	3.25	3.97	-0.21	1	3.95	0.51	3.48	0.04	0.2
MAP4!ENSG00000047849		8.74	8.24	8.01	7.95	8.35	8.6	7.81	8.47	8.38	8.57
GOPC!ENSG00000047932		4.55	4.23	4.68	4.63	4.65	4.22	4.69	4.99	4.87	4.82
ROS1!ENSG00000047936		8.5	8.87	3.75	0.58	5.76	8.53	3.81	7.34	1.1	2.27
USP28!ENSG00000048028		4.3	5.57	4.54	5.5	5.32	4.27	4.82	6.46	6.72	6.22
HDAC9!ENSG00000048052		4.51	3.55	6.95	6.56	4.72	4.44	4.74	4.55	4.19	1.61
TSPAN17!ENSG00000048140		5.91	2.97	-0.23	3.76	4.4	4.67	3.79	3.94	4.91	4.29
NOP16!ENSG00000048162		2.49	2.67	0.67	2.55	2.65	2.85	2.84	2.18	3.25	3.04
CC2D2A!ENSG00000048342		5.11	4.79	5.82	1.54	4.27	4.73	5.08	5.02	3.88	5.47
RRM2B!ENSG00000048392		5.28	5.14	3.59	4.98	5.37	5.21	4.91	3.09	3.98	4.6
ZNF800!ENSG00000048405		4.52	4.47	4.05	6.08	5.41	5.34	4.48	4.71	4.28	5.67
TNFRSF17!ENSG00000048462		-1.66	-5.63	2.63	1.44	-2.39	-2.21	-6.9	2.96	-2.5	-0.87
SNX29!ENSG00000048471		6.79	7.38	7.78	8.43	7.16	6.62	6.74	6.9	6.41	5.59
LMO3!ENSG00000048540		5.05	4.94	2.87	-1.32	0.59	6.2	1.58	4.7	-1.39	-0.45
MRPS10!ENSG00000048544		3.5	4.03	3.65	3.88	4.63	4.2	5.13	4.88	4.62	4.96
RSF1!ENSG00000048649		7.31	6.3	6.45	7.47	6.51	7.42	6.84	6.81	7.67	6.47
VPS13D!ENSG00000048707		9.73	9.41	10.21	10.15	8.84	8.57	7.98	9.31	9.19	9.11
CELF2!ENSG00000048740		5.86	6.67	6.14	7.89	6.07	5.65	5.3	4.6	4.4	5.93
FAM120A!ENSG00000048828		8.62	8.22	7.84	8.38	8.12	8.18	7.6	8.9	7.9	8.51
R3HDM1!ENSG00000048991		7.29	6.77	6.82	6.89	6.61	5.54	6.21	7.05	6.85	6.58
COL9A2!ENSG00000049089		3.5	0.07	5	3.34	2.35	2.75	3.07	4.1	3.88	0.64
KITLG!ENSG00000049130		3.25	4.59	2.78	2.04	3.59	3.81	3.32	5.32	3.6	2.22
ERCC8!ENSG00000049167		4.66	4.47	3.5	4.26	4.38	3.86	4.46	3.63	4.14	4.51
ADAMTS6!ENSG00000049192		3.79	0.74	2.3	4.01	2.76	2.56	3.42	1.37	0.15	2.17
H6PD!ENSG00000049239		7.14	6.28	8.36	7.11	6.62	7.41	6.84	8.75	8.1	8.12
VAMP3!ENSG00000049245		2.92	4.71	4.4	4.79	4.39	4.17	4.09	3.81	4.48	3.71
PER3!ENSG00000049246		5.27	6.38	6.24	4.66	4.54	2.95	3.53	3.33	5.74	3.66
UTS2!ENSG00000049247		1.45	-5.63	-4.09	2.99	2.24	3.1	-3.47	-4.11	2.28	1.82
TNFRSF9!ENSG00000049249		1.96	1.39	1.34	3.17	3.63	-0.6	-0.5	-0.3	-1.76	0.29
EPN3!ENSG00000049283		2.42	2.37	3.38	-3.02	-0.86	2.91	3.88	0.67	4.18	0.26
LTBP1!ENSG00000049323		5.77	5.98	6.95	4.84	6.86	6.17	6.4	6.11	6.38	3.59
RCN1!ENSG00000049449		5.59	5.55	5.02	3.76	6.16	5.2	6.19	4.45	5.51	4.56
ELN!ENSG00000049540		9.06	6.44	7.61	4.04	4.36	6.56	5.13	3.56	5.56	2.99
RFC2!ENSG00000049541		3.5	4.66	4.15	3.92	4.53	3.84	4.06	4.12	4.06	4.26
ARID1B!ENSG00000049618		7.78	7.72	8.37	8.64	7.2	7.88	7.96	7.85	7.85	7.62
CLPTM1L!ENSG00000049656		5.92	6.21	8.18	6.39	6.75	5.83	5.9	7.86	5.71	6.61
NEDD4L!ENSG00000049759		5.98	7.74	7.09	4.45	5.49	7.66	7.41	6.32	7.26	7.61
FOXP3!ENSG00000049768		1.95	-1.94	1.79	3.22	0.66	0.98	-0.2	1.13	1.1	-0.45
HEXB!ENSG00000049860		6.45	7.88	6.88	6.7	7.39	7.37	7.8	7.33	7.74	7.68
PTCD2!ENSG00000049883		2.92	2.84	2.64	3.48	3.54	2.77	3.31	2.03	2.57	2.7
NEXMIF!ENSG00000050030		0.46	-0.1	2.11	3.21	0.05	3.54	1.51	0.64	2.66	-0.99
JKAMP!ENSG00000050130		3.92	6.17	4.56	4.93	5.19	5.01	5.83	5.88	5.47	6.06
DKK3!ENSG00000050165		4.25	4.53	3.56	1.63	4.81	5.09	4.19	2.93	3.49	3.89
ARHGEF5!ENSG00000050327		7.85	6.72	8.85	6.49	6.64	8.35	6.23	8.79	8.04	8.81
NFE2L3!ENSG00000050344		4.27	4.57	2.99	3.8	3.36	5.71	3.92	3.15	4.08	6.28
MCUR1!ENSG00000050393		5.5	4.84	3.66	3.49	4.58	4.25	4.72	5.01	4.08	6.06
LIMA1!ENSG00000050405		6.53	6.14	6.43	5.43	5.26	5.02	5.65	6.1	5.92	5.62
LETMD1!ENSG00000050426		5.15	5.38	5.82	5.2	4.93	5.42	4.83	4.86	4.95	6.06
SLC4A8!ENSG00000050438		4.22	4.48	5.98	4.29	4.88	3.88	3.2	5.33	3.75	1.59
LAMC3!ENSG00000050555		5.46	5.4	-0.48	3.12	6.01	6.89	4.94	5.67	5.93	4.35
TNIP3!ENSG00000050730		4.07	2.71	0.26	2.94	3.23	-2.22	2.78	0.55	-2.35	1.18
MAPK9!ENSG00000050748		4.75	4.96	4.88	5.15	4.47	5.31	4.64	5.18	5.52	4.79
COL23A1!ENSG00000050767		2.82	-0.41	3.18	-0.95	-1.12	-0.04	-1.56	-2.38	-1.32	-5.27
BCAR1!ENSG00000050820		4.02	3.35	3.8	2.9	3.81	3.66	3.94	4.08	4.33	4.01
FAM160A2!ENSG00000051009		4.36	5.73	5.65	5.2	4.89	4.29	4.49	5.55	5.75	5.37
HERPUD1!ENSG00000051108		7.16	7.79	8.86	7.95	6.85	6.5	6.9	7.7	6.58	6.21
HOMER3!ENSG00000051128		2.38	1.1	1.67	-0.13	3.55	3.56	2.57	2.38	3.16	3.1
RAD51!ENSG00000051180		3.78	3.38	4.43	2.17	3.15	2.39	2.85	4.01	2.6	2.92
POLQ!ENSG00000051341		5.65	3.71	5.13	4.39	5.63	4.2	3.89	5.4	5.75	4.79
PIK3CB!ENSG00000051382		6.66	6.17	7.46	6.2	5.91	7.01	6.34	7.56	5.65	6.1
CYBA!ENSG00000051523		6.03	5.68	5.3	6.84	6.75	5.16	7.06	7.01	4.17	6.38
THOC3!ENSG00000051596		2.41	1.31	2.38	4.57	1.85	3.02	3.74	3.14	3.92	2.7
HEBP2!ENSG00000051620		5.3	5.65	4.81	4.2	4.57	5.47	6.39	5.77	6.01	5.71
MPHOSPH9!ENSG00000051825		4.89	5.93	5.86	5.5	6.1	4.17	4.49	5.44	5.07	6.44
PLEKHA5!ENSG00000052126		7.14	7.48	6.87	4.39	7.34	7.43	8.13	6.31	7.46	6.6
PRSS8!ENSG00000052344		5.13	5.25	4.82	-0.35	0.01	6.67	5.1	6.6	6.63	5.42
SIKE1!ENSG00000052723		2.39	2.48	1.91	3.39	3.54	3.12	3.54	3.7	4.48	3.48
RRP12!ENSG00000052749		4.68	4.28	5.74	5	5.35	5.77	5.3	4.52	4	6.19
FNIP2!ENSG00000052795		6.64	7.06	6.07	6.61	6.95	6.65	6.06	6.07	6.1	6.12
MSMO1!ENSG00000052802		1.31	5.3	3.29	4.31	2.76	3.49	3.92	3.2	6.32	4.32
TTC17!ENSG00000052841		7.19	7.23	7.59	7.82	7.02	7.15	7.2	7.3	6.98	7.18
FSTL4!ENSG00000053108		2	3.89	2.72	-1.64	-2.64	2.12	3.3	2.71	-1.25	-2.48
FOXN3!ENSG00000053254		4.84	4.93	6.23	5.32	4.97	4.34	3.4	5.39	3.8	4.08
AKR7A2!ENSG00000053371		4.55	3.93	4.72	3.73	4.98	4.63	4.51	5.09	5.08	5.37
MRTO4!ENSG00000053372		4.31	3.36	1.31	4.02	3.99	3.16	4.08	3.85	4.52	3.79
USE1!ENSG00000053501		1.41	3.14	2.51	2.89	3.04	2.03	1.91	3.06	2.27	1.95
MCF2L2!ENSG00000053524		2.8	2.89	4.21	2.81	4.02	2.65	2.61	1.28	2.53	-0.17
NRIP2!ENSG00000053702		-5.16	-4.23	2.82	-0.86	-0.92	1.84	-1.2	-4.78	-1.64	-6.85
LAMA3!ENSG00000053747		8.73	9.36	8.33	6.94	8.51	8.09	9.49	7.91	7.16	9.81
AP5M1!ENSG00000053770		5.39	5.79	5.98	5.8	5.05	5.11	5.43	5.54	4.83	5.95
ANAPC4!ENSG00000053900		5.1	5.85	5.86	6.42	5.39	5.18	5.34	5.01	5.19	6.04
KCNQ1!ENSG00000053918		4.9	4	3.87	5.59	3.82	4.76	4.23	7.34	4.64	6.83
TRAPPC3!ENSG00000054116		3.09	3.91	4.12	3.89	4.06	2.87	4.2	4.65	4.34	4.66
THRAP3!ENSG00000054118		7.31	7.48	6.82	7.88	7.07	7.45	7.78	7.57	7.66	7.57
PHPT1!ENSG00000054148		3.61	4.03	3.17	2.52	3.74	3.79	4.66	4.68	3.73	4.35
ENTPD2!ENSG00000054179		0.64	1.92	-2.01	-2.4	-1.88	-0.15	2.86	-0.57	1.43	0.21
LY75!ENSG00000054219		3.96	3.52	5.97	4.74	1.82	1.3	1.28	3.64	3.44	2.08
ARID4B!ENSG00000054267		7.51	7.31	7.42	8.43	7.44	7.11	7.16	7.8	7.63	6.75
OPN3!ENSG00000054277		2.91	5.08	1.81	3.71	3.06	3.72	5.58	3	5.38	8.34
SDCCAG8!ENSG00000054282		7.41	7.16	6.35	7.24	6.98	7.6	6.28	7.58	5.8	5.52
PTPRN!ENSG00000054356		2.02	-1.06	-3.27	-1.42	1.73	2.37	-0.43	-2.49	1.3	1.59
HHAT!ENSG00000054392		4.94	3.25	4.16	4.37	2.44	3.52	3.95	4.07	2.71	3.57
KIF1B!ENSG00000054523		8.3	8	8.54	7.56	8.27	8.34	7.55	7.97	8.27	7.66
FOXC1!ENSG00000054598		3.49	3.81	4.48	3.84	5.42	5.99	4.95	3.53	5.33	4.9
TBC1D22A!ENSG00000054611		6.61	6.05	6.48	7.38	6.51	6.02	6.42	5.19	5.62	5.94
SYNE2!ENSG00000054654		10.63	10.41	11.39	11.29	9.8	10.54	10.54	10.9	9.99	12.48
PLEKHH1!ENSG00000054690		4.27	6.3	6.26	0.51	5.81	5.26	5.98	-2.54	4.75	8.61
ATP9A!ENSG00000054793		5.61	5.68	5.91	3.08	5.25	6.34	6.24	6.41	6.76	5.19
FAM168A!ENSG00000054965		2.06	2.53	3.02	2.53	3.46	3.5	2.57	3.41	3.77	3.15
RELT!ENSG00000054967		4.92	3.41	3.06	5.4	3.88	2.81	2.8	1.79	1.34	0.83
GALC!ENSG00000054983		4.86	6.15	5.08	5.59	6	5.29	5.45	6.1	6.02	5.1
NOP58!ENSG00000055044		7.42	7.11	6.89	7.76	7.1	6.97	6.92	6.92	6.78	6.18
SZRD1!ENSG00000055070		4.65	4.3	4.14	4.82	4.47	4.4	4.25	4.8	4.59	4.69
KCNH2!ENSG00000055118		3.09	-2.15	1.18	0.82	-2.14	2.03	-0.7	1.29	-0.77	-5.11
CUL1!ENSG00000055130		6.4	6.11	7.07	6.88	6.48	6.65	5.86	6.18	5.47	6.97
FAM114A2!ENSG00000055147		3.72	5.15	5.82	4.89	4.35	3.88	4.8	4.65	4.74	4.95
CYFIP2!ENSG00000055163		6.55	6.48	7.89	9.35	5.75	5.88	5.6	7.14	5.2	5.03
TAB2!ENSG00000055208		9.15	9.58	10.05	9.61	8.41	8.56	8.97	9.12	9.7	8.87
GINM1!ENSG00000055211		4.14	5.6	3.94	5.37	3.77	4.92	5.54	5.37	5.68	6.05
EIF2AK2!ENSG00000055332		5.8	6.65	5.27	5.54	6.55	6.31	5.96	5.88	6.04	5.79
USP36!ENSG00000055483		6.42	5.97	7.04	7.62	6.24	6.43	5.29	5.78	6.36	5.93
KMT2C!ENSG00000055609		9.7	9.3	10.25	10.13	9.82	9.71	8.28	9.95	8.32	9.71
MCOLN3!ENSG00000055732		0.98	3.21	0.86	1.22	2.79	1.61	0.05	-1.39	2.01	1.14
PUM2!ENSG00000055917		7.55	7.8	7.88	8.31	7.95	7.66	7.52	8.13	7.98	8.23
MRPL43!ENSG00000055950		3.91	3.68	4.42	3.74	4.07	4.04	3.88	5.07	2.96	5.02
ITIH4!ENSG00000055955		3.11	2.13	3.87	4.21	4.47	3.52	3.03	3.34	3.51	2.61
HPF1!ENSG00000056050		2.95	3.18	2.96	2.91	3.59	1.89	3.76	3.07	4	3.68
ZFR!ENSG00000056097		6.77	6.9	7.04	7.19	7.04	6.81	6.89	7.58	7.15	7.85
ZNF280C!ENSG00000056277		3.38	4.6	4.31	4.12	4.73	3.88	3.97	4.03	5.05	4.76
TRAF1!ENSG00000056558		4.34	2.11	4.58	5.55	4.15	3.23	1.88	1.15	2.01	3.09
RC3H2!ENSG00000056586		7.48	7.21	7.33	7.5	6.61	7.09	7.25	7.05	6.62	7.24
IL17RB!ENSG00000056736		2.53	2.79	0.18	0.36	-2.53	1.37	2.14	0.88	2.37	0.84
TRAF3IP2!ENSG00000056972		3.34	3.79	3.68	4.06	3.46	3.02	3.76	4.18	4.01	4.16
GYG2!ENSG00000056998		-1.42	1.76	1.68	-2.59	-1.81	4.04	2.92	3.34	2.38	1.51
DCBLD2!ENSG00000057019		9.37	5.45	5.19	2.96	6.53	8.06	4.98	3.91	5.32	4.4
SERPINB3!ENSG00000057149		2.81	4.52	3.64	0.1	2.82	1.52	8.26	-1	-0.72	2
SOAT1!ENSG00000057252		6.56	7.13	5.7	6.95	7.39	6.74	7.37	8.8	6.98	6.72
PKP2!ENSG00000057294		3.92	5.25	5.36	3.07	3.51	5.44	6.76	4.35	7.21	7.81
GDI2!ENSG00000057608		6.98	7.22	6.77	7.57	7.69	7.14	6.91	8.24	7.65	7.76
PRDM1!ENSG00000057657		6.46	6.32	7.11	6.57	5.72	5.04	5.24	6.44	4.31	4.88
ATG5!ENSG00000057663		3.56	4.49	2.42	4.53	4.74	4.22	4.71	5.2	4.99	5.65
TMCC3!ENSG00000057704		4.49	3.54	3.4	2.42	2.21	4.36	4.13	1.59	3.01	1.89
PITHD1!ENSG00000057757		2.06	4.47	3.71	4.74	4.38	3.84	3.57	4.6	3.74	3.95
MTA3!ENSG00000057935		4.57	6.58	5.79	5.6	5.65	5.43	7.09	6.82	7.25	7.12
USP13!ENSG00000058056		5.56	4.23	4.9	4.64	4.73	4.99	4.81	5.8	4.16	4.53
ATP11B!ENSG00000058063		7.43	7.26	7.96	8.42	6.98	7.1	7.5	7.6	7.14	7.12
LAMC2!ENSG00000058085		8.07	7.59	6.46	4.54	5.33	7.44	8.9	7.93	7.18	6.83
CDK14!ENSG00000058091		6.28	5.98	6.24	7.15	5.08	5.29	4.33	3.88	3.24	3.87
SEC61A1!ENSG00000058262		6.82	7.29	7.02	6.97	7.41	6.81	7.98	8.2	8.2	7.92
PPP1R12A!ENSG00000058272		8.08	7.78	8.29	7.99	7.97	7	7.46	6.69	7.12	7
RASGRF1!ENSG00000058335		4.33	4.56	1.77	3.22	1.92	0.45	2.25	1.08	2.46	-1.91
CAMK2B!ENSG00000058404		1.29	-0.32	1.28	0.67	0.84	2	0.75	0.72	1.96	-0.4
CROCC!ENSG00000058453		4.76	4.07	6.06	5.5	4.61	5.3	2.98	4.22	4.58	2.67
POLR3E!ENSG00000058600		5.84	5.98	6.99	6.9	5.31	5.87	6.12	5.37	6.07	5.86
ATP2B4!ENSG00000058668		8.32	7.48	7.03	7.76	8.01	8.29	6.87	8.86	7.62	6.88
ZC3H11A!ENSG00000058673		9.89	9.99	10.36	10.4	9.69	10.12	10.01	10.77	9.9	10.15
RIOK2!ENSG00000058729		4.5	4.83	4.98	5.27	4.18	4.62	4.44	4.26	5.29	4.64
YIPF1!ENSG00000058799		3.14	4.63	2.36	3.45	3.47	3.49	4.47	4.26	4.52	4.77
NDC1!ENSG00000058804		3.62	4.92	5.95	4.57	4.01	3.2	4.91	5.02	5.42	5.84
DGKG!ENSG00000058866		0.51	2.67	3.07	3.6	3.06	2.1	2.82	1.5	2.37	-1.67
FLYWCH1!ENSG00000059122		4.7	2.87	4.91	4.44	4.17	3.86	3.48	3.71	3.97	4.47
UNKL!ENSG00000059145		4.26	2.09	3.17	3.63	4.1	3.55	2.86	3	2.72	3.15
TBXAS1!ENSG00000059377		5.59	5.38	4.71	6.74	6.82	5.8	6.14	5.13	4.59	4.51
PARP12!ENSG00000059378		6.37	6.48	5.84	6.5	6.31	6.04	3.94	5.24	4.28	3.41
ALDH18A1!ENSG00000059573		5.46	6.25	7.07	5.64	6.03	5.99	6.98	8.09	6.03	7.28
TARBP1!ENSG00000059588		5.94	6.15	6.85	6.75	6.76	6.17	6.1	7.19	5.78	7.04
GATB!ENSG00000059691		1.42	3.95	0.96	2.86	4.28	2.63	4.16	3.17	3.42	3.5
MXD1!ENSG00000059728		2.33	4.46	3.07	3.44	4.15	3	4.32	3.59	3.05	1.82
CDK17!ENSG00000059758		5.77	5.96	6.03	7.02	5.85	5.46	5.75	5.49	5.45	6.42
DNAJC25!ENSG00000059769		3.31	3.05	2.76	3.05	3.23	2.79	3.28	2.81	3.07	3.79
SLC2A3!ENSG00000059804		6.85	7.1	7.17	9.21	6.44	6.88	5.91	4.73	4.73	5.63
PSD!ENSG00000059915		0.66	0.71	0.86	0.82	1.91	1.77	-0.09	-1.47	-0.34	0.47
CTDP1!ENSG00000060069		6.19	6.26	4.53	6.5	5.63	6.04	5.93	4.63	5.65	6.16
YBX3!ENSG00000060138		6.13	6.96	7.75	6.51	5.72	6.45	6.86	6.81	7	6.78
STYK1!ENSG00000060140		4.26	3.91	1.56	-1.01	0.52	2.3	3.75	3.68	4.51	4.01
WNK1!ENSG00000060237		10.56	10.01	9.77	10.49	10.22	10.62	10	9.95	10.18	11.42
CCAR1!ENSG00000060339		7.47	7.76	7.87	8.38	7.54	7.92	7.62	7.64	7.25	7.95
OGFR!ENSG00000060491		7.73	5.9	4.97	7.16	6.49	7.07	5.92	5.13	6.75	4.96
GNA15!ENSG00000060558		3.56	2.56	1.36	2.13	2.71	3.56	2.63	1.47	2.7	-0.19
CREB3L3!ENSG00000060566		2.72	-5.63	2.97	0.34	-4.56	-1.85	-3.33	-6.26	-7.32	-6.85
PIGV!ENSG00000060642		3.89	4.32	5.5	3.82	3.63	2.85	3.59	3.72	4.23	3.66
PTPRU!ENSG00000060656		6.01	4.88	5.42	2.08	5.44	6.15	6.89	4.97	6.49	6.08
SNRNP40!ENSG00000060688		4.94	4.9	5.12	5	4.79	3.62	5.14	4.89	5.29	5.13
RIMBP2!ENSG00000060709		-2.17	2.64	-0.86	-2.76	0.87	0.62	2.77	-2.64	-1.85	-5.28
COL11A1!ENSG00000060718		7.54	2.29	6.02	-0.43	3.32	6.61	6.26	4.32	5.64	3.5
QSER1!ENSG00000060749		7.47	6.53	7.89	6.63	6.47	6.52	6.42	7.21	6.68	7.01
MPC1!ENSG00000060762		0.35	1.6	2.05	2.33	1.58	1.63	1.77	2.46	2.19	4.36
ACAA1!ENSG00000060971		4.38	4.14	3.73	4.56	4.39	4.43	4.63	4.72	3.84	5.16
BCAT1!ENSG00000060982		5.71	5.43	1.85	3.67	6	6.74	7.76	4.64	3.41	3
HDAC7!ENSG00000061273		6.14	5.83	6.3	5.86	6.05	5.81	5.83	5.23	5.49	5.4
LZTS1!ENSG00000061337		1.5	-0.91	1.91	1.19	1.25	3.03	1.04	1.96	0.32	1.64
PRDM6!ENSG00000061455		3.59	2.98	0.7	-0.01	1.44	2.82	-2.14	-6.26	2.17	1.35
SPAG4!ENSG00000061656		2.1	2.12	3.15	1.89	1.95	3.58	2.95	4.04	3.84	2.93
NCKAP1!ENSG00000061676		6.95	7.89	7.32	5.83	7.44	7.59	7.86	8.2	8.07	8.11
MRPS35!ENSG00000061794		4.86	4.96	1.82	4.23	3.71	5.4	6.03	5.22	5.51	5.65
GUCY1B1!ENSG00000061918		4.75	5.07	4.92	4.08	4.01	4.78	4.55	5.8	4.35	4.17
SFSWAP!ENSG00000061936		6.2	7.21	6.49	7.39	6.75	6.52	6.56	6.61	5.67	6.54
TNK2!ENSG00000061938		5.66	4.6	4.34	6.09	5.04	6	3.96	4.21	4.25	4.13
MON2!ENSG00000061987		8.12	8.61	9.26	9.02	8.4	8.72	8.43	8.33	8.54	8.19
CDH3!ENSG00000062038		7.6	6.04	5.32	4.04	4.64	6.9	7.21	7.05	8.71	5.33
GPBP1!ENSG00000062194		6.38	7.03	6.98	7.53	6.52	6.54	6.43	5.93	6.19	6.87
DGAT2!ENSG00000062282		2.21	1.4	-1.28	2.16	2.45	-1.44	1.26	2.94	2.08	1.57
ZNF112!ENSG00000062370		3.55	2.23	3.53	1.35	3.43	4.15	2.82	3.29	3.4	3.61
CS!ENSG00000062485		6.36	7.67	6.79	6.88	7.5	6.93	7.3	7.36	6.73	8.55
LTK!ENSG00000062524		2.32	-0.52	0.86	0.41	3.1	3.22	-1.46	-3.21	0.04	-0.82
MRPS24!ENSG00000062582		3.77	-0.18	0.28	2.89	3.53	4.08	4.35	4.43	4.57	5.13
ELMO2!ENSG00000062598		6.35	6.02	5.56	6.2	5.64	5.69	5.24	5.66	5.43	5.22
WAPL!ENSG00000062650		6.9	7.39	6.83	7.32	6.4	7.06	6.39	7.24	6.07	7.68
VMP1!ENSG00000062716		8.09	7.53	7.39	7.58	7.59	7.98	8	7.63	8.82	7.85
APPBP2!ENSG00000062725		4.95	4.45	4.95	5.34	4.88	5.04	5.02	4.8	5.69	5.88
POLD1!ENSG00000062822		4.59	2.88	3.16	3.95	4.61	4	2.66	3.33	2.85	3.64
EIF4B!ENSG00000063046		8.82	8.4	8.47	9.41	8.26	8.47	9.72	9.33	8.74	9.72
SLC6A16!ENSG00000063127		2.53	3.92	4.88	4.77	4	3.52	2.95	1.9	4.71	2.27
BICRA!ENSG00000063169		4.08	3.61	4.79	4.85	3.87	4.57	3.34	4.68	3.76	5.74
SPHK2!ENSG00000063176		3.66	3.54	4.53	3.47	4.14	2.86	2.55	3.27	1.94	2.35
RPL18!ENSG00000063177		7.14	6.98	7.71	8.15	7.46	7.11	6.9	7.01	6.89	8.29
CA11!ENSG00000063180		0.06	1.16	-0.71	1.45	1.84	3	0.45	2.12	2.45	-0.7
ISOC2!ENSG00000063241		0.38	2.32	1.45	0.24	2.48	1.46	1.07	2.25	2.43	3.07
U2AF2!ENSG00000063244		4.19	4.07	5.27	5.39	5.11	4.69	4.53	4.01	4.79	4.76
EPN1!ENSG00000063245		5.23	4.52	3.71	5.28	6.06	6.08	5.44	5.13	5.51	6.59
MED29!ENSG00000063322		2.74	3.77	1.42	3.39	2.87	3.62	3.4	3.55	3.3	3.53
ZNF275!ENSG00000063587		4.04	2.77	4.82	3.36	2.23	3.11	2.76	3.95	2.75	0.54
MTMR1!ENSG00000063601		5.74	5.86	5.76	6.93	4.85	5.98	5.43	4.92	6.34	5.56
GPC1!ENSG00000063660		3.46	2.66	4.72	1.82	5.37	4.87	3.36	2.1	4.63	4.89
ADCK1!ENSG00000063761		2.09	2.92	3.57	2.52	3.36	1.56	2.47	3.66	2.38	2.49
HAGH!ENSG00000063854		2.84	3.57	2.52	4.4	4.31	4.99	4.22	5.06	4.55	4.67
RNF4!ENSG00000063978		5	5.05	6.2	6.2	5.27	5.15	4.97	4.99	4.87	5.31
CASP8!ENSG00000064012		5.45	6.24	6.07	8.08	5.86	5.98	6.31	5.89	6.2	4.95
LIMCH1!ENSG00000064042		7.29	8.18	7.21	4.46	6.25	8.71	7.49	7.45	8.26	7.17
INTS13!ENSG00000064102		6.64	6.17	5.7	5.79	5.48	5.67	5.97	5.44	5.9	6.1
TM7SF3!ENSG00000064115		6.34	7.08	6.8	5.43	5.35	6.43	7.14	6.38	6.3	6.91
SPA17!ENSG00000064199		1.09	3.55	0.79	-1.47	1.12	0.81	3.86	2.41	2.77	1.54
TSPAN32!ENSG00000064201		3.23	0.08	-0.61	2.87	1.37	1.04	-1.34	-0.35	-2.85	-1.25
ST3GAL6!ENSG00000064225		3.21	4.72	5.89	3.26	4.04	3.84	3.65	2.43	2.88	2.55
ATP2C2!ENSG00000064270		4.78	7.35	7.05	0.7	1.7	4.38	6.81	6.33	5.5	-0.85
NGFR!ENSG00000064300		0.66	-4.59	2.55	1.12	-0.29	1.32	1.6	-6.26	-1.07	-2.4
CDON!ENSG00000064309		4.75	3.08	5.9	3.37	4.1	2.98	3.29	5.71	5.09	3.49
TAF2!ENSG00000064313		6.95	7.02	6.53	6.82	7.2	6.84	6.83	9.55	6.95	7.33
HIPK2!ENSG00000064393		7.88	7.43	7.66	8	8.8	7.62	7.1	7.21	7.03	7.74
TNPO3!ENSG00000064419		6	6.3	5.82	6.77	7.02	6.64	5.7	6.6	6.12	7.64
BORCS8-MEF2B!ENSG00000064489		-1.48	0.49	3.42	2.68	2.88	2.48	1.46	3.21	2.27	2.5
RFXANK!ENSG00000064490		4.41	3.34	3.87	4.6	4.32	4.74	4.08	5.09	4.25	3.91
TMEM161A!ENSG00000064545		2.11	0.49	2.57	2.16	2.48	2.31	1.61	2.56	2.26	2.6
LPAR2!ENSG00000064547		2.49	0.13	0.68	2.33	1.92	1.27	0.47	0.28	1.36	1.65
CTSA!ENSG00000064601		8.13	8.16	7.14	7.36	8.65	8.37	8.98	9.69	8.71	9.48
SUGP2!ENSG00000064607		7.24	6.06	7.51	7.46	7.16	6.16	5.55	6.39	5.87	6.52
SLC12A2!ENSG00000064651		5.68	7.19	9.36	6.12	5.72	6.46	8.71	5.63	7.31	6.19
SNX24!ENSG00000064652		1.97	2.55	2.39	1.89	3.62	2.25	3.78	2.75	4.47	4.2
EYA2!ENSG00000064655		2.95	2.25	5.39	3.28	2.02	3.86	3.26	0.85	5.03	-1.4
CNN2!ENSG00000064666		5.67	5.5	4.63	5.68	4.94	5.62	6.34	5.83	6.11	4.59
ABCA7!ENSG00000064687		6.75	5.93	4.45	7.09	5.73	5.88	6.23	5.98	4.74	4.33
SNCAIP!ENSG00000064692		1.98	2.5	0.75	2.88	1.39	1.09	3.59	3.5	1.19	1.82
DDX20!ENSG00000064703		5.92	4.8	6.17	5.45	4.45	3.58	4.69	4.97	5.23	4.14
BTBD1!ENSG00000064726		5.46	5.32	4.55	5.85	5.37	5.34	6.07	5.47	5.8	6.4
FAR2!ENSG00000064763		2.66	2.81	2.5	1.97	2.23	3.9	1.73	3.76	0.89	0.48
BCAS1!ENSG00000064787		2.33	6.42	5.03	0.8	5.87	4.89	7.57	6.25	6.52	2.55
CHI3L2!ENSG00000064886		3.48	4.63	3.33	4.99	4.5	3.82	4	-0.21	2.81	1.55
SBNO2!ENSG00000064932		5.92	5.95	4.87	7.09	6.55	5.55	5.88	4.84	5.87	6.23
PMS1!ENSG00000064933		4.64	7.07	6.88	6.5	6.39	6.42	5.74	5.35	6.45	6.26
HMG20B!ENSG00000064961		5.4	3.71	4.74	3.96	4.54	4.48	4.07	3.96	4.59	5.67
CALCRL!ENSG00000064989		4.64	5.67	5.02	4.1	3.32	4.47	4.46	3.99	2.83	3.73
TAF11!ENSG00000064995		3.87	3.93	3.9	4.96	4.18	4.44	4.37	4.78	5.09	4.82
ANKS1A!ENSG00000064999		6.56	6.28	6.56	6.43	6.5	7.19	6.63	6.49	6.98	6.12
AP3D1!ENSG00000065000		7.03	6.42	6.85	6.7	7.1	6.5	6.74	6.91	6.9	7.25
ZNF76!ENSG00000065029		4.92	5.24	5.27	6.17	5.12	5.16	5.2	5.11	5.15	5.04
SLC9A3R2!ENSG00000065054		5.25	4.26	4.06	2.29	4.78	5.11	4.27	4.8	4.16	2.76
NTHL1!ENSG00000065057		2.18	0.7	0.56	-0.6	2.23	2.4	1.31	2.63	1.69	0.19
UHRF1BP1!ENSG00000065060		5.83	5.59	5.19	5.4	5.8	6.17	5.5	6.35	5.39	6.67
GNAI3!ENSG00000065135		4.06	6.18	6.02	6.05	6.01	5.56	6.3	5.63	6.42	6.11
IPO5!ENSG00000065150		7.19	7.59	7.24	7.74	7.58	7.16	7.76	8	6.97	8.33
OAT!ENSG00000065154		6.04	6.44	6.47	5.27	5.71	6.51	6.23	7.98	5.77	5.37
WDR3!ENSG00000065183		6.01	5.81	5.97	6.61	6.26	5.48	6.56	6.51	6.93	5.91
PKN2!ENSG00000065243		6.88	7.4	6.86	7.19	7.03	6.56	7.52	8.35	7.15	7.62
WDR18!ENSG00000065268		-0.13	1.35	0.41	1.93	2.33	1.3	1.23	2.38	2.21	2.28
TRAM2!ENSG00000065308		4.07	4.26	4.29	3.52	4.28	3.89	3.87	5.13	4.77	4.61
NTN1!ENSG00000065320		0.88	-0.81	1.77	-1.27	1.86	1.25	3.53	-5.05	3.38	-0.58
MCM10!ENSG00000065328		3.16	5.28	1.69	2.24	5.45	2.98	2.58	4.97	4.53	4.29
DGKA!ENSG00000065357		5.59	6.99	8.35	9.42	6.47	5.47	7.14	5.71	6.12	6.51
ERBB3!ENSG00000065361		6.38	8.99	7.47	3.67	5.31	8.53	9.16	10.16	8.78	7.84
ANKRD44!ENSG00000065413		6.93	7.81	8.27	9.51	7.11	6.07	5	5.9	5.32	5.1
KARS!ENSG00000065427		6.58	7.21	6.28	7.09	6.96	6.12	7.47	7.07	7.98	7.36
ADAT1!ENSG00000065457		5.12	3.98	5.18	4.72	4.65	4.04	4.28	4.29	5.48	4.74
PDIA5!ENSG00000065485		4.29	5.68	5.72	4.5	5.33	4.59	5.68	7.03	5.77	4.54
TBC1D22B!ENSG00000065491		3.9	4.46	5.22	4.74	4.43	4.88	4.34	5.29	4.66	4.69
NDUFB4!ENSG00000065518		4.44	5.6	4.8	5.2	4.77	5.77	7.23	5.9	7.13	6.96
SPEN!ENSG00000065526		7.12	7.72	8.79	8.82	7.12	7.1	7.42	7.98	7.87	7.11
MYLK!ENSG00000065534		8.5	7.54	8.59	7.31	6.01	5.87	6.12	5.05	4.29	6.26
ZC3H15!ENSG00000065548		6.08	6.72	6.75	6.28	5.88	5.55	6.47	6.59	6.39	5.36
MAP2K4!ENSG00000065559		4.36	4.89	3.95	5.11	4.81	4.87	5.12	4.12	4.37	4.55
PACC1!ENSG00000065600		2.92	3.73	2.45	3.69	3.77	2.32	2.88	3.18	3.01	2.65
SNAP91!ENSG00000065609		0.81	-1.14	-0.06	0.36	2.19	1.06	1.32	-3.46	2.48	2.13
SLK!ENSG00000065613		8.32	8.11	7.21	7.35	6.04	7.62	8.17	7.82	6.16	7.7
CYB5R4!ENSG00000065615		5	4.98	4.6	5.64	4.92	4.18	5.09	4.7	5.25	5.13
COL17A1!ENSG00000065618		9.6	6.48	6.38	2.05	0.85	9	4.33	8.86	1.14	4.6
GSTO2!ENSG00000065621		3.39	3.68	2.47	-0.51	-0.51	3.8	3.83	3.89	2.94	5.02
SEC61A2!ENSG00000065665		3.84	5.45	4.39	5.44	4.78	3.08	4	4.7	5.01	4.56
PRKCQ!ENSG00000065675		3.3	4.31	4.67	6.47	4.07	2.99	2.55	2.95	3.47	2.67
TLE2!ENSG00000065717		3.96	3.85	4.5	2.43	3.18	4.54	2.65	4.27	4.34	4.16
ASB1!ENSG00000065802		3.65	1.51	0.61	3.34	3.21	3.7	3.24	2.88	3.31	1.99
FAM107B!ENSG00000065809		5.04	6.26	6.59	5.48	4.6	4.69	5.81	6.95	5.5	6.29
ME1!ENSG00000065833		2.53	4.82	3.45	2.38	7.16	3.21	5.06	3.79	5.22	5.58
TBC1D1!ENSG00000065882		7.08	6.49	7.17	7.07	6.35	6.58	5.56	6.06	6.37	7.53
CDK13!ENSG00000065883		6.84	6.79	7.01	7.54	6.09	6.96	6.91	6.37	7.13	6.72
MTHFD2!ENSG00000065911		5.12	5.74	5.39	5.54	6.45	5.14	5.8	6.14	5.12	6.94
SLC9A7!ENSG00000065923		4.72	3.34	5.32	5.24	4.61	4.15	3.71	1.87	5.4	4.35
FOXJ2!ENSG00000065970		5.27	4.84	3.52	5.15	4.55	4.87	4.7	4.86	4.96	4.55
YBX1!ENSG00000065978		8.62	8.04	7.11	8.02	7.96	7.08	8.36	8.21	7.41	8.4
PDE4A!ENSG00000065989		4.77	5.08	3.72	4.57	4.05	5.36	4.72	5.76	4.21	5.53
PPP2R5A!ENSG00000066027		5.39	6.94	7.6	6.28	4.84	5.37	5.18	6.29	4.65	5.48
CTNNA2!ENSG00000066032		-2.42	2.08	-1.18	-2.13	1.4	1.85	1.73	-3.14	0.3	-0.72
ELAVL1!ENSG00000066044		4.14	4.43	3.68	4.5	4.51	4.03	4.31	4.18	5.23	5.15
TIE1!ENSG00000066056		5.43	5.67	3.35	4	3.2	3.41	2.78	2.21	2.41	2.33
DIP2B!ENSG00000066084		7.43	7.69	6.79	8.15	7.65	7.27	8.71	8.19	8.03	8.3
SMARCD1!ENSG00000066117		4.32	5.48	3.81	5.64	5	4.71	5.47	5.44	5.53	5.02
KDM4A!ENSG00000066135		6.11	5.84	6.43	6.22	6.3	6.23	6.38	6.47	6.44	6.25
NFYC!ENSG00000066136		4.48	4.96	4.98	5.64	5.11	4.33	5.66	5.91	5.86	6.2
ZMYND12!ENSG00000066185		-2.25	-0.79	1.16	-0.97	-1.26	1.95	0.06	0.37	1.41	2.14
NGEF!ENSG00000066248		3.04	0.54	-1.41	-2.05	3.83	2.45	1.47	4.69	0.69	-3.04
ASPM!ENSG00000066279		8.64	6.84	5.89	6.03	9.01	7.47	6.57	8.72	6.78	8.38
CD84!ENSG00000066294		4.42	4.53	4.78	5.54	5.67	3.76	3.55	3.24	3.6	3.76
ELOVL1!ENSG00000066322		4.31	5.96	4.79	4.68	5.28	4.46	5.94	5.67	5.43	6.54
SPI1!ENSG00000066336		5.33	5.06	3.37	5	5.57	4.23	3.9	3.6	2.97	3.26
ZNRD1!ENSG00000066379		1.78	1.5	-0.34	2.92	2.96	2.12	2.5	2.96	2.36	2.68
CLDN18!ENSG00000066405		3.14	3.35	-1	-6.18	-4.67	-4.03	-6.9	-2.74	-3.2	-6.85
ZBTB11!ENSG00000066422		5.51	5.58	5.93	6.23	5.48	5.6	5.59	5.5	5.52	5.57
ATXN3!ENSG00000066427		4.48	4.07	4.84	4.99	4.4	3.63	3.46	4.58	4.27	3.74
GOLGA5!ENSG00000066455		6.54	6.57	6.14	5.85	6.46	6.98	7.25	7.81	7.34	6.53
FGFR2!ENSG00000066468		4.79	6.19	7.05	1.63	4.68	4	4.96	3.53	2.71	1.25
LRRC40!ENSG00000066557		4.31	4.79	3.67	4.45	4.79	3.52	4.22	4.6	4.61	4.56
ISOC1!ENSG00000066583		2.15	4.5	3.55	2.81	1.99	3.15	3.58	3.72	4.33	3.86
EML1!ENSG00000066629		3.09	4.69	4.45	2.89	3.61	3.57	4.19	2.15	3.19	4.07
TRMT11!ENSG00000066651		4.02	5.45	5.43	5.82	4.8	4.56	5.65	5.68	5.13	5.74
THUMPD1!ENSG00000066654		4.87	4.33	4.77	4.84	4.16	3.97	4.48	5.08	4.35	4.18
MSANTD3!ENSG00000066697		3.61	2.86	1	2.89	3.01	2.72	2.38	3.25	2.66	3.48
KIF26A!ENSG00000066735		3.99	-2.01	0.06	0.46	-0.64	1.7	0.24	-0.27	-0.48	1.69
ATG2B!ENSG00000066739		5.78	6.25	6.55	7.46	7.02	5.81	5.86	7.13	6.14	6.78
ARFGEF1!ENSG00000066777		7.67	7.97	8.11	8.09	7.67	8.36	8.08	10.82	8.28	6.53
ZFAT!ENSG00000066827		4.32	4.58	5.41	4.88	4.01	4.66	3.55	4.09	3.86	3.85
MTFR1!ENSG00000066855		5.15	5.18	4.46	3.53	4.52	4.34	5.95	6.27	6.31	4.7
STAG3!ENSG00000066923		3.34	3.25	4.05	6.13	3.28	3.42	1.44	1.47	6.01	2.5
FECH!ENSG00000066926		3.66	4.69	4.21	3.46	5.1	2.63	5.72	4.34	4.5	7.13
MYO9A!ENSG00000066933		6.47	6.84	7.8	7.27	6.89	7.51	5.83	6.08	6.54	7.38
DDX3Y!ENSG00000067048		-0.03	8.06	8.3	9.35	6.92	0.27	7.72	4.4	7.77	4.46
PFKP!ENSG00000067057		7.87	7.04	6.8	7.41	8.56	8.27	7.23	7.09	7.98	10.27
IDI1!ENSG00000067064		3.95	5.06	5.06	5.78	4.48	4.36	3.82	4.72	5.58	5.18
SP100!ENSG00000067066		7.42	8.17	7.72	9.24	7.37	7.41	7.14	7.05	6.89	6.13
KLF6!ENSG00000067082		9.31	9.65	8.85	8.96	9.6	9.04	7.75	8.3	8.49	9.14
PLPP1!ENSG00000067113		2.85	3.58	4.61	3.41	3.9	3.47	3.65	4.35	3.72	4.28
NEO1!ENSG00000067141		7.36	6.91	7.42	5.83	4.56	6.11	7.23	5.14	7.22	7.17
TRAM1!ENSG00000067167		6.39	8.39	7.04	7.13	7.39	8.15	7.69	8.4	7.99	6.95
PHKA1!ENSG00000067177		5.05	6.16	5.71	3.17	6.68	5.74	5.82	5.82	6.26	6.88
TNFRSF1A!ENSG00000067182		7.2	6.65	5.43	5.82	7.35	7.13	6.82	6.78	6.59	6.12
CACNB1!ENSG00000067191		2.47	3.72	3.13	2.53	3.19	4.08	2.57	4.76	3.5	0.8
EVI5!ENSG00000067208		6.61	6.12	4.76	4.92	5.78	5.33	5.74	5.48	5.64	5.4
STOML1!ENSG00000067221		2.56	2.62	2.91	-0.13	2.19	1.74	0.77	1.02	1.19	0.86
PKM!ENSG00000067225		8.74	9.67	7.96	8.45	9.82	9.32	9.86	8.42	10.39	9.76
DHX29!ENSG00000067248		5.54	6.19	5.63	5.57	6.15	5.38	5.92	5.75	6.18	6.16
DNTTIP2!ENSG00000067334		5.48	6.03	5.45	6.22	6.96	5.7	6.52	5.34	6.66	6.31
METTL22!ENSG00000067365		3.18	4.33	5.29	4.79	4.12	4.67	4.09	3.76	4.36	4.32
TP53BP1!ENSG00000067369		7.39	7.04	7.42	7.24	7.11	6.94	7.28	7.01	7.44	6.95
TRO!ENSG00000067445		4.86	4.19	2.77	2.46	3.29	4	3.53	2.99	1.65	0.9
RRP15!ENSG00000067533		3.48	4.58	2.97	4.4	5	4.86	5.64	4.67	5.4	5.13
RHOA!ENSG00000067560		6.95	7.47	6.2	6.71	7.24	7.07	7.33	7.97	7.38	7.71
DHX8!ENSG00000067596		6.18	6.44	5.01	6.61	5.99	6.13	6.5	6.78	7.06	6.77
PRKCZ!ENSG00000067606		5.07	4.71	3.58	4.64	3.77	6.16	4.16	6.71	5.22	4.07
ZFY!ENSG00000067646		-2.01	6.49	6.39	6.68	5.28	-0.99	6.43	3.47	6.54	2.86
IARS2!ENSG00000067704		6.79	6.98	6.82	6.62	6.91	7.27	7.74	8.34	7.33	8.41
SYT1!ENSG00000067715		2.83	0.9	0.41	3.11	3.08	2.44	2.03	-3.73	2.52	3.02
NAV3!ENSG00000067798		6.2	4.17	4.89	3.55	5.05	5.13	3.64	2.99	2.7	2.04
IDH3G!ENSG00000067829		4.23	3.65	3.56	4.12	4.53	4.55	4.11	4.24	5.2	4.57
ROGDI!ENSG00000067836		2.42	2.14	3.15	1.31	3.49	2.86	2.11	1.85	2.55	3.31
PDZD4!ENSG00000067840		-0.74	-1.76	0.83	1	1.36	2.04	1.63	-3.32	2.22	-1.04
ROCK1!ENSG00000067900		8.2	7.9	8.03	8.5	7.56	7.4	7.64	7.49	7.83	7.57
CBFB!ENSG00000067955		5.28	5.3	4.92	5.8	4.8	4.76	5.52	5.35	5.55	4.84
PDK3!ENSG00000067992		4.46	3.53	3.02	5.52	3.23	2.55	4.13	4.55	4	1.85
HYAL2!ENSG00000068001		5.12	4.89	4	4.52	4.31	4.76	4.81	4.77	4.94	5.3
HDAC4!ENSG00000068024		5.01	5.41	5.86	6.09	5.53	5.56	4.98	4.89	4.68	4.26
RASSF1!ENSG00000068028		2.21	1.37	3.19	3.07	2.83	1.5	1.82	2.63	2.06	2.14
FGFR3!ENSG00000068078		2.58	2.11	2.97	-0.22	0.77	1.24	3.26	-1.41	0.05	0.7
IFI35!ENSG00000068079		4.9	4.36	1.46	3.59	3.8	4.01	3.63	3.56	2.91	2.13
HEATR6!ENSG00000068097		5.37	4.29	4.68	4.96	4.88	5.09	4.01	5.35	4.91	5.16
COASY!ENSG00000068120		4.81	4.78	4.2	4.49	4.92	5.14	4.98	4.95	5.38	5.11
PLEKHH3!ENSG00000068137		3.22	2.19	0.69	-0.05	3.33	2.79	2.17	2.73	3.98	2.4
MEF2A!ENSG00000068305		6.63	6.49	6.7	7.09	6.21	7.39	6.46	5.84	6.08	6.08
OTUD5!ENSG00000068308		5.01	5.12	4.74	5.51	4.9	4.76	5.01	5.18	4.94	5.21
TFE3!ENSG00000068323		4.53	3.84	3.94	4.63	5.4	3.46	4.74	4.93	4.74	5.45
TBC1D25!ENSG00000068354		3.33	2.68	3.47	4.5	3.74	2.96	3.19	3.49	3.89	4.05
ACSL4!ENSG00000068366		4.95	6.36	5.45	5.51	5.58	5.24	4.88	6.29	5.75	8.21
INPP5A!ENSG00000068383		4.36	4.83	4.71	5.44	4.2	4.62	3.93	4.84	2.91	3.59
GPKOW!ENSG00000068394		2.77	3.44	3.84	3.43	3.99	3.34	4.24	4.56	4.18	4.57
GRIPAP1!ENSG00000068400		4.6	5.28	6.13	6.83	6.44	5.26	5.39	5.38	5.9	5.77
FTSJ1!ENSG00000068438		3.31	4.82	4.23	5.01	5.09	3.75	4.55	4.31	5.11	4.82
PRR11!ENSG00000068489		4.79	3.93	0.45	3.36	5.35	3.5	4.58	5.79	5.7	5.29
REEP1!ENSG00000068615		1.06	-0.22	2.75	-2.06	0.82	-0.21	0	-0.98	0.47	3.27
ATP11A!ENSG00000068650		9.75	9.27	7.63	6.84	7.42	9.69	8.21	9.89	6.53	9.67
POLR1A!ENSG00000068654		6.09	6.05	6.46	5.72	6.54	5.89	5.98	6.08	6.57	7.06
LAPTM4A!ENSG00000068697		7.7	8.73	6.57	7.34	8.52	8.04	8.92	9.21	8.83	9.7
TTC7A!ENSG00000068724		7.54	5.8	6.26	6.7	6.73	6.23	6.17	6.2	5.68	7.19
IP6K2!ENSG00000068745		4.87	4.67	4.54	5.14	5.06	5.04	5.9	5.43	6.08	5.48
STON1-GTF2A1L!ENSG00000068781		4.11	4.5	4.52	3.06	1.82	2.6	4.2	0.11	2.27	0.97
SRBD1!ENSG00000068784		5.2	5.61	6.8	6.11	5.51	5.33	5.01	5.39	5.77	5.88
KIF2A!ENSG00000068796		6.87	6.7	6.92	7.73	6.35	6.39	6.84	6.55	6.43	5.82
RASGRP2!ENSG00000068831		2.9	3.21	6.37	7.8	3.75	4.51	3.67	2.9	3.16	3.42
PSME4!ENSG00000068878		7.47	7.74	7.87	8.03	7.96	7.06	7.49	7.97	8.09	8.32
IFT80!ENSG00000068885		5.82	5.95	6.35	5.61	5.67	5.86	5.73	7.21	6.46	6.18
SIRT2!ENSG00000068903		3.09	3.17	4.24	3.64	4.68	3.96	3.76	4.74	3.5	4.36
ERLEC1!ENSG00000068912		5.78	6.89	6.72	5.65	5.65	6.32	7.21	7.53	7.01	6.85
PPP2R5B!ENSG00000068971		4.99	3.35	3.55	4.84	4.82	5.23	4	3.93	5.06	3.92
PYGM!ENSG00000068976		2.85	1.55	1.81	4.07	2.44	4.59	3.02	0.93	1.79	2.29
PITX1!ENSG00000069011		4.67	2.71	-0.39	-0.67	4.25	4.32	4.15	3.81	7.03	2.45
MAST4!ENSG00000069020		7.94	8.55	8.25	7.79	6.56	6.76	7	8.63	6.95	8.21
ADGRF5!ENSG00000069122		6.64	8.44	7.12	5.55	6.49	8.2	5.8	5.52	4.37	5.68
SDK2!ENSG00000069188		5.25	3.87	5.44	4.82	-0.23	3.31	3.16	0.49	4.74	0.57
NUP133!ENSG00000069248		5.6	5.14	4.63	5.7	5.68	5.23	5.35	6.13	5.6	6.07
NUCKS1!ENSG00000069275		8.67	6.8	7.18	6.98	7.59	7.55	7.09	8.74	6.78	7.74
VPS35!ENSG00000069329		6.73	6.79	6.8	7.06	6.58	6.22	7.21	8.25	7.84	7.6
DNAJA2!ENSG00000069345		5.17	5.76	5.93	5.84	5.49	5.43	6.28	5.62	5.99	6
BCL3!ENSG00000069399		4.4	5.36	5.52	4.98	5.59	3.46	3.66	5.26	4.86	3.79
KCNAB2!ENSG00000069424		4.79	5.18	4.26	5.52	5.04	4.23	3.59	3.76	3.19	3.21
ABCC9!ENSG00000069431		6.32	5.17	5.57	5.08	4.41	4.37	4.39	8.07	3.82	4.76
CLEC2D!ENSG00000069493		5.43	5.18	6.42	7.79	4.82	5.51	4.65	3.87	4.05	3.84
FUNDC1!ENSG00000069509		1.09	3.05	2.34	2.08	3.18	2.18	2.91	3.29	3.28	3.87
MAOB!ENSG00000069535		1.89	2.85	1.82	1.65	3.08	2.33	1.94	-1.11	1.08	0.56
RORA!ENSG00000069667		4.07	4.9	5.16	5.79	3.72	3.87	4.02	2.89	4.06	2.71
DRD4!ENSG00000069696		2.7	0.36	-2.65	1.18	2.83	1.8	0.99	1.25	1.6	2.49
TGFBR3!ENSG00000069702		5.1	7.45	6.85	7.47	5.22	5.02	5.98	3.57	4.58	6.3
PLA2G10!ENSG00000069764		-5.16	-0.18	0.02	-4.49	-4.28	0.48	2.55	5.6	2.15	-0.32
ATP1B3!ENSG00000069849		5.82	6.59	5.84	6.29	5.03	5.02	5.35	5.82	3.96	6.66
NEDD4!ENSG00000069869		6.08	5.97	6.7	4.79	5.61	5.77	5.52	7.25	5.82	5.95
PIGB!ENSG00000069943		4.58	5.05	5.1	4.83	3.69	3.79	4.22	4.25	4.37	4.38
MAPK6!ENSG00000069956		5.58	6.3	6.15	5.27	5.36	4.87	5.69	5.13	6.44	5.47
GNB5!ENSG00000069966		3.25	3	3.32	5.43	3.15	4.01	3.29	2.77	3.51	4.01
RAB27A!ENSG00000069974		6.09	5.76	4.51	5.6	5.43	5.76	4.92	5.6	5.24	4.21
HDHD5!ENSG00000069998		2	2.58	2.6	2.4	3.35	2.42	3.03	2.9	3.08	3.1
UFD1!ENSG00000070010		3.88	4.78	4	4.92	5.2	4.08	5.8	5.37	4.88	6.25
LRP6!ENSG00000070018		6.41	7.11	7.01	5.48	5.37	6.79	6.37	7.13	7.53	7.86
PHRF1!ENSG00000070047		6.92	6.53	5.83	6.99	6.79	7.09	6.47	6.15	6.54	6.47
ELP1!ENSG00000070061		6.91	6.06	8.14	7.54	7.15	6.85	6.5	7.05	6.47	7.37
NUCB2!ENSG00000070081		5.23	6.03	7.37	5.62	5.87	5.58	6.58	8.47	6.48	5.19
PFN2!ENSG00000070087		1.9	3.68	4.6	1.39	4.25	2.53	4.63	1.2	4.99	3.89
PTPN3!ENSG00000070159		4.37	5.04	5.71	2.27	3.74	5.51	4.77	6.2	5.24	7.17
SPTB!ENSG00000070182		7.87	2.63	1.54	1.48	4.49	8.93	2.58	1.08	4.19	2.74
DAPP1!ENSG00000070190		4.04	4.53	4.23	6.15	2.86	3.6	3.28	3.12	3.36	1.94
SLC44A1!ENSG00000070214		6.23	6.44	5.38	4.91	5.35	5.95	6.65	7.65	6.98	7.85
TMEM260!ENSG00000070269		4.46	5.67	5.14	5.57	4.49	4.65	4.88	5.34	4.1	4.83
SMG6!ENSG00000070366		6.62	6.3	7.68	7.26	6.5	6.15	6.11	5.64	5.69	6.07
EXOC5!ENSG00000070367		6.61	5.66	4.66	5.89	5.48	5.53	6.02	6.31	6.01	5.95
CLTCL1!ENSG00000070371		3.24	2.41	3.44	2.25	4.96	3.46	3.51	3.91	1.68	4.13
FSTL3!ENSG00000070404		3.97	1.86	1.56	0.68	2.87	2.01	2.27	0.88	1.5	3.12
DGCR2!ENSG00000070413		4.57	3.62	3.44	4.12	4.13	4	4.48	4.23	4.43	5.16
RNF126!ENSG00000070423		3.05	1.36	1.48	3.05	2.15	1.87	2.29	1.93	2.12	2.01
MNT!ENSG00000070444		4.78	2.27	3.7	3.82	4.87	3.81	4.08	3.18	4.05	3.46
ZXDC!ENSG00000070476		5.71	4.01	4.68	4.91	4.57	4.87	4.3	4.84	4.99	4.54
JMJD6!ENSG00000070495		3.23	3.58	2.41	4.35	4.11	4.58	3.92	4.37	4.15	3.77
POLB!ENSG00000070501		4.52	4.76	3.51	5.43	5.21	4.36	4.34	4.46	5.78	4.77
ST6GALNAC1!ENSG00000070526		0.2	4.11	5.75	1.33	2.93	-0.97	6.49	5.77	5.53	0.42
WIPI1!ENSG00000070540		4.71	5.13	6.08	3.88	5.27	5.02	4.89	5.84	6.42	4.81
GBA2!ENSG00000070610		6.19	6.54	5.74	6.4	6.5	6.39	6.31	6.17	5.11	6.62
NDST1!ENSG00000070614		5.69	6.2	5.93	5.3	6.03	6.68	6.43	5.63	5.9	4.8
ASNS!ENSG00000070669		4.06	4.47	5.62	5.36	5.95	5.02	3.99	3.99	3.82	2.98
AP3M2!ENSG00000070718		3.97	4.68	2.28	5.02	4.58	3.67	3.35	2.51	4.22	3.68
CNGB1!ENSG00000070729		5.17	3	-1.85	-1.72	-1.47	4.19	2.21	1.18	0.07	-3.32
ST6GALNAC2!ENSG00000070731		3.73	3.4	3.86	0	2.04	4.68	1.99	0.15	0.4	4.94
PABPC1!ENSG00000070756		11	10.84	10.71	10.97	10.38	11.13	10.84	10.45	10.36	11.7
TESK2!ENSG00000070759		2.9	2.49	5.62	4.25	2.81	0.9	2.38	3.32	2.63	2.48
CFAP20!ENSG00000070761		3.08	3.06	4.18	4.14	3.39	4.16	3.83	3.87	4.7	3.94
CSNK2A2!ENSG00000070770		5.41	5.62	4.36	5.79	5.34	5.76	5.5	5.64	5.75	6.07
PTPN21!ENSG00000070778		5.62	5.12	5.06	2.93	4.64	5.08	4.57	2.92	4.62	4.95
EIF2B3!ENSG00000070785		1.91	3.68	2.87	3.86	3.88	2.48	3.25	3.84	3.91	4.13
CAMK2A!ENSG00000070808		2.53	0.98	-1.22	-1.19	3.16	1.56	-0.59	-3.42	-0.27	-4.98
TCOF1!ENSG00000070814		7.84	6.08	6.43	7.42	6.88	6.84	6.49	5.93	7.41	6.06
CDC42!ENSG00000070831		5.83	6.68	6.72	7.15	6.74	6.26	6.92	7.45	7.66	7.17
OSBPL3!ENSG00000070882		6.68	6.41	7.25	6.7	6.77	6.24	6.2	6.88	4.84	6.31
SLC12A3!ENSG00000070915		2.4	1.25	1.28	3.29	-3.69	1.94	-0.76	-1.36	0.17	-0.24
RAD18!ENSG00000070950		3.73	3.29	0.71	3.66	4.02	3.55	3.31	3.81	4.36	3.72
ATP2B1!ENSG00000070961		6.41	6.76	7.09	7.79	6.75	5.67	7.42	5.28	6.75	7.92
NCK2!ENSG00000071051		4.38	3.21	3.57	4.64	3.21	4.19	4.03	3.69	4.53	2.78
MAP4K4!ENSG00000071054		8.76	9.01	9	9.6	9.29	8.31	9.81	7.96	8.5	8.65
MGAT4A!ENSG00000071073		4.91	5.35	5.64	6.21	5.2	4.58	4.88	5.53	5.25	5.02
RPL31!ENSG00000071082		8.22	8.11	7.77	9.03	7.68	8.4	8.72	8.78	8.29	9.15
WDR1!ENSG00000071127		8.11	7.71	7.62	7.45	7.79	7.81	7.68	7.45	6.78	7.41
SNX13!ENSG00000071189		6.33	6.19	6.46	6.67	6.53	6.62	6.3	6.87	6.65	6.94
ARHGAP10!ENSG00000071205		5.78	6.58	6.29	6.48	5.89	6.53	6.52	4.15	4.79	5.8
RPS6KA2!ENSG00000071242		5.06	5.41	4.34	4.1	4.61	6.1	6.39	5.56	5.18	4.22
ING3!ENSG00000071243		3.98	4.6	5.68	5.05	4.09	4.82	3.9	4.57	3.32	4.46
VASH1!ENSG00000071246		4.09	4.27	0.85	2.78	4.14	4.04	3.86	3.31	2.14	3.29
LMCD1!ENSG00000071282		4.4	3.4	5.39	4.55	2.58	2.41	3.19	1.96	2.38	-0.04
BUD23!ENSG00000071462		4.28	4.6	4.8	4.56	4.63	4.89	5.53	5.45	4.66	5.56
SEL1L!ENSG00000071537		6.11	6.27	6.58	5.92	6.39	6.36	5.73	7.19	5.93	6.15
TRIP13!ENSG00000071539		3.28	2.86	0.05	1.6	4.56	2.99	3.53	5.46	3.77	3.25
ATP6AP1!ENSG00000071553		6.04	6.68	5.69	5.82	6.53	6.34	6.74	7.05	7.21	7.6
TCF3!ENSG00000071564		4.35	3.36	2.72	4.44	3.35	3.72	2.72	3.98	4.54	2.67
TRIB2!ENSG00000071575		5.33	5.03	5.46	6.37	5.37	4.67	4.8	3.34	4.22	3.38
DAZAP1!ENSG00000071626		6.2	6.32	5.54	6.24	5.54	5.43	5.67	5.3	5.95	5.6
MBD3!ENSG00000071655		-0.54	-0.43	3.13	1.82	1.54	2.41	-0.73	2.04	0.72	0.66
HLTF!ENSG00000071794		5.32	5.03	5.46	5.09	5.02	4.82	5.16	6.13	7.19	5.22
FAM50A!ENSG00000071859		6.25	6.34	5.98	6.58	7.28	6.99	6.38	7.1	8.02	6.98
FAM3A!ENSG00000071889		3.27	2.06	3.09	3.06	2.94	4.15	2.39	3.1	3.51	3.8
CPSF1!ENSG00000071894		7.2	6.89	5.12	6.16	7.52	5.88	6.24	5.07	5.82	5.23
MYO3B!ENSG00000071909		5.25	1.72	2.12	-0.32	4.19	6.77	-0.75	-2.5	-0.26	-2.25
CYBRD1!ENSG00000071967		5.06	5.45	4.47	4.25	4.16	5.88	5.06	7.26	4.45	4.46
CDH19!ENSG00000071991		1.77	0.74	3.42	0.31	1.64	1.3	1.46	0.1	-1.09	-0.07
PDCD2!ENSG00000071994		4.15	4.45	4.58	4.56	3.42	3.67	4.52	4.07	4.11	4.92
RDH11!ENSG00000072042		1.94	3.9	4.11	3.89	4.87	2.16	4.52	4.04	4.95	4.48
PRKACA!ENSG00000072062		4.43	4.84	5.67	4.57	4.98	4.44	4.36	4.5	4.2	5.03
ADGRL1!ENSG00000072071		3.85	2.86	3.32	2.92	3.45	3.45	3.14	3.69	5.12	4.38
ACTN1!ENSG00000072110		7.06	7.22	6.84	6.64	7.49	5.92	6.9	7.33	5.3	5.6
ZFYVE26!ENSG00000072121		7.15	7.97	6.4	7.49	8.05	7.1	6.73	7.11	6.5	7.01
RPS6KA6!ENSG00000072133		3.23	4.4	4.39	2.44	1.57	4.39	4.62	4.82	2.3	5.13
EPN2!ENSG00000072134		4.79	4.72	4.93	3.96	4.9	5.08	4.31	5.6	4.27	5.43
PTPN18!ENSG00000072135		3.86	4.13	4.62	3.47	4.44	3.92	3.76	4.34	3.71	4.82
LIMS2!ENSG00000072163		3.59	3.59	2.59	3.76	3.05	2.86	2.48	1.74	1.46	1.3
SPEG!ENSG00000072195		4.08	1.75	6.06	2.74	5.2	3.53	1.89	-0.79	1.5	2.9
LNX1!ENSG00000072201		2.03	2.26	4.05	0.97	2.26	2.13	2.66	1.94	3.52	1.04
ALDH3A2!ENSG00000072210		5.14	7.25	7.04	5.52	7.79	5.98	6.9	9.67	6.02	7.5
TFRC!ENSG00000072274		7.29	7.8	7.27	7.62	6.76	6	7.44	6.59	7.41	8.28
SREBF1!ENSG00000072310		5.16	4.98	4.5	4.95	8.02	5.44	5.66	4.41	5.56	5.55
AFF4!ENSG00000072364		8.45	7.8	8.18	8.25	6.87	8.13	8.02	7.5	8.79	7.41
UBE2D1!ENSG00000072401		2.44	3.95	3.05	3.91	3.84	4.7	4.64	4.84	3.9	4.82
MPP5!ENSG00000072415		5.9	5.32	5.57	4.86	5.37	5.18	5.85	5.75	5.6	5.71
RHOBTB1!ENSG00000072422		5.14	3.04	2.42	0.84	3.87	3.28	3.9	2.09	2.67	4.46
SMC1A!ENSG00000072501		6.94	7.03	6.93	7.42	7.42	7.1	7.02	6.98	7.2	7.68
HSD17B10!ENSG00000072506		3.14	4.05	1.33	3.01	4.39	2.74	4.14	3.7	4.52	4.68
MARK2!ENSG00000072518		6.18	5.78	6.57	6.3	5.85	6.05	6.43	6.51	6.42	5.93
HMMR!ENSG00000072571		4.26	4.31	-1.39	2.44	4.14	3.29	4.17	3.6	4.98	3.96
CHFR!ENSG00000072609		5.18	4.97	4.82	5.89	5.73	5.1	5.51	5.29	5.32	3.75
TRHDE!ENSG00000072657		4.57	3.8	3.92	-1.31	0.81	2.79	1.29	-1.82	2.77	-5.76
P4HA2!ENSG00000072682		5.73	4.91	5.52	2.03	4.91	6.39	4.86	4.66	6.24	5.07
FCGR2B!ENSG00000072694		4.86	4.81	5.56	5.55	4.04	4.25	3.43	4.16	4.09	3.32
NFATC3!ENSG00000072736		6.41	7.41	7.85	8.17	6.44	6.14	6.13	6.85	6.53	6.32
TRNT1!ENSG00000072756		4.27	4.57	4.53	5.22	4.11	4.86	4.41	4.79	4.8	4.72
ACADVL!ENSG00000072778		8.18	8.09	8.52	8.26	8.76	9.35	8.58	7.28	6.91	8.36
STK10!ENSG00000072786		5.64	4.67	5.94	7.03	6.53	4.67	4.4	4.32	4.39	3.95
FBXW11!ENSG00000072803		5.74	5.84	5.91	5.61	5.16	6.46	5.46	4.69	5.72	5.35
ACAP1!ENSG00000072818		4.12	4.12	6.26	7.65	4.54	4.31	3.18	3.01	2.42	3.23
CRMP1!ENSG00000072832		3.11	1.75	-0.89	-1.44	1.07	1.73	0.39	0.96	0.69	-0.23
EVC!ENSG00000072840		6.96	5.56	5.34	4.16	5.1	6.12	5.01	3.9	3.91	5.1
DERL2!ENSG00000072849		1.68	3.98	4.1	3.47	3.32	3.64	3.98	3.34	3.38	3.57
SIDT1!ENSG00000072858		3.77	4.92	5.76	6.75	3.35	3.23	4.52	4.72	6.29	2.31
NDE1!ENSG00000072864		5.98	5.04	5.5	7.15	6	5.06	6.05	5.89	5.67	4.44
MRVI1!ENSG00000072952		5.33	3.92	4.96	3.67	4.03	4.98	3.85	3.46	3.77	3.46
AP1M1!ENSG00000072958		4.59	5	4.26	4.98	5.21	4.6	4.33	4.75	3.82	4.26
PVR!ENSG00000073008		5.24	3.06	1.26	2.95	5.12	5.12	2.59	3.61	2.7	5.59
XRCC1!ENSG00000073050		3.54	3.78	2.89	3.84	4.49	4.32	3.13	4.71	3.96	4.7
SCARB1!ENSG00000073060		3.96	4.3	3.56	4.47	5.8	3.87	4.61	3.92	4.16	4.44
MCM2!ENSG00000073111		4.01	2.65	3.64	3.25	4.42	3.66	4.44	4.19	5.4	2.99
PANX2!ENSG00000073150		0.69	1.13	1.68	-1.94	3.85	0.71	1.68	0.54	0.61	0.64
SELENOO!ENSG00000073169		3.85	2.46	3.88	3.87	4.62	3.26	2.9	1.62	2.08	3.02
TP63!ENSG00000073282		5.47	2.25	3.72	2.09	1.43	2.71	0.02	1.6	-0.12	2.67
ALPK1!ENSG00000073331		6.48	6.03	5.44	6.12	5.68	5.23	6.51	5.23	5.92	5.4
LLGL2!ENSG00000073350		5.39	5.25	5.04	2.9	3.15	5.62	5.46	5.71	5.34	6.45
PDE8A!ENSG00000073417		7.07	6.93	7.53	7.06	5.84	6.95	6.42	6.38	5.52	6.74
CLCN4!ENSG00000073464		0.94	1.54	1.75	3.76	3.35	2.42	3.36	3.03	1.93	0.58
NLE1!ENSG00000073536		2.31	1.83	1.14	3.29	3.4	2.75	2.98	3.17	3.89	3.65
SDHA!ENSG00000073578		7.15	7.39	6.56	8.17	7.72	7.29	7.33	7.96	6.84	8.92
SMARCE1!ENSG00000073584		6.93	5.87	6.35	6.14	5.97	6.15	7.07	6.93	7.39	6.48
GSDMB!ENSG00000073605		4.37	4.4	4.14	6.23	5.07	4.98	3.82	5	5.31	3.01
KDM5A!ENSG00000073614		7.81	8.23	8.38	8.6	7.16	8.8	7.99	7.78	7.76	7.78
PPP2R3A!ENSG00000073711		6.48	4.6	6.18	3.17	4.76	6.35	4.51	5.38	5.42	7.25
FERMT2!ENSG00000073712		5.15	5.2	6.14	4.6	5.03	4.9	4.56	4.64	3.63	5
ABCB11!ENSG00000073734		-0.24	2.47	1.54	2.02	-0.1	0.29	-1.28	0.15	1.62	-1.58
DHRS9!ENSG00000073737		2.85	2.73	4.25	0.46	3.85	2.56	3.41	-0.76	2.16	0.41
PTGS2!ENSG00000073756		4.24	4.8	3.56	6.02	1.39	2.82	4.63	4.48	3.5	1.94
IGF2BP2!ENSG00000073792		5.01	4.59	4.06	2.76	4.87	6.38	5.53	0.98	5.21	5.55
MAP3K13!ENSG00000073803		5.42	4.82	5.74	3.64	3.88	5.58	5.15	5.53	5.23	5
ST6GAL1!ENSG00000073849		5.14	5.24	6.07	7.44	5.11	4.85	4.79	6.51	6.16	5.46
TBX21!ENSG00000073861		3.78	1.74	-0.7	3	1.37	-0.02	-3.2	-0.37	-1.54	-0.36
FRY!ENSG00000073910		7.21	8.36	7.05	6.64	6.49	7.85	7.38	7.88	6.83	4.89
PICALM!ENSG00000073921		8.56	8.6	7.8	8.67	8.37	8.18	8.15	8.37	8.38	8.68
NSF!ENSG00000073969		5.95	6.35	6.27	8.83	7.2	7.71	6.62	6.62	8.2	7.53
GLI2!ENSG00000074047		4.25	3.01	4.01	2.44	2.77	2.96	2.18	0.37	-1.72	-0.67
CLASP1!ENSG00000074054		6.94	7.32	7.18	7.58	7.59	7.28	7.04	7.27	7.27	7.57
MRPS34!ENSG00000074071		3.32	3.16	3.2	2.18	3.17	3.49	3.56	3.88	3.68	3.16
NOTCH3!ENSG00000074181		7.18	6.37	5.83	5.12	6.29	7.4	7.67	7.29	6.94	8.05
CLNS1A!ENSG00000074201		5.31	4.99	4.79	5.54	5.25	5.37	5.47	5.6	6.22	5.49
PPP2R2C!ENSG00000074211		2.22	4.38	-1.28	-2.04	4.41	2.76	4.39	-0.25	2.29	5.17
TEAD2!ENSG00000074219		4.17	3.79	3.12	3.54	4.53	4.24	3.75	4.62	5.11	4.9
EED!ENSG00000074266		4.38	4.05	4.29	5.11	4.45	3.48	4.16	4.36	4.69	4.27
CDHR2!ENSG00000074276		-0.15	6.3	1.59	0.85	-1.26	1.65	6.21	0.31	-1.48	-2.8
TSG101!ENSG00000074319		4.73	6.02	5.44	5.38	5.3	5.79	6.3	6.75	6.09	6.89
NCBP3!ENSG00000074356		5.15	6.54	6.35	6	6.36	4.8	7.04	5.35	5.49	5.92
ATP2A3!ENSG00000074370		4.91	6.19	8.8	7.65	5.26	3.62	5.16	5.25	5.88	3.07
CA12!ENSG00000074410		4.39	4.57	3.3	0.87	5.16	1.6	3.1	5.37	1.21	4.92
MGLL!ENSG00000074416		5.59	5.77	5.61	4.07	5.54	7.36	4.53	5.88	2.66	6.44
NTN4!ENSG00000074527		4.95	5.11	4.89	2.12	3.65	4.51	5.45	3.01	6.55	4.84
BCS1L!ENSG00000074582		2.93	3.84	4.31	4.36	4.65	4.69	3.69	3.46	4.22	4.79
NUAK1!ENSG00000074590		3.46	3.33	0.52	0.13	2.11	1.15	3.79	1.28	2.66	2.15
DPP8!ENSG00000074603		5.69	6.06	6.4	6.21	5.13	5.55	5.62	5.03	5.81	6.11
SLC24A1!ENSG00000074621		6.85	6.69	5.89	5.47	6.17	7.51	7.05	5.33	6.59	6.62
ZNF532!ENSG00000074657		7.56	6.43	6.19	6.14	6.56	6.77	6.96	5.75	6.82	5.95
SCARF1!ENSG00000074660		3.29	2.49	2.56	3.23	3.06	2.36	1.55	1.26	1.09	1.86
LMAN1!ENSG00000074695		6.94	7.78	7.2	6.83	7.28	7.27	7.43	8.26	7.49	8.31
HACD3!ENSG00000074696		2.89	4.57	3.89	3.92	4.22	5.05	5.26	4.43	5.05	6.31
IPCEF1!ENSG00000074706		1.21	3.13	2.87	5.71	2.54	2.66	1.14	3.09	1.2	0.83
ZZEF1!ENSG00000074755		7.93	7.97	8.6	8.4	7.89	7.65	7.33	7	7	7.27
ENO1!ENSG00000074800		8.38	9.1	6.94	8.59	9.69	8.82	9.21	9.24	10.75	9.94
MYDGF!ENSG00000074842		4.83	4.88	4.95	3.73	4.51	4.89	4.52	6.05	5.01	5.75
ANO8!ENSG00000074855		3.85	4.79	4.66	2.83	4.85	4.59	3.94	4.79	3.65	5.06
TUBE1!ENSG00000074935		2.95	2.9	4.31	3.48	3.18	2.16	2.82	2.99	2.55	2.73
ARHGEF10L!ENSG00000074964		5.61	5.54	5.53	3.69	5.37	5.44	4.32	6.29	5.27	3.75
TXK!ENSG00000074966		3.59	4.43	6.27	7.17	3.59	3.58	2.83	2.47	2.34	3.11
ACTR6!ENSG00000075089		4.62	4.47	4.1	4.26	3.97	3.09	4.78	4.56	4.46	4.93
TIPIN!ENSG00000075131		2.55	2.44	2.15	2.13	2.63	2.43	2.89	2.12	3.5	3.05
SRI!ENSG00000075142		4.53	5.67	4.65	5.25	5.94	6.23	5.78	7.48	6.71	8.71
EIF4G3!ENSG00000075151		7.47	7.23	7.74	7.72	7.77	6.44	7.13	7.91	7.6	8.21
NUP37!ENSG00000075188		0.31	4.42	3.26	3.11	3.46	2.97	4.57	4.49	4.31	4.57
SEMA3A!ENSG00000075213		3.91	4.11	4.31	6.54	5.91	3.43	3.79	0.06	0.05	2.42
GTSE1!ENSG00000075218		2.82	3.27	0.54	2.54	5.32	4.76	3.37	3.54	3.92	4.53
SEMA3C!ENSG00000075223		5.65	5.33	5.85	1.85	5.7	5.33	5.88	2.23	6.08	5.9
TTC38!ENSG00000075234		4.78	4.35	2.17	3.73	5.35	4.13	4.58	3.67	3.28	4.43
ACAT1!ENSG00000075239		3.95	5.54	6.13	4.77	5.55	4.4	4.76	7.18	4.41	6.36
GRAMD4!ENSG00000075240		4.02	4.91	3.71	5.58	5.33	5.4	6.02	4.92	4.9	6.32
CELSR1!ENSG00000075275		7.82	6.54	5.41	4.55	6.84	6.91	6.44	5.75	5.45	6.51
ZNF638!ENSG00000075292		8.22	8.48	8.9	9.07	8.22	7.93	8.11	8.17	8.5	8.65
SLC25A40!ENSG00000075303		3.19	3.43	3.69	3.95	3.48	3.27	2.4	4.18	2.99	3.97
TIMM21!ENSG00000075336		1.86	3.33	4.16	3.32	3.12	2.79	4.16	3	3.61	4.58
ADD2!ENSG00000075340		0.94	0.39	3.75	2.43	4.11	1.24	1.25	0.38	1.46	-0.66
RASAL2!ENSG00000075391		7.19	6.13	6.26	5.36	7.03	6.75	6.67	6.61	6.3	6.1
VPS9D1!ENSG00000075399		4.22	3.9	1.42	1.97	4.06	2.81	2.98	3.12	3.18	2.64
ZNF37A!ENSG00000075407		5.22	4.1	4.78	4.79	4.67	4.93	3.99	5.16	5.21	4.86
MARK3!ENSG00000075413		7.26	7.28	7.82	7.62	7.2	6.78	6.75	7.06	6.5	6.66
SLC25A3!ENSG00000075415		6.62	7.9	7.37	7.52	7.7	6.33	8.81	8.06	8.17	8.68
FNDC3B!ENSG00000075420		9.11	9.7	10.02	8.22	9.21	9.08	9.53	9.99	9.3	7.9
FOSL2!ENSG00000075426		7.26	5.9	6.92	6.97	6.18	6.62	5.85	6.51	7.35	8.21
CACNG4!ENSG00000075461		3.82	1.78	-1.27	-3.41	0.06	4.04	-0.09	-6.26	1.26	-2.68
FRYL!ENSG00000075539		8.03	8.26	8.43	8.36	7.7	7.87	7.71	6.87	7.5	8.11
TMEM131!ENSG00000075568		6.14	7.23	7.17	8.04	7.05	6.1	6.86	7.24	7.07	6.99
FSCN1!ENSG00000075618		5.46	4.81	4.67	3.8	5.62	5.12	4.44	1.7	2.68	2.54
ACTB!ENSG00000075624		12.03	11.82	10.63	11.68	12.18	11.7	11.62	11.43	12.36	11.85
MOCOS!ENSG00000075643		2.82	4.06	1.57	2.06	5.6	5.92	4.43	2.8	4.13	5.96
PLD1!ENSG00000075651		5.96	5.37	6.3	4.53	6.32	5.1	5.86	5.4	6.12	5.96
WDR62!ENSG00000075702		5.44	3.79	3.57	4.29	5.93	4.24	3.21	5.53	3.78	5.55
DLG1!ENSG00000075711		6.11	7	6.8	7.17	7.56	6.97	7.33	7.41	7.59	7.3
RAB7A!ENSG00000075785		6.84	6.93	5.53	6.76	6.8	7	7.55	7.34	7.4	6.7
BCAP29!ENSG00000075790		3.1	3.93	4.47	4.37	4.65	4.07	4.16	4.5	3.85	5.06
SEC31B!ENSG00000075826		5.48	3.69	6.69	5.63	5.23	4.76	3.65	2.31	3.52	4.69
SART3!ENSG00000075856		6.85	6.67	5.92	7.27	6.56	4.77	6.32	6	6.33	6.24
ARHGAP15!ENSG00000075884		5.8	6.2	7.17	8.28	4.73	4.11	3.59	4.07	3.28	3.59
EXOSC7!ENSG00000075914		2.39	3.73	3.09	4.03	3.84	4.26	4.43	3.96	4.85	4.18
KIFAP3!ENSG00000075945		4.81	4.93	4.66	5.37	5.12	5.14	4.95	6.22	5.83	5.63
MKRN2!ENSG00000075975		2.87	2.25	3.08	3.42	3.4	3.23	3.64	3.16	3.94	3.53
MCM6!ENSG00000076003		4.39	5.04	3.91	5.66	5.33	4.31	4.98	5.19	5.84	5.77
REXO2!ENSG00000076043		3.27	4.55	4.49	4.17	4.46	3.63	5.39	5.25	5.06	4.76
RBM7!ENSG00000076053		4.26	4.64	3.93	4.5	3.83	3.97	5.42	5.17	5.47	4.56
RBMS2!ENSG00000076067		6.49	6.15	4.94	5	5.46	6.95	6.78	6.19	5.48	6.66
BAZ2A!ENSG00000076108		8.23	8.94	8.02	9.22	8.75	8.51	8.92	8.9	8.3	8.49
PTPN23!ENSG00000076201		4.88	6.04	5.57	6.27	5.83	5.97	5.54	6.6	5.87	5.68
MLH1!ENSG00000076242		6.74	6.95	6.88	7.45	6.45	6.48	6.5	6.75	6	6.14
UNG!ENSG00000076248		2.29	4.37	3.71	4.17	3.65	3.92	5.38	4.27	4.93	5.21
FMO4!ENSG00000076258		4.05	2.61	3.44	2.54	2.04	2.82	2.63	5.09	4.09	1.8
KLHL20!ENSG00000076321		4.52	4.39	5.8	5.78	5.38	4.89	5.11	5.77	5.39	5.33
RGS11!ENSG00000076344		2.51	1.37	2.07	-0.74	2.2	2.43	1.11	0.09	2.58	-2.17
SLC46A1!ENSG00000076351		4.86	3.74	1.44	0.89	4.84	4.5	3.79	1.86	4.5	6.12
PLXNA2!ENSG00000076356		6.61	6.39	5.05	5.45	7.64	5.73	4.9	7.56	4.53	4.3
SPAG5!ENSG00000076382		6.13	4.77	4.7	4.4	6.08	4.79	5.41	5.86	5.86	6.3
ANKRD13A!ENSG00000076513		6.31	6.1	6.29	7.57	5.69	5.78	5.97	6.98	6.14	5.94
TPD52!ENSG00000076554		5.5	5.82	6.1	5.4	4.95	4.75	5.51	5.12	6.19	3.63
ACACB!ENSG00000076555		5.68	6.69	6.89	6.02	5.04	5.92	4.96	5.27	5.27	4.73
TRAF4!ENSG00000076604		5.52	4.58	4.95	5.47	5.2	6.36	6.48	5.64	7.23	6.59
PAG1!ENSG00000076641		4.16	5.74	4.6	6.06	5.56	4.64	3.9	3.64	3.98	3.9
GPATCH1!ENSG00000076650		4.24	3.86	6.16	4.98	4.37	4.92	4.17	4.54	3.97	4.84
ICAM3!ENSG00000076662		3.39	2.58	3.64	4.8	3.28	2.11	1.35	3.17	2.04	2.67
NT5C2!ENSG00000076685		6.21	6.45	6.62	6.18	6.9	6.32	6.52	7.14	6.01	7.72
MCAM!ENSG00000076706		6	4.74	6.01	4.83	6.22	5.04	5.52	4.48	3.42	4.31
GPC4!ENSG00000076716		4.29	5	4.11	1.56	1.2	5.69	4.21	5.27	4.89	5.48
MBNL3!ENSG00000076770		1.51	3.29	2.94	3.95	2.91	1.89	2.74	3.64	3.42	4.29
CAMSAP3!ENSG00000076826		3.52	3.63	3.58	-0.35	1.33	4.74	3.15	4.83	3.68	4.53
RAP1GAP!ENSG00000076864		5.04	4.45	3.52	0.69	2.89	2.72	2.57	5.88	3.78	4.37
XAB2!ENSG00000076924		4.41	3.6	5.3	4.97	4.46	4.42	3.93	3.74	4.44	4.74
ARHGEF1!ENSG00000076928		6.41	8.24	10.1	9.38	8.26	7.07	6.13	6.82	5.55	7.26
STXBP2!ENSG00000076944		6.88	7.58	8.74	7.38	6.96	6.81	6.39	6.76	6.51	6.81
MAP2K7!ENSG00000076984		2.65	4.4	3.38	4.49	2.9	3.97	3.11	2.56	2.57	3.27
DGKD!ENSG00000077044		6.34	6.31	6.79	7.98	6.19	6.03	5.81	8.52	5.51	4.78
CTTNBP2!ENSG00000077063		3.58	4.49	3.35	2.45	5.17	2.34	3.53	0.29	2.05	0.36
RARB!ENSG00000077092		1.95	1.08	1.9	0.37	1.2	2.09	3.47	3.3	3.16	3.78
TOP2B!ENSG00000077097		8.15	8.14	7.93	8.61	7.4	7.81	7.82	8.56	8.34	8.54
TM9SF3!ENSG00000077147		6.75	8.46	7.97	7.24	6.7	7.88	9.34	8.85	7.18	8.8
NFKB2!ENSG00000077150		5.56	5.3	4.79	6.92	5.03	4.07	4.74	5.35	3.42	5.85
UBE2T!ENSG00000077152		1.94	2.77	-0.33	1.58	4.23	2.13	3.55	4.1	3.73	4.15
PPP1R12B!ENSG00000077157		6.72	6.34	6.49	6.6	6.23	6.12	5.42	6.32	5.32	5.69
DNAJC10!ENSG00000077232		7.82	8.54	8.57	8.34	7.42	7.1	8.33	8.28	7.79	7.86
GTF3C1!ENSG00000077235		7.42	6.8	7.79	6.88	7.04	7.03	6.95	6.55	7	6.34
IL4R!ENSG00000077238		7.24	7.06	6.64	8.33	6.16	7.4	6.61	6.13	6.98	6.37
USP33!ENSG00000077254		5.88	6.73	7	6.88	6.53	5.84	6.21	5.75	6.43	6.41
PAK3!ENSG00000077264		3.28	3.27	3.87	3.13	2.33	2.56	1.76	6.16	0.17	-3.02
CAPN6!ENSG00000077274		-1.55	1.59	1.9	0.29	-3.2	-1.55	0.6	4.68	-7.32	-2.17
SNRPA!ENSG00000077312		2.97	3.72	3.77	4.65	4.23	3.88	3.65	4.05	4.53	4.03
SPAG6!ENSG00000077327		1.2	-0.15	4.66	-2.64	1.36	1.7	-2.21	-6.26	-2.57	2.6
EXOSC5!ENSG00000077348		3.27	-0.02	-0.03	0.88	0.04	2.35	0.04	2.09	0.97	1.83
DYNC1I2!ENSG00000077380		5.94	7.58	6.53	6.73	7.13	6.9	7.5	7.65	7.49	6.85
APBB1IP!ENSG00000077420		5.84	6.5	5.96	7.84	6.88	5.32	5.79	6.3	5.3	5.51
LRCH4!ENSG00000077454		5.44	5.48	5.98	6.54	6.01	5.62	4.51	4.51	4.6	4.61
FAM76B!ENSG00000077458		4.65	4.53	3.78	5.43	4.33	3.59	4.22	4.24	4.86	4.58
SIRT6!ENSG00000077463		-0.66	1.08	1.48	1.32	2.09	0.94	1.71	1.73	1.48	0.48
POLD3!ENSG00000077514		4.67	4.14	4.76	4.1	4.7	3.82	4.7	4.52	5.22	4.96
ACTN2!ENSG00000077522		3.33	2.35	4.3	0.96	4.63	4.32	3.77	-0.77	1.94	0.07
CAPZB!ENSG00000077549		6.82	6.38	6.68	7.09	7.01	5.61	6.67	6.84	6.83	6.68
GPR137B!ENSG00000077585		4.72	5.95	2.81	5.26	4.6	3.9	4.01	5	5.09	3.61
NAALAD2!ENSG00000077616		1.95	3.09	4.82	0.7	0.91	0.88	1.22	-1.34	0.29	-1.86
JADE1!ENSG00000077684		5.06	5.77	6.06	5.74	5.27	4.81	4.2	5.66	4.4	5.85
SLC25A43!ENSG00000077713		4.82	4.04	3.86	3.46	4.23	4.74	3.86	4.9	4.89	5.31
UBE2A!ENSG00000077721		3.69	5.15	4.56	4.94	4.41	4.91	5.3	5.53	5.51	5.73
FGFR1!ENSG00000077782		5.42	5.43	7.26	6.41	6.61	4.77	3.9	2.25	4.3	3.62
FKBP6!ENSG00000077800		4.19	1.98	-1.7	2.58	-4.52	3.65	-0.45	-2.69	0.95	-4.61
FBLN1!ENSG00000077942		6.29	6.92	6.9	4.59	6.38	6.89	6.57	4.12	6.58	5.73
ITGA8!ENSG00000077943		4.9	5.8	6.92	4.69	3.26	5.16	5.07	5.41	4.61	3.34
CST7!ENSG00000077984		2.54	1.75	0.1	4.4	3.79	1.43	1.01	1.24	0.51	1.46
MAP2!ENSG00000078018		4.29	5.89	3.5	3.81	6.04	6.14	6.51	3.38	2.65	3.18
PIAS2!ENSG00000078043		4.48	5.45	6.1	5.3	5.42	4.46	4.97	4.25	4.82	5.49
AMPH!ENSG00000078053		3.59	0.46	1.45	0.31	2.3	2.27	1.94	0.75	2.56	-0.76
ARAF!ENSG00000078061		5.51	5.78	4.91	5.78	5.33	4	5.38	5.52	5.35	6.19
MCCC1!ENSG00000078070		5.47	6.22	6.53	5.83	5.34	5.02	5.01	6.24	6.15	4.77
LAMP3!ENSG00000078081		4.56	8.08	4.97	5.52	3.75	3.39	2.73	2.8	3.66	1.85
FAP!ENSG00000078098		6.08	4.55	2.65	1.12	4.41	5.66	4.51	3.11	4.6	3.54
NEBL!ENSG00000078114		5.51	6.33	5.78	2.78	7.54	7.65	5.88	2.38	6.66	1.59
ACER3!ENSG00000078124		3.89	4.97	4.33	4.33	4.3	4.29	4.1	4.47	3.62	4.16
UBE2K!ENSG00000078140		5.54	4.75	3.96	5.25	5.11	5.43	5.89	4.82	5.43	5.5
PIK3C3!ENSG00000078142		6.19	6.54	6.17	7.38	6.32	6.42	6.91	5.52	6.26	6.76
N4BP2!ENSG00000078177		6.17	6.34	7.02	7.32	5.65	6.76	6.94	4.97	6.54	6.33
TIGAR!ENSG00000078237		2.31	1.32	1.13	2.65	2.48	3.38	3.02	3.46	2.47	0.7
TULP3!ENSG00000078246		5.49	4.23	2.72	4.49	4.6	5.54	5.04	5	5.44	4.4
SYNJ2!ENSG00000078269		6.06	5.15	6.63	6.27	5.54	5.1	5.63	4.25	6.29	3.89
ADCY2!ENSG00000078295		4.66	0.98	3.36	0.02	0.98	0.82	1.27	-0.07	0.22	-0.2
PPP2R5C!ENSG00000078304		7.61	7.51	7.96	8.54	7.18	7.29	7.17	7.89	6.28	6.69
RBFOX1!ENSG00000078328		-0.71	-3.59	-0.73	-1.72	-0.05	2.01	0.66	0.87	1.95	-4.45
GNB1!ENSG00000078369		7.1	6.83	6.44	6.9	6.99	7.07	6.75	7.41	7.38	7.36
EDN1!ENSG00000078401		2.56	4.38	2.25	1.67	2.14	4.52	4.02	1.93	3.14	0.74
MLLT10!ENSG00000078403		6.35	6.32	5.86	7.24	6.95	6.09	5.51	7.02	6.55	6.44
ZCWPW1!ENSG00000078487		3.45	3.49	4.7	4.07	2.82	3.13	1.92	2.72	2.67	1.79
ADCYAP1R1!ENSG00000078549		-5.16	0.81	3.51	1.09	-0.59	2.29	0.98	-4.48	0.99	-0.45
P2RY10!ENSG00000078589		2.64	1.23	4.19	6.69	1.78	0.39	-0.1	2.88	0.46	2.76
ITM2A!ENSG00000078596		3.12	3.87	2.24	5.13	5.43	4.37	4.34	3.81	4.4	4.45
NRDC!ENSG00000078618		7.14	8.66	8.15	8.07	8.07	7.37	8.24	8	8.31	9.51
VDAC3!ENSG00000078668		4.37	5.73	4.46	6.19	6.36	5.12	5.87	5.92	5.9	6.67
PCM1!ENSG00000078674		8.46	8.97	8.85	9.2	8.2	8.21	8.42	9.35	7.02	7.38
TNRC6C!ENSG00000078687		6.07	4.68	7.13	7.11	5.46	5.45	4.77	4.16	5.03	4.95
CBFA2T2!ENSG00000078699		4.45	4.61	4.27	5.18	4.59	4.35	4.59	5.34	5.49	5.61
BRINP1!ENSG00000078725		5.05	-1.29	1.84	-4.81	-0.8	5.21	0	-1.11	0.97	2.16
ITCH!ENSG00000078747		8.16	7.78	7.99	8.45	7.46	8.24	8.16	8.54	8.13	8.6
TP53INP2!ENSG00000078804		1.62	1.46	2.89	0.11	3.78	3.34	4.72	2.84	3.61	2.52
SDF4!ENSG00000078808		4.38	4.85	4.38	4.69	5.17	4.49	4.34	5.96	5.57	5.36
MYH7B!ENSG00000078814		2.67	0.16	2.47	1.24	0.34	3	-0.34	-0.83	0.42	0.98
TP73!ENSG00000078900		3.25	1.39	3.28	-0.15	-0.41	1.36	-0.51	2.16	1.86	0.48
TOLLIP!ENSG00000078902		2.11	1.58	1.79	2.44	2.87	3.23	2.51	3.21	2.87	2.82
UBE2D4!ENSG00000078967		0.04	3.72	1.14	2.22	3.15	3.5	3.18	3.48	3.72	4.08
RUNX1T1!ENSG00000079102		3.83	3.85	3.88	1.96	2.99	2.71	2.5	1.83	3.19	1.86
CDH17!ENSG00000079112		3.33	4.32	-1.09	1.94	-1.97	3.54	2.91	0.5	-5.69	4.2
THOC1!ENSG00000079134		5.66	5.28	6.19	6.14	5.59	4.12	4.91	4.59	5.77	5.24
FKBP7!ENSG00000079150		2.14	2.13	-1.52	0.66	2.62	2.07	1.63	3.32	1.66	2.03
OSBPL6!ENSG00000079156		3.84	2.61	5.32	2.81	4.22	3.01	2.02	2.32	0.89	4.06
SLC1A3!ENSG00000079215		2.56	6.35	5.05	4.62	6.68	6.04	6.83	5	5.12	5.27
XRCC5!ENSG00000079246		7.85	8.45	7.92	8.68	7.72	8.48	9.2	8.39	8.82	8.45
LXN!ENSG00000079257		4.6	3.59	2.43	3.61	3.22	3.12	3.7	4.31	3.12	3.35
SP140!ENSG00000079263		6.75	6	8.18	9.17	5.74	5.38	4.91	4.67	4.14	4.54
MKNK1!ENSG00000079277		4.9	5.75	4.23	5.29	6.06	3.87	5.22	4.51	4.84	5.36
TNS1!ENSG00000079308		7.41	7.41	7.63	6.59	6.29	6.34	6.22	7.56	6.26	5.48
REXO1!ENSG00000079313		5.54	4.77	5.26	5.54	5.03	4.59	4.55	4.29	4.78	5.06
SAR1A!ENSG00000079332		5.28	6.36	5.25	5.91	5.76	5.7	5.45	6.99	5.04	6.09
CDC14A!ENSG00000079335		4.6	5.9	5.44	7.14	5.19	4.23	4.61	4.98	4.81	3.54
RAPGEF3!ENSG00000079337		3.63	4.21	5.6	3.5	4.4	2.94	4.97	3.19	3.22	1.98
CEACAM1!ENSG00000079385		3.56	4.78	4.47	4.3	3.65	5.88	5.1	6.35	3.68	-0.22
SENP1!ENSG00000079387		4.12	5.42	5.02	5.69	5.11	4.7	5.49	5.39	5.73	5.34
CIC!ENSG00000079432		6.98	5.99	6.59	6.9	6.7	6.99	5.61	6.56	5.72	6.55
LIPE!ENSG00000079435		-0.31	0.53	2.82	2.62	1.11	0.28	0.49	0.72	-0.44	-1.7
FDFT1!ENSG00000079459		4.31	6	5.47	6.47	5.11	4.47	5.59	6.5	6.36	4.29
PAFAH1B3!ENSG00000079462		1.57	-0.08	-2.07	0.79	2.28	2.16	1.01	2.55	1.93	3.32
OPHN1!ENSG00000079482		2.53	6.22	2.66	1.87	5.16	3.61	3.45	7.44	4.27	5.36
KIF22!ENSG00000079616		5.72	4.99	5.5	5.57	5.22	4.54	4.72	6.27	5.56	5.41
CARMIL1!ENSG00000079691		7.03	7.11	7.44	7.56	4.99	6.65	7.1	7.93	7.3	7.82
PGM1!ENSG00000079739		5.77	6.51	5.83	5.63	6.55	5.54	6.86	6.54	7.15	6.66
DDX1!ENSG00000079785		5.95	6.88	6.32	6.85	7.23	6.4	7.5	7.73	7.35	8.01
DNM2!ENSG00000079805		8.5	8.73	7.74	9	8.16	7.44	7.71	8.22	7.79	7.16
EPB41L2!ENSG00000079819		8	7.39	7.48	7.16	7.41	6.41	6.92	5.06	5.61	6.85
RIMS1!ENSG00000079841		4.57	2.19	6	1.62	3.1	4.75	6.83	0.08	6.64	-0.42
MOXD1!ENSG00000079931		5.2	4.41	2.19	1.64	2.54	2.84	2.76	-1.7	2.19	7.05
STX7!ENSG00000079950		4	4.77	4.49	6.24	5.34	3.99	5.65	5.42	5.31	5.79
RABL2B!ENSG00000079974		3.77	4.65	5.53	4.51	2.92	4.63	4.87	4.15	4.49	4.53
KEAP1!ENSG00000079999		3.89	4.1	3.73	3.25	4.1	2.97	4.03	4.52	3.71	4.61
DDX43!ENSG00000080007		3.67	2.55	3.22	1.82	-0.68	3.8	1.12	4.82	3.17	-0.36
PTPRH!ENSG00000080031		5.5	5.34	1.45	-1.89	4.98	6.9	5.74	6.2	4.67	6.84
SLC35C2!ENSG00000080189		4.04	4.58	3.3	4.94	4.49	4.5	4.87	4.67	5.18	4.14
CRYBG3!ENSG00000080200		7.22	6.72	6.39	6.11	6.01	6.67	6.8	6.91	7.19	5.57
EPHA6!ENSG00000080224		0.46	0.58	0.85	-0.35	0.44	-0.03	0.1	-4.81	1.84	2.63
SCTR!ENSG00000080293		1.94	3.17	-2.06	-3.3	-6	-1.98	-6.9	-3.09	-3.85	-6.85
RFX3!ENSG00000080298		5.09	5.29	6.7	6.11	4.95	4.95	4.62	5.49	5	4.03
RIF1!ENSG00000080345		7.84	8.17	8.07	8.67	7.72	7.85	8.06	7.94	8.39	8.61
RAB21!ENSG00000080371		4.27	5.89	4.31	5.8	4.78	5.47	5.88	5.48	5.21	6.12
SLC4A4!ENSG00000080493		3.59	5.15	5.06	2.25	3.38	3.12	3.62	5.71	1.41	3.88
SMARCA2!ENSG00000080503		8.46	7.84	8.89	8.86	7.27	7.62	6.94	7.73	6.83	5.91
SESN1!ENSG00000080546		2.55	4.91	4.74	5.81	4.3	4.71	4.83	3.31	4.33	4.59
MID2!ENSG00000080561		5.29	4.66	4.28	4.35	3.06	4.22	3.71	4.06	3.73	4.28
COL5A3!ENSG00000080573		5.26	2.18	4.06	3.42	4.39	3.92	3.93	3.27	2.34	3.94
SRCAP!ENSG00000080603		9.01	9.2	9.38	9.05	8.71	9.04	8.86	9.15	8.89	8.77
PUM3!ENSG00000080608		6.26	6.2	6.48	6.44	6.43	5.26	5.16	6.82	5.76	5.14
CNOT4!ENSG00000080802		5.5	5.93	6.19	6.18	5.83	5.68	4.79	5.84	5.27	6.16
PSEN1!ENSG00000080815		5.91	6.87	6.4	6.57	6.17	6.43	7.07	6.79	6.12	6.51
CPOX!ENSG00000080819		3.56	3.89	3.5	4.67	4.44	3.44	3.99	3.3	3.83	2.74
CLDND1!ENSG00000080822		4.94	6.47	6.03	6.95	5.88	6.07	7.13	6.03	6.81	6.13
MOK!ENSG00000080823		2.89	2.5	4.5	0.5	3.72	2.46	2.33	3.33	2.68	2.07
HSP90AA1!ENSG00000080824		9.16	10.13	8.36	11.04	10.19	11.1	10.18	10.29	10.05	9.34
RBL1!ENSG00000080839		4.23	4.54	5.31	5.58	4.73	3.75	4.06	4.94	4.96	4.51
DLGAP4!ENSG00000080845		6.28	4.57	4.57	4.86	4.94	5.83	4.86	4.79	5.8	4.02
IGSF9B!ENSG00000080854		3.16	2.49	4.07	3.97	2.31	2.65	2.05	0.12	3.29	3.02
NDC80!ENSG00000080986		4.03	3.14	2.75	3.34	3.99	2.05	3.89	4.12	4.58	4.29
AP4E1!ENSG00000081014		5.02	5.49	4.68	5.88	4.94	5.06	5.24	4.81	5.18	5.48
RSBN1!ENSG00000081019		3.48	4.87	4.81	5.56	4.03	3.81	4.54	4.47	5.09	4.24
MAGI3!ENSG00000081026		5.47	7.82	5.71	4.48	6.7	6.13	6	6.88	6.22	6.27
CXCL2!ENSG00000081041		3.78	3.52	1.94	2.68	0.92	2.32	0.61	4.61	-1.14	0.28
COL4A4!ENSG00000081052		4.45	6.01	4.33	6.7	1.43	5.35	3.54	7.21	4.24	8.01
TCF7!ENSG00000081059		2.82	3.88	5.82	7.49	2.87	2.94	3.76	0.22	2.93	2.18
OSTM1!ENSG00000081087		4.37	5.06	2.98	5.1	4.95	4.45	5.23	5.25	5.12	5.13
IMPG2!ENSG00000081148		1.98	3.08	-0.98	1.95	1.54	1.66	1.83	0.62	1.5	2
PCNP!ENSG00000081154		6.98	6.42	5.98	6.62	5.58	6.74	7.04	6.55	6.55	6.67
EXD2!ENSG00000081177		4.79	4.86	4.59	3.95	4.12	3.79	4.46	4.67	4.72	4.36
ARG2!ENSG00000081181		2.65	2.8	4.72	0.16	0.53	2.85	2.4	1.42	1.46	6.66
MEF2C!ENSG00000081189		5.37	5.22	6.04	6.83	5.31	4.34	4.69	5.32	3.59	4.03
PTPRC!ENSG00000081237		9.83	10.29	11.19	12.49	9.77	7.99	7.73	7.83	7.09	7.81
CACNA1S!ENSG00000081248		3.52	-0.22	-4.09	-0.35	-1.48	2.76	0.09	-6.26	-1.23	-2.15
PKP1!ENSG00000081277		2.23	2.41	4.19	1.3	1.6	2.84	0.91	7.28	-0.75	0.24
UBA5!ENSG00000081307		5.51	5.44	6.55	6.12	5.13	5.47	5.74	5.81	6.19	5.85
STK17B!ENSG00000081320		5.59	5.51	6.63	7.79	5.11	5.16	4.54	6.41	4.9	5.82
CDC14B!ENSG00000081377		3.33	4.11	5.23	3.28	4.28	4.29	4.44	6.28	4.33	4.54
ZNF510!ENSG00000081386		5.63	4.87	3.65	5.13	4.25	3.38	3.63	4.1	3.18	4.5
LRP2!ENSG00000081479		6.76	7.19	3.64	2.65	6.1	5.28	4.94	7.98	2.63	2.04
ZNF506!ENSG00000081665		5.14	4.69	5.19	6.52	4.37	5.3	4.46	5.73	4.77	3.73
JMJD4!ENSG00000081692		2.41	3.1	-0.16	2.33	3.41	2.57	2.87	2.71	3.06	2.79
DUSP12!ENSG00000081721		3.13	3.17	3.63	3.66	4.18	3.78	3.48	3.39	4.5	3.19
AACS!ENSG00000081760		5.23	4.94	5.74	4.36	5.19	4.2	5.05	5.8	4.26	6.48
DELE1!ENSG00000081791		5.03	4.88	5.59	5.83	4.64	4.94	4.62	4.23	4.95	4.63
CADPS2!ENSG00000081803		6.53	6.71	7.19	4.04	5.96	6.2	5.19	7.03	6.33	7.56
PCDHB4!ENSG00000081818		6.46	0.33	4.89	3.04	3.84	5.74	3.36	1.76	2.27	0.82
PCDHA6!ENSG00000081842		3.71	2.67	-2.13	-0.75	0.75	2.9	2.53	3.12	3.06	2.61
PCDHGA2!ENSG00000081853		4.61	-1.14	1.83	-0.13	1.34	4.55	1.8	3.24	0.18	1.4
HSPB11!ENSG00000081870		2.36	3.73	2.41	3.86	4.67	3.01	3.94	4.02	4.91	4.12
PHLPP1!ENSG00000081913		4.37	6.08	5.67	4.79	5.36	5.87	5.32	5.01	5.05	5.58
ATP8B1!ENSG00000081923		5.54	7	5.88	4.37	4.67	5.51	7.71	7.4	7.74	7.38
IL12RB2!ENSG00000081985		5.32	5.06	3.96	6.02	4.64	3.2	1.96	2.34	2.5	3.12
SMARCD3!ENSG00000082014		1.86	3.33	2.81	2.72	5.19	3.99	2.41	2.16	2.9	1.94
WDR70!ENSG00000082068		5.95	6.25	6.84	7.05	6.17	6.01	6.01	6.83	6.51	6.57
FYB1!ENSG00000082074		7.37	7.68	8	8.77	8.19	5.96	6.67	5.55	5.54	5.83
STRADB!ENSG00000082146		4.23	4.4	3.42	3.97	4.74	4.75	4.37	4.05	4.41	4.92
BZW1!ENSG00000082153		6.22	7.19	6.46	6.49	6.74	7.07	7.4	6.84	7.43	6.94
C1QTNF3!ENSG00000082196		2.99	1.89	2.68	1.24	1.96	2.65	1.3	0.36	1.8	1.97
ME2!ENSG00000082212		5.47	6.13	5.27	6.18	5.92	5.16	5.6	5.54	5.33	6.83
C5orf22!ENSG00000082213		4.82	4.67	4.26	4.59	3.79	4.21	4.55	5.46	4.56	5.45
CCNT2!ENSG00000082258		5.7	6.26	6.94	6.97	6.25	5.42	6.06	5.99	5.99	6.08
FAM135A!ENSG00000082269		6.23	6.28	6	6.02	6	6.92	6.68	5.65	6.02	7.76
COL19A1!ENSG00000082293		1.47	2.34	4.55	6.46	-1.45	1.27	-0.74	-0.14	3.43	-0.14
EPB41L3!ENSG00000082397		7.05	6.82	5.95	5.36	6.07	6.35	5.52	3.39	4.7	3.82
COBLL1!ENSG00000082438		5.71	6.1	6.8	7.57	5.92	6.8	6.23	6.86	6.64	7.64
DLG3!ENSG00000082458		4.54	5.76	6.17	3.78	5.22	5.87	5.93	5.93	5.98	6.09
KCNK2!ENSG00000082482		-3.44	-1.76	0.84	-2.24	-1.99	0.82	1.98	-3.2	0.88	2.32
SERTAD4!ENSG00000082497		2.06	0.53	4.01	-2.15	-0.64	2.48	2.43	3	2.78	-1.36
TRAF5!ENSG00000082512		5.24	4.91	6.55	8.14	6.13	5.65	5.4	5.65	4.68	3.8
MRPL22!ENSG00000082515		1.98	3.45	2.06	3.51	3.52	2.39	4.7	3.33	4.42	3.59
GEMIN5!ENSG00000082516		5.11	4.55	4.91	5.21	4.91	4.76	4.91	4.66	5.96	5.35
NFE2L1!ENSG00000082641		6.93	6.66	6.6	6.29	6.84	7.48	7.34	7.17	7.62	7.3
GSK3B!ENSG00000082701		5.56	5.99	6.17	5.83	5.58	5.94	6.54	5.96	6.44	5.65
ITGB5!ENSG00000082781		6.23	5.17	4.65	1.96	5.4	5.96	5.99	5.99	5.63	6.06
ERC1!ENSG00000082805		7.16	7.17	7.37	7.4	7.27	6.91	7.08	6.61	7.1	7.15
XPO1!ENSG00000082898		7.5	7.73	7.19	8.19	8.37	7.64	7.56	7.97	7.95	8.62
RNF13!ENSG00000082996		5.67	6.55	4.53	6.08	5.76	5.34	6.79	5.64	6.18	6.26
TRPM3!ENSG00000083067		1.09	-1.65	1.6	0.83	0.94	2.07	1.55	-0.27	1.27	-1.57
PALB2!ENSG00000083093		5.35	5.89	5.14	5.7	5.7	5.11	5.94	5.57	6.37	5.67
DOP1A!ENSG00000083097		6.49	6.54	7.43	7.47	6.06	6.16	6.45	6.91	6.68	6.12
LYRM2!ENSG00000083099		1.73	2.19	0.73	2.42	1.72	2.39	2.93	2.68	2.92	3.03
BCKDHB!ENSG00000083123		5.5	5.4	6.67	5.87	5.26	4.9	5.28	4.9	6.09	6.09
KAT6A!ENSG00000083168		7.26	7.02	7.99	8.46	7.43	7.01	6.7	7.07	7.5	6.67
TUT7!ENSG00000083223		6.24	7.07	6.82	7.67	7.3	6.89	6.46	6.93	6.79	6.8
ULK2!ENSG00000083290		5.02	4.61	5.12	3.95	4.4	4.92	4.7	4.76	4.4	6.51
GRHL2!ENSG00000083307		5.35	6.5	6.54	1.03	-0.36	6.93	6.81	6.19	7.39	5.65
TNPO1!ENSG00000083312		7.51	8.39	7.63	7.85	7.44	7.16	8.41	7.12	7.22	8.41
PLOD1!ENSG00000083444		7.13	6.42	7.77	5	7.99	7.39	7.1	7.35	7.87	6.87
P2RX5!ENSG00000083454		3.27	4.54	5.96	8.38	3.49	3.24	2.49	3.77	2.76	3.22
ITGAE!ENSG00000083457		4.57	3.89	3.73	4.21	3.57	2.49	3.75	3.42	3.2	4.3
DIS3!ENSG00000083520		6.1	6.38	6.79	6.81	6.31	5.86	6.63	6.76	5.98	6.44
PIBF1!ENSG00000083535		5.83	5.48	5.68	6.63	5.71	5.39	6.13	6.48	6.1	5.52
TDRD3!ENSG00000083544		5.48	5.31	6.28	5.83	4.75	5	4.87	5.17	4.08	5.46
NUFIP1!ENSG00000083635		3.13	2.12	2.56	2.79	2.78	2.35	3.2	3.21	3.72	3.11
PDS5B!ENSG00000083642		7.07	6.94	6.28	7.44	6.41	6.23	6.66	7.1	6.59	6.35
OXCT1!ENSG00000083720		2.78	4.32	5	6.08	5.32	4.42	3.96	5.13	4.72	5.36
RRAGB!ENSG00000083750		0.94	3.63	2.13	4.19	3.41	3.89	3.58	2.84	3.53	3.89
CYLD!ENSG00000083799		6.85	6.92	7.92	8.73	6.34	6.17	6.17	6.35	6.99	6.14
SLC27A5!ENSG00000083807		2.7	0.05	1.39	1.05	2.42	1.89	0.02	0.13	1.55	-0.9
ZNF324!ENSG00000083812		3.68	1.03	2.1	2.87	2.92	3.55	1.47	2.47	1.98	2.7
ZNF671!ENSG00000083814		4.49	2.94	3.28	4.12	3.38	3.16	1.26	2.06	1.32	3.65
ZNF416!ENSG00000083817		2.7	1.63	1.29	2.88	2.52	3.19	1.77	1.77	2.06	3.16
ZNF586!ENSG00000083828		4.81	5.49	6.1	6.27	5.78	5.39	4.68	4.36	4.79	5.9
ZNF446!ENSG00000083838		2.34	-0.1	2.35	0.28	1.25	1.74	0.43	1.16	1.51	1.15
ZNF264!ENSG00000083844		6.12	4.73	5.1	6.13	4.91	6.32	4.88	4.86	4.86	6.24
RPS5!ENSG00000083845		7.86	6.46	6.24	7.71	7.11	7.98	6.93	7.01	6.53	8.96
FAT1!ENSG00000083857		8.86	8.96	7.42	5.28	8.5	7.94	9.89	8.48	9.15	10.36
YTHDC1!ENSG00000083896		7.76	7.74	7.81	8.28	7.01	7.04	7.53	7.68	8.06	7.65
CHMP2B!ENSG00000083937		3.94	3.66	3.49	4.01	3.07	4.26	4.75	4.94	4.16	4.31
SMAP2!ENSG00000084070		6.83	7.08	6.98	9.52	6.79	6.35	6.51	7.53	5.9	5.43
PPIE!ENSG00000084072		4.14	3.73	3.64	5.21	3.86	3.65	4.64	4.44	4.54	4.7
ZMPSTE24!ENSG00000084073		3.1	4.98	3.96	4.26	4.31	3.47	4.92	5.47	6.1	6.33
STARD7!ENSG00000084090		6.73	6.53	7.13	6.65	6.82	5.86	6.56	7.27	6.3	7.62
NOA1!ENSG00000084092		5.32	4.63	4.57	5.31	4.58	5.01	5.56	5.74	5.54	6.26
REST!ENSG00000084093		5.87	6.54	5.82	6.61	5.58	6.16	6.85	6.41	6.78	6.04
HAL!ENSG00000084110		4.78	7.13	3.62	2.81	3.27	3.22	7.99	3.65	5.43	4.12
SSH1!ENSG00000084112		7.28	6.21	5.36	6.63	6.65	6.31	6.1	5.53	5.15	5.8
GSTP1!ENSG00000084207		5.58	6.53	4.34	4.65	5.99	6.19	7.84	7.51	4.12	7.89
APLP2!ENSG00000084234		8.01	9.4	8.29	7.78	8.99	9.05	9.94	10.89	9.47	9.14
FAM234B!ENSG00000084444		2.76	2.98	2.83	2.82	1.75	2.13	2.58	2.22	3.99	2.1
SLCO1A2!ENSG00000084453		-0.02	-0.79	4.24	0.46	1.39	0.9	2.28	-3.37	-1.74	4.89
WBP11!ENSG00000084463		6.07	6.52	5.03	6.18	4.94	5.88	6.45	6.23	6.48	6.2
EIF3I!ENSG00000084623		5.43	6.46	4.77	5.85	5.62	5.22	7	6.08	6.17	6.37
COL16A1!ENSG00000084636		7.3	4.91	6.36	3.73	4.49	5.11	4.66	4.75	3.91	2.93
TXLNA!ENSG00000084652		4.82	5.46	5.04	5.56	5.55	5.23	5.97	5.87	5.96	5.08
APOB!ENSG00000084674		1.72	1.86	1.86	0.54	-0.91	2.04	0.13	1.74	0.77	1.08
NCOA1!ENSG00000084676		6.67	7.34	7.53	7.39	6.89	6.76	6.68	5.46	6.91	7.74
AGBL5!ENSG00000084693		2.67	2.65	3.83	2.79	2.95	3.13	3.5	4.22	5.13	4.52
EFR3B!ENSG00000084710		2.5	2.22	0	0.73	5.58	3.56	2.75	-0.49	1.53	0.46
KIF3C!ENSG00000084731		3.83	1.25	2.09	1.74	4.5	3.52	3.36	1.96	4.55	0.35
RAB10!ENSG00000084733		5.45	6.3	5.15	5.31	6.34	5.37	6.95	6.51	6.66	6.67
GCKR!ENSG00000084734		4.05	-0.68	0.41	1.38	4.03	1.4	1.63	-1.26	0.25	0.29
HADHA!ENSG00000084754		7.17	7.4	6.22	7.47	8.14	6.94	7.61	8.25	7.58	8.52
MAPRE3!ENSG00000084764		2.08	2.16	2.86	1.98	3.09	2.55	2.04	2.65	2.9	1.15
CAD!ENSG00000084774		6.74	6.37	6.9	6.81	8.21	6.15	6.63	6.72	6.72	7.77
CD59!ENSG00000085063		6.03	6.82	7.09	7.26	7.7	6.87	7.15	8.7	6.86	7.36
CD82!ENSG00000085117		4.15	5.02	5.54	5.56	4.86	4.33	4.78	5.73	4.97	4.88
BCORL1!ENSG00000085185		5.42	4.61	4.71	5.38	4.47	5.88	4.73	4.82	5.52	5.19
ATRX!ENSG00000085224		8.18	8.66	9.31	9.44	8.61	8.53	8.38	8.64	8.65	8.54
AK6!ENSG00000085231		2.88	2.14	2.95	2.81	2.81	2.42	3.37	2.92	1.98	3.1
FCN1!ENSG00000085265		4.42	3.77	2.73	3.96	3.9	4.54	1.73	-0.26	0.61	1.14
MYNN!ENSG00000085274		3.94	4.78	5.31	5.34	5.04	4.33	5.23	4.7	5.39	4.4
MECOM!ENSG00000085276		5.84	6.62	6.25	3.4	5.29	4.66	5.76	8.46	6.16	7.21
SCAMP1!ENSG00000085365		4.61	5.25	4.29	4.71	4.42	5.21	5.38	4.66	5.72	4.98
PREP!ENSG00000085377		5.17	5.91	5.7	5.37	5.31	4.22	5.09	5.91	5.9	5.9
HACE1!ENSG00000085382		5.75	5.57	6.04	6.05	5.66	5.16	5.03	5.51	5.83	6.11
SEH1L!ENSG00000085415		4.59	5.27	5.05	5.61	5.24	4.83	5.87	5.06	5.38	5.85
WDR47!ENSG00000085433		3.65	3.72	5.83	4.22	4.48	4.16	4.03	4.4	5.02	5.56
WDFY1!ENSG00000085449		4.87	6.1	4.23	4.89	4.61	4.52	4.15	4.95	4.64	3.88
OVGP1!ENSG00000085465		-2.17	1.44	3.67	3.97	2.25	1.39	2.7	1.27	1.12	3.05
SLC25A24!ENSG00000085491		3.06	5.66	3.67	4.56	5.92	5.36	5.27	5.93	7.08	5.43
MAP3K4!ENSG00000085511		5.94	6.84	7.16	7.43	5.36	5.8	6.42	6.3	5.16	7.79
PILRA!ENSG00000085514		3.01	3.7	2.42	3	3.85	2.66	3.25	0.97	2.05	2.79
IGSF9!ENSG00000085552		1.91	1.46	2.05	-1.48	-2.39	2.56	0.8	2.29	4.25	0.34
ABCB1!ENSG00000085563		2.42	3.7	2.72	5.88	5.46	4.95	5	3.63	4.64	4.01
ZNF213!ENSG00000085644		2	-0.19	-0.79	0.58	0.46	2.73	0.97	2.12	2.27	1.47
AKR1B1!ENSG00000085662		5.5	5.06	4.45	5.44	8.68	5.32	5.54	4.59	4.29	6.75
CPNE3!ENSG00000085719		5.69	6.69	5.62	6.67	6.54	6.79	7.1	6.06	6.72	6.11
RRN3!ENSG00000085721		5.61	5.38	4.73	6.14	5.13	5.43	5.55	5.51	5.8	5.63
CTTN!ENSG00000085733		8.8	8.35	7.37	6.61	8.29	9.43	8.77	8.83	9.47	8.55
MTIF2!ENSG00000085760		5.89	5.65	5.36	5.1	5.96	5.26	5.99	6.06	5.61	7.31
DDHD2!ENSG00000085788		5.12	4.99	5.99	5.92	5.59	5.48	5.02	5.67	5.91	5.59
TTC39A!ENSG00000085831		4.08	4.02	3.73	2.38	3.38	3.92	3.53	6.29	5.88	4.78
EPS15!ENSG00000085832		7.75	7.29	7.22	8.08	7.4	6.83	7.17	7.5	6.95	7.24
ORC1!ENSG00000085840		3.05	2.95	2.76	3.15	4.48	2.67	3.93	4.81	4.5	5.47
MGST2!ENSG00000085871		3.21	5.54	4.16	3.09	5.15	3.75	6.25	4.76	5.86	4.68
CHERP!ENSG00000085872		4.94	3.73	5.23	5.28	4.14	4.47	3.96	4.36	4.24	4.8
ATG16L1!ENSG00000085978		5.05	5.5	5.1	6.76	6.06	5.37	6.58	5.96	5.8	5.3
USP40!ENSG00000085982		5.89	6.42	6.54	5.59	6	6.09	6.52	6.6	6.24	6.06
POMGNT1!ENSG00000085998		5.71	5.91	5.48	5.37	5.43	5.01	5.92	5.81	5.66	6.9
RAD54L!ENSG00000085999		3.49	4.8	3.57	3.11	4.67	2.92	4.2	4.66	4.95	4.25
MAST2!ENSG00000086015		7.2	6.2	4.94	5.51	6.93	6.48	6.25	6.43	6.21	7.99
DNAJA1!ENSG00000086061		7.39	7.36	6.3	7.54	7.43	8.2	7.59	8.14	7.5	6.67
B4GALT1!ENSG00000086062		6.61	6.91	7.23	6.8	6.17	6.46	6.74	8.61	7.99	8.1
CHMP5!ENSG00000086065		5.83	6.59	5.27	5.35	6.13	6.48	7.13	7.98	6.9	6.66
NFX1!ENSG00000086102		7.47	7.24	7.91	7.97	7.27	7.69	6.84	8.53	6.64	7.89
DIMT1!ENSG00000086189		3.26	4.77	5.37	5.03	3.59	4.5	3.8	4.52	3.36	4.1
IPO11!ENSG00000086200		5.73	5.61	5.63	6.57	5.54	5.88	5.97	5.36	5.32	5.68
FOLH1!ENSG00000086205		4	3.73	6.2	0.8	4.35	4.5	3.75	5.81	2.69	3.65
EIF2AK1!ENSG00000086232		7.56	7.24	7.37	6.73	7.35	7.37	7.41	8.46	8.08	7.62
NME8!ENSG00000086288		2.19	0.19	1.14	2.81	2.29	0.28	2.04	0.86	-1.36	-0.06
EPDR1!ENSG00000086289		1.73	3.46	2.57	-3	3.28	3.07	3.17	-0.88	1.02	2.85
SNX10!ENSG00000086300		4.11	5.35	0.78	4.25	4.48	3.63	3.74	1.96	3.33	5.13
SEPHS1!ENSG00000086475		3.97	4.32	3.82	3.96	4.77	5.11	3.47	5.5	4.51	5.02
MRPL28!ENSG00000086504		2.66	2.53	1.76	2.17	3.13	3.38	3.63	2.83	3.51	3.39
ITPKC!ENSG00000086544		6.22	4.7	5.24	5.04	4.95	6.16	4.53	5.83	5.22	5.98
CEACAM6!ENSG00000086548		4.35	10.06	5.82	2.93	8.89	8.1	8.69	12.07	9.13	2.05
FAT2!ENSG00000086570		4.52	1.99	6.66	1.14	1.23	4.4	2.58	-0.13	5.67	-0.37
RBM22!ENSG00000086589		4.24	4.77	3.29	4.64	4.32	3.83	4.66	3.78	4.89	4.4
TMED2!ENSG00000086598		4.73	7.4	5.67	5.5	5.74	6.06	8.05	7.31	7.06	7.34
ERO1B!ENSG00000086619		4.13	2.55	4.22	5.61	3.45	3.97	3.8	5.89	4.06	3.36
ZFAND6!ENSG00000086666		5.02	5.09	4.84	5.61	4.46	5.32	5.54	4.89	5.73	5.66
HSD17B2!ENSG00000086696		-2.79	4.59	3.45	0.33	-2.28	-2.67	5.98	2.24	0.53	3.49
TXLNG!ENSG00000086712		3.18	3.77	4.79	4.94	4.77	5.01	3.69	4.11	3.9	4.62
PPEF1!ENSG00000086717		0.62	0.06	-0.46	1.23	0.94	2.31	0.34	1.84	0.27	2.08
LAT2!ENSG00000086730		1.82	3.09	2.05	4.18	2.88	3.44	2.11	1.21	-0.06	0.29
HUWE1!ENSG00000086758		8.58	9.31	9.99	9.73	9.67	8.61	9.31	9.79	9.58	10.76
ZW10!ENSG00000086827		4.23	4.14	3.9	4.51	4.91	3.81	4.65	4.52	5.35	5.09
ALG9!ENSG00000086848		4.46	5.68	5.96	5.11	5.38	4.17	4.91	4.64	5.2	6.12
MYBPC2!ENSG00000086967		2.43	2.14	0.12	1.67	-1.83	0.38	0.19	-4.79	-3.4	-6.85
NOX4!ENSG00000086991		2.95	2.63	2.29	-2.2	3.66	3.08	3.26	1.95	2.82	1.49
ACOX3!ENSG00000087008		5.25	3.7	5.46	4.59	5.16	5.09	4.39	4.05	4.54	4.89
MTMR2!ENSG00000087053		4.96	5.5	6.18	5.22	5.56	4.24	5.66	5.97	6	6.53
PPP1R15A!ENSG00000087074		3.84	4.85	4.63	5.98	5.64	6.37	4.65	4.53	5.24	4
HSD17B14!ENSG00000087076		2.22	0.82	-2.01	0.84	3.16	0.96	1.9	2.61	3.59	0.48
TRIP6!ENSG00000087077		3.28	2.94	2.91	2.91	5.17	4.38	2.26	4.95	3.55	0.76
ACHE!ENSG00000087085		-2.05	1.53	0.53	0.94	-0.62	0.94	-0.02	4.15	-1.1	3.01
FTL!ENSG00000087086		10.12	10.67	8.38	8.98	11.86	9.55	10.11	9.79	9.7	10.88
SRRT!ENSG00000087087		6.88	7.48	7.98	7.28	7.4	6.65	6.02	6.7	6.3	6.57
BAX!ENSG00000087088		2.44	1.84	2.65	2.54	3.34	2.27	2.3	2.43	1.68	2.91
NLK!ENSG00000087095		5.34	5.08	5.3	5.55	4.74	4.91	5.06	5.4	5.88	5.91
PIGS!ENSG00000087111		3.96	4.45	4.7	5.22	4.6	5.1	5.08	5.46	5.21	6.17
ADAMTS2!ENSG00000087116		7.18	5.2	4.67	3.34	5.32	5.77	5.5	3.24	3.86	4.57
TMPRSS11E!ENSG00000087128		4.72	4.44	0.66	-1.54	-2.58	4.97	4.6	-0.45	2.7	5.42
ATXN7L3!ENSG00000087152		4.26	3.79	3.31	4.02	4.35	4.73	4.53	4.33	4.63	4.69
PGS1!ENSG00000087157		5.05	5.7	5.48	5.95	5.26	5.34	4.58	4.77	4.65	3.93
PSMC5!ENSG00000087191		5.53	5.69	5.02	5.74	5.78	5.27	6.79	5.89	6.53	6.99
UIMC1!ENSG00000087206		5.28	5.43	5.97	6.36	5.38	5.31	5.11	4.82	5.32	5.38
CETP!ENSG00000087237		1.66	1.14	0.29	3.37	3.19	0.84	0.78	0.42	0.75	1.14
MMP2!ENSG00000087245		8.06	7.55	7.2	3.2	5.42	6.3	6.64	4.3	5.23	4.7
MT3!ENSG00000087250		-1.08	-2.18	-2.34	-4.14	1.91	-0.48	3.33	-6.26	0.89	-1.33
LPCAT2!ENSG00000087253		4.94	6.19	3.71	3.84	5.51	5.34	5.39	5.08	5.11	3.9
GNAO1!ENSG00000087258		-1.02	0.28	3.24	1.73	2.57	2.23	2.32	-0.15	2.38	2.11
OGFOD1!ENSG00000087263		4.6	5.85	5.01	5.43	5.38	4.82	5.67	5.62	5.81	5.66
SH3BP2!ENSG00000087266		7.36	7.42	6.81	6.77	7.25	6.05	5.75	4.61	6.3	6
NOP14!ENSG00000087269		6	5.39	5.07	6.07	6.62	5.44	5.85	5.16	5.28	6.06
ADD1!ENSG00000087274		8.14	8.25	7.04	8.24	7.69	8.19	7.78	7.47	7.05	7.64
L2HGDH!ENSG00000087299		0.54	3.24	4.43	2.44	3.56	2.52	2.06	3.97	3.25	3.47
TXNDC16!ENSG00000087301		3.51	3.71	3.33	4.38	3.62	3.47	3.36	4.87	3.38	3.19
RTRAF!ENSG00000087302		4.88	5.79	3.9	5.7	5.9	5.43	6.54	6.13	5.84	6.33
NID2!ENSG00000087303		5.53	4.62	3.36	2.52	4.48	4.84	5.19	4.45	3.48	7.59
GMCL1!ENSG00000087338		4.88	5.09	5.65	4.88	5.13	4.89	4.94	5.21	5.52	5.82
SF3B2!ENSG00000087365		7.01	6.97	6.78	7.75	7.68	7.67	7.72	7.75	8.07	7.37
KLHL42!ENSG00000087448		3.96	3.56	3.66	3.16	3.15	2.74	4.17	2.46	2.97	4.25
GNAS!ENSG00000087460		9.28	9.25	9.91	9.69	9.24	9.63	9.67	9.81	10.15	9.2
DNM1L!ENSG00000087470		6.01	7.04	7.02	7.17	5.75	6.53	7.11	6.13	6.6	6.55
PHACTR3!ENSG00000087495		1.2	4.68	2.05	-2.02	1.78	2.63	4.7	0.39	2.45	0.18
ERGIC2!ENSG00000087502		5.76	6.37	6.42	5.44	4.42	5.85	6.1	6.26	6.26	6.54
TFAP2C!ENSG00000087510		1.76	3.33	2.45	-0.37	0.39	2.41	4	1.82	5	3.92
AURKA!ENSG00000087586		5.47	4.47	3.27	3.05	5.11	4.39	4.68	5.67	5.31	5.54
CASS4!ENSG00000087589		2.67	3.31	2.1	3.34	2.33	2.02	1.76	0.85	2.79	1.1
PIR!ENSG00000087842		2.32	4.26	1.81	0.77	5.04	2.75	5.15	3.57	3.15	6.28
AAMDC!ENSG00000087884		1.08	2.5	1.47	1.25	2.55	2.76	2.02	2.62	2.92	2.55
RFX2!ENSG00000087903		3.33	3.01	4.17	0.96	2.37	2.08	1.33	2.54	1.65	2.33
METTL2A!ENSG00000087995		3.77	4.24	3.15	5.08	4.71	4.63	4.97	5.37	5.34	5.5
SULT2B1!ENSG00000088002		2.75	2.93	-0.27	-3.49	-2.87	2.3	3.91	-0.21	4.82	3.3
ALG6!ENSG00000088035		5.2	5.41	5.24	6.28	5.12	3.46	5.38	5.92	5.86	5.39
CNOT3!ENSG00000088038		5.73	5.34	6.26	6.02	5.81	6.46	5.34	5.36	5.28	6.47
GP6!ENSG00000088053		1.39	4.18	4.46	1.96	2.51	3.56	1.43	0.52	-0.06	3.06
PTPN4!ENSG00000088179		5.43	5.78	5.55	6.42	5.87	5.54	6.33	7.85	5.76	6.1
DDX18!ENSG00000088205		5.96	5.87	5.44	6.69	6.1	6.16	6.33	5.97	6.51	6.66
KHSRP!ENSG00000088247		6.26	5.91	5.6	6.27	6.42	5.89	5.91	5.94	6.39	6.38
GNA11!ENSG00000088256		3.89	3.31	4.9	3.12	3.57	4.29	3.39	4.71	4.29	4.14
ASAP3!ENSG00000088280		3.52	2.34	4.87	2.52	5.48	4.16	2.8	6.41	4.11	1.93
EDEM2!ENSG00000088298		4.34	4.52	3.19	4.68	4.81	4.8	4.78	6.21	5.18	8
DNMT3B!ENSG00000088305		4.27	3.36	2.43	2.12	4.96	4.51	3.41	5.37	5.45	4.15
TPX2!ENSG00000088325		5.87	4.96	1.84	3.53	6.77	4.97	5.44	6.54	6.57	6.43
PDRG1!ENSG00000088356		-1.01	0.36	1.74	1.65	1.79	2.05	2.31	1.6	2.68	2.01
EPB41L1!ENSG00000088367		7	6.87	6.79	4.06	6.36	7.64	7.35	6.83	7.49	7.78
SLC15A1!ENSG00000088386		0.35	3.83	2.67	-0.31	-1.98	0.82	4.85	-0.47	4	5.92
DOCK9!ENSG00000088387		7.3	8.79	8.31	7.85	7.55	8.3	7.91	7.63	6.77	7.42
ANKRD10!ENSG00000088448		7	6.95	7.61	7.25	6.66	6.56	6.71	6.24	6.11	7.25
TGDS!ENSG00000088451		2.24	3.52	4.51	3.83	3.77	2.69	3.68	4.55	2.75	4.34
DOCK3!ENSG00000088538		4.34	4.27	6.5	4.4	3.91	5.37	5.1	3.69	5.96	2.19
C3orf18!ENSG00000088543		1.83	1.33	0.88	1.28	0.87	1.47	-0.4	1.65	0.65	2.99
COQ9!ENSG00000088682		5.53	4.94	4.48	5.14	4.76	5.42	5.92	5.63	6.08	6.76
TMEM40!ENSG00000088726		-0.89	-0.77	0.25	-2.85	0.22	1.91	0.42	-0.36	2.53	-0.47
KIF9!ENSG00000088727		2.19	2.41	3.03	1	2.27	1.26	3.08	2.11	3.35	3.29
ARHGAP28!ENSG00000088756		5.14	4.23	3.27	2.4	3.34	2.43	3	-0.45	3.25	2.7
CRLS1!ENSG00000088766		3.79	5.26	3.68	4.6	4.13	3.7	5.28	4.56	5.72	4.57
PPP1R13B!ENSG00000088808		4	5.63	5.18	4.66	4.89	5.23	4.67	6.56	4.25	4.68
ATRN!ENSG00000088812		6.27	6.53	5.69	6.1	5.95	5.37	6.81	6.67	8	6.76
SMOX!ENSG00000088826		2.45	0.56	1.24	0.5	2	1.96	3.24	1.04	1.19	0.89
SIGLEC1!ENSG00000088827		5.66	5.3	2.86	1.95	6.93	4.09	3.54	3.08	3.02	4.13
FKBP1A!ENSG00000088832		5.8	6.47	5.49	6.56	5.81	4.82	6.36	6.02	6.66	5
NSFL1C!ENSG00000088833		3.9	5.04	4.6	4.83	4.99	4.06	4.97	4.85	6.14	4.54
SLC4A11!ENSG00000088836		3.01	4.13	5.38	1.61	6.12	2.12	4.61	1.99	7.11	4.08
C20orf194!ENSG00000088854		6.16	6.3	6.41	5.64	6.37	4.78	5.36	5.88	6.46	5.27
ZNF343!ENSG00000088876		3.53	3.05	3.59	3.44	3.17	3.19	2.92	2.73	4.44	2.51
EBF4!ENSG00000088881		2.84	1.21	2.46	2.34	1.25	2.2	1.08	1.24	2.89	-0.14
CPXM1!ENSG00000088882		4.05	1.19	-0.28	0.03	3.48	2.38	3.69	1.95	1.53	2.9
MAVS!ENSG00000088888		6.2	5.89	6.77	6	5.83	5.51	5.86	5.78	6.62	5.66
LZTS3!ENSG00000088899		1.74	1.29	1.92	-0.5	0.94	1.59	2.46	4.11	3.9	0.28
F11!ENSG00000088926		2.18	2.68	-4.09	-1.38	-1.1	1.4	-1.87	-2.66	-7.32	-0.8
XRN2!ENSG00000088930		8.28	8.27	6.98	8.36	7.71	8.32	8.37	7.16	8.96	6.84
KIZ!ENSG00000088970		5.05	4.82	6.07	6	5.43	4.31	5.2	4.68	6.06	4.74
DYNLL1!ENSG00000088986		5.21	6.84	6.24	5.38	6.71	6.19	7.45	6.89	7.1	6.98
TESC!ENSG00000088992		2.17	6.85	5.01	2.41	1.9	3.28	6.42	7.61	-0.77	2.7
SNX5!ENSG00000089006		6.04	6.5	5.45	6.77	7.48	5.77	6.72	6.36	7.74	5.94
RPL6!ENSG00000089009		7.21	7.14	6.94	8.04	7.59	6.67	8.58	7.97	7.8	8.68
SIRPG!ENSG00000089012		1.64	1.72	0.12	4.58	3.89	2.11	-0.9	0.72	0.56	2.49
MAPKAPK5!ENSG00000089022		5.31	5.88	6.4	6.19	6.02	5.3	6.35	5.75	5.97	5.87
P2RX7!ENSG00000089041		4.44	4.99	3.7	4.2	4.72	3.73	3.19	2.59	2.43	2.98
ESF1!ENSG00000089048		5.44	5.64	5.1	5.65	5.67	4.68	6.09	4.42	6.7	5.01
RBBP9!ENSG00000089050		0.13	1.1	3.04	0.44	2.59	0.48	0.81	2.91	3.46	0.82
ANAPC5!ENSG00000089053		5.78	6.34	6.02	6.38	6.15	5.61	6.43	6.36	6.16	6.63
SLC23A2!ENSG00000089057		4.92	4.8	5.16	6.03	5.66	4.06	5.56	3.93	5.7	4.98
SLC8B1!ENSG00000089060		4.12	4.3	3.8	4.93	4.52	3.57	5.05	4.75	4.28	6.52
TMEM230!ENSG00000089063		3.77	4.24	3.48	4.25	3.82	3.59	4.63	3.92	5.42	4.79
DZANK1!ENSG00000089091		4.26	2.2	4.25	2.61	3.1	2.22	2.53	1.87	5.05	1.99
KDM2B!ENSG00000089094		5.97	4.65	6.82	7.23	5.59	4.39	4.59	4.99	4.78	4.87
TASP1!ENSG00000089123		4.56	4.78	4.56	4.87	3.97	4.33	4.6	3.95	5.37	3.69
OAS1!ENSG00000089127		4.78	7.79	4.8	5.04	6.69	6	6.13	6.04	5.71	7.24
GCN1!ENSG00000089154		7.07	7.83	8.56	7.51	8.14	6.45	8.17	7.97	7.78	8.7
RPLP0!ENSG00000089157		9.07	7.96	7.24	8.25	8.45	8.58	8.75	8.65	8.11	9.64
PXN!ENSG00000089159		5.84	6.32	5.62	5.84	7.29	5.72	6.69	6.14	5.59	6.79
RPH3A!ENSG00000089169		2.75	-0.9	1.91	0.59	0.82	1.13	0.8	-3.69	1.15	-3.35
KIF16B!ENSG00000089177		6.32	6.35	5.93	5.77	6.9	6.31	5.71	6.49	6.94	5.24
TRMT6!ENSG00000089195		4.42	4.67	4.64	4.71	3.94	4.18	5.37	3.73	6.08	4.62
CHGB!ENSG00000089199		0.66	0.9	1.81	-0.95	-0.51	0.14	4.63	-1.46	3.99	5.57
PEBP1!ENSG00000089220		5.9	7.16	7.56	6.37	6.57	6.35	7.17	6.75	6.76	7.23
TBX5!ENSG00000089225		6.06	5.33	-2.39	-0.6	-3.37	-1.53	-3.36	1.71	-3.99	-3.33
BRAP!ENSG00000089234		3.14	4.75	4.15	4.41	4.28	4.03	5.16	5.16	4.76	4.96
ERP29!ENSG00000089248		5.6	6.01	6.2	5.95	5.51	4.67	6.63	7.85	5.7	6.92
NOS1!ENSG00000089250		2.41	1.59	-0.3	0.56	0.57	0.09	1.99	-1.46	-0.54	5.05
FUS!ENSG00000089280		8.93	9.81	10.04	10.42	9.13	9.48	9.18	9.38	8.82	9.27
IGBP1!ENSG00000089289		3.99	3.7	2.96	3.94	3.55	4.1	4.14	3.89	4.25	4.58
FXYD5!ENSG00000089327		7.7	6.89	6.22	8.69	7.23	7.92	6.63	7.95	6.81	5.24
ZNF302!ENSG00000089335		5.77	5.87	6.24	5.34	4.42	5.64	4.72	5.34	4.51	5.39
GRAMD1A!ENSG00000089351		5.34	5.6	5.84	6.23	5.65	6.07	5.85	6.52	5.99	6.32
FXYD3!ENSG00000089356		1.81	4.19	4.42	-0.97	0.38	3.97	4.89	7.82	5	6.73
HEPH!ENSG00000089472		5.54	4.78	3.54	1.36	2.85	4.39	4.24	2.19	2.7	3.01
CDIP1!ENSG00000089486		1.19	1.03	1.79	0.9	1	1.26	0.33	1.88	1.25	0.23
CMTM1!ENSG00000089505		3.04	2.15	2.24	1.96	1.16	1.84	1.38	0.59	1.11	-0.39
GANAB!ENSG00000089597		7.9	8.18	8.7	7.79	8.03	7.99	8.07	8.61	8.38	8.27
GMIP!ENSG00000089639		4.5	3.78	4.74	6.12	5.08	4.18	3.05	3.91	3.49	3.66
RBM41!ENSG00000089682		5.09	4.66	2.66	4.4	4.15	5.47	4.43	4.12	4.92	5.81
BIRC5!ENSG00000089685		3.52	2.69	-1.04	0.93	3.69	0.93	3.01	3.21	3.33	3.84
LAG3!ENSG00000089692		2.99	2.51	-1.15	2.55	3.87	2.35	-0.2	-0.57	-0.56	0.67
MLF2!ENSG00000089693		4.67	4.62	4.55	4.03	4.25	5.13	5.05	5.15	5.3	4.79
OTUB2!ENSG00000089723		-0.37	0.62	-1.56	-1.65	2.38	1.7	3.04	1.5	2.45	-1.78
DDX24!ENSG00000089737		5.91	6.25	7.4	7.36	6.86	6.72	6.56	6.58	6.17	5.77
ZBTB25!ENSG00000089775		2.03	3.66	4.17	5.67	3.91	2.97	3.48	3.65	2.99	3.66
NECAP1!ENSG00000089818		4.08	4.71	5.62	5.33	4.48	5.03	5.54	4.99	5.68	4.64
ARHGAP4!ENSG00000089820		6.83	4.78	6.02	7	5.52	5.43	4.39	4.58	5.35	4.2
ANKRD24!ENSG00000089847		2.25	1.25	1.61	1.84	2.97	2.54	1.54	0.7	-0.74	0.17
DHX32!ENSG00000089876		4.85	4.8	4.38	2.94	3.76	5.04	5.27	5.79	3.44	5.53
RCOR1!ENSG00000089902		3.87	5.85	5.08	5.19	5.39	5.03	5.52	5.85	4.8	5.47
GPATCH2L!ENSG00000089916		4.91	6.08	6.55	6.45	6.06	5.38	5.65	5.07	5.24	4.91
LTBP4!ENSG00000090006		6.93	5.48	7.46	5.51	6.43	6.54	3.98	5.77	3.56	5.76
BLVRB!ENSG00000090013		2.75	2.71	0.46	0.99	3.95	3.25	3.15	3.43	3.08	4.85
SLC9A1!ENSG00000090020		6.24	4.55	5.2	4.61	5.36	5.33	5.23	6.31	6.03	4.79
SPTLC1!ENSG00000090054		4.43	6.08	5.44	6.12	6.31	5.73	5.68	6.03	6.22	5.83
PAPOLA!ENSG00000090060		8.34	8.66	8.18	8.51	7.65	7.74	8.33	9.63	7.51	7.98
CCNK!ENSG00000090061		5.88	6.37	5.62	6.26	6.28	5.5	6.38	6.75	5.79	5.63
PCBP4!ENSG00000090097		2.8	2.59	1.06	1.3	2.51	3.28	2.16	1.7	2.94	2.53
RGS1!ENSG00000090104		6.09	6.14	5.84	6.63	5.47	4.3	4.9	4.26	4.22	3.23
YPEL3!ENSG00000090238		3.18	3.35	3.8	3.78	3.09	4.52	3.6	3.85	3.7	2.51
MRPS33!ENSG00000090263		1.13	3.76	1.32	3.33	4.45	3.9	3.98	4.31	4.34	5.77
NDUFB2!ENSG00000090266		3.42	3.9	4.14	4.03	4.62	3.86	3.79	4.07	4.18	5.68
NUDC!ENSG00000090273		5.98	6.09	5.97	6.54	6.58	6.1	6.49	6.64	7.16	6.34
MAEA!ENSG00000090316		4.88	3.58	4.34	5	4.39	4.74	4.64	3.68	3.93	4.9
ICAM1!ENSG00000090339		6.69	5.77	3.17	5.2	5.23	5.84	4.66	7.28	4.12	2.47
STRN4!ENSG00000090372		5.2	4.76	3.45	5.39	6.08	4.75	5.02	5.06	5.3	6.59
IRAK3!ENSG00000090376		4.01	6.19	5.52	5.6	5.54	5.4	5.5	7.05	5.06	3.93
LYZ!ENSG00000090382		7.89	8.53	13.8	8.09	7.36	8.48	8.1	5.53	6.5	6.7
MUL1!ENSG00000090432		1.76	2.19	1.6	1.95	1.97	1.92	1.69	2.17	3.39	2.73
TFAP4!ENSG00000090447		2.43	0.81	0.46	2.13	1.91	1.55	2.12	2.2	2.06	1.43
PDCD7!ENSG00000090470		3.99	4.58	5.13	4.38	3.85	5.07	3.15	2.96	3.36	4.07
SPG21!ENSG00000090487		6.21	7.18	5.84	6.19	5.98	6.02	6.18	5.99	6.91	7.2
FETUB!ENSG00000090512		1.83	-1.89	-2.75	-4.07	-6	2.46	-1.06	-6.26	-7.32	-2
DNAJB11!ENSG00000090520		4.88	5.48	4.85	4.7	5.14	5.16	7.02	6.46	6.92	5.27
P3H2!ENSG00000090530		3.42	5.33	2.27	2.08	1.47	3.33	1.21	1.89	1.9	4.55
CHRD!ENSG00000090539		1.86	1.89	1.16	2.02	4.42	2.23	1.01	-1.72	1.99	-0.03
FLT3LG!ENSG00000090554		3.28	2.72	2	4.32	2.16	2.76	1.73	1.51	-0.09	-1.46
RAB11FIP3!ENSG00000090565		4.97	4.6	6.13	5.06	5.31	5.37	4.55	3.65	5.08	3.1
GNPTG!ENSG00000090581		4.55	5.73	4.78	4.96	5.67	5.71	6.5	6.13	5.66	6.01
ZNF268!ENSG00000090612		5.58	5.56	5.27	5.78	4.54	5.17	6.16	5.62	5.52	5.43
GOLGA3!ENSG00000090615		7.03	6.33	6.83	6.19	7.15	6.88	7.05	7.69	6.98	6.57
PABPC4!ENSG00000090621		7.28	6.92	7.1	7.09	6.6	6.6	6.48	7.38	5.66	7.42
CD209!ENSG00000090659		5.21	2.09	1.22	4.82	4.86	2.02	2.27	2.44	2.41	2.13
CERS4!ENSG00000090661		2.28	2.19	3.9	4.03	3.48	2.82	2.71	4.1	3.75	3.64
MCOLN1!ENSG00000090674		6.33	4.83	3.42	4.56	6.17	5.48	5.08	3.51	3.91	4.93
USP48!ENSG00000090686		6.35	6.39	7.25	7.28	6.31	6.29	5.12	7.2	6.46	6.5
EFNB1!ENSG00000090776		4.42	2.15	1.97	2.06	2.61	2.09	2.72	4.36	2.54	0.64
PDPR!ENSG00000090857		6.7	6.59	7.7	7.04	6.29	6.38	6.23	6.78	6.66	5.82
AARS!ENSG00000090861		7.65	8.15	7.88	7.04	8.53	7.28	7.97	8.88	8.02	7.45
GLG1!ENSG00000090863		6.79	7.76	7.78	7.79	7.58	6.8	8.16	8.26	8.59	8.68
KIF4A!ENSG00000090889		6.05	4.62	-0.46	3	6.44	5.16	5.27	6.11	5.84	6.19
TNRC6A!ENSG00000090905		8.15	8.44	8.72	8.66	7.78	8.51	8.15	7.86	7.68	7.46
PLEKHG2!ENSG00000090924		7.77	6.95	6.7	7.45	6.14	7.61	6.51	7.78	4.76	6.6
DLL3!ENSG00000090932		1.96	-3.52	-4.09	0.85	-0.55	1.87	-1.89	-0.85	-0.46	-0.03
PITPNM2!ENSG00000090975		2.82	4.38	3.1	4.06	4.32	3.46	3.39	4.24	2.5	4.91
EXOC1!ENSG00000090989		6.1	6.37	6.65	6.35	6.09	6.67	6.67	6.32	6.2	6.36
RBM27!ENSG00000091009		2.12	6.37	6.2	6.3	5.21	5.87	6.52	5.34	6.39	6.21
OSBPL8!ENSG00000091039		7.64	7.25	6.81	7.73	7.15	6.47	7.02	6.23	6.96	7.18
DTX2!ENSG00000091073		6.32	6.03	6.35	5.64	6.11	7.58	6.4	6.34	6.46	5.14
NLRC4!ENSG00000091106		3.45	3.75	0.06	2.09	3.3	2.17	1.44	0.41	0.25	1.1
PUS7!ENSG00000091127		4.16	4.64	4.15	4.54	5.53	4.22	4.21	4.04	4.22	5.74
LAMB4!ENSG00000091128		-0.16	0.69	1.26	-0.4	0.23	2.43	-2.02	-2.62	-2.17	2.49
NRCAM!ENSG00000091129		0.42	3.3	4.06	2.54	6.39	3.29	5.12	2.17	3.03	3.28
LAMB1!ENSG00000091136		9.26	8.26	7.71	6.35	8.55	8.53	8.14	6.39	7.43	10.13
SLC26A4!ENSG00000091137		3.38	1.17	2.09	0.04	1.64	0.88	0.77	3.94	-1.14	1.29
DLD!ENSG00000091140		5.42	6.35	5.29	6.81	7.28	6.18	6.16	6.72	5.91	7.23
WDR7!ENSG00000091157		6.93	6.8	7.59	7.31	6.43	5.92	6.1	5.79	6.37	6.73
TXNL1!ENSG00000091164		4.29	5.11	4.53	5.18	5.03	4.33	5.96	5.09	5.45	7.07
ABCC6!ENSG00000091262		5.26	4.28	4.63	1.03	4.79	5.42	3.39	6.27	3.27	0
CMTM6!ENSG00000091317		3.04	3.35	3.04	4.21	2.99	2.93	4.06	4.02	4.53	3.98
ITGA6!ENSG00000091409		7.66	7.93	8.09	7.74	7.79	6.15	8.02	7.15	6.6	8.05
RAPGEF4!ENSG00000091428		3.01	4.01	3.2	4.61	4.24	4.05	3.67	2.94	3.91	2.16
MAP3K20!ENSG00000091436		4.84	5.7	5.23	4.9	4.8	4.73	5.49	4.8	5.05	5.97
FH!ENSG00000091483		4.26	4.98	3.99	4.67	5.7	5.45	5.16	5.95	5.34	6.74
SEL1L3!ENSG00000091490		7.64	7.45	8.4	9.52	7.57	6.54	6.54	8.49	6.58	6.12
TF!ENSG00000091513		0.63	1.24	7.43	3.38	7.46	6	8.23	0.29	5.1	3.72
CDV3!ENSG00000091527		6.34	5.52	5.25	6.53	5.74	5.65	6.4	7.23	6.74	6.31
MYO15A!ENSG00000091536		3.35	2.04	2.16	1.23	2.45	3.96	1.94	2.42	3.19	0.54
ALKBH5!ENSG00000091542		4.38	5.12	5.33	4.76	5.2	4.58	4.62	4.69	4.62	4.98
NLRP1!ENSG00000091592		7.51	5.84	7.35	8.12	6.72	7.64	4.88	4.92	4.08	4.47
PITPNM3!ENSG00000091622		5.15	2.9	4.18	0.04	3.92	5.59	3.9	2.79	4.38	2.26
SPAG7!ENSG00000091640		2.94	3.62	4.81	3.5	5.84	4.65	4.89	3.4	3.64	3.71
ORC6!ENSG00000091651		5.6	5.09	5.26	4.86	5.43	4.95	4.79	6.01	4.72	4.87
ZFHX4!ENSG00000091656		4.97	4.65	2.33	1.44	4.97	5.17	3.85	2.2	1.75	3.55
ZC3HC1!ENSG00000091732		3.26	1.95	3.98	2.68	3.91	3.44	1.57	3.64	2.33	4.43
ESR1!ENSG00000091831		2.19	3.37	3.81	2.25	2.5	1.9	2.61	2.54	3.74	2.99
RGS17!ENSG00000091844		0.94	3.02	1.26	-2.84	1.51	1.74	2.12	-0.73	0.69	1.53
ANGPT2!ENSG00000091879		1.48	4.66	3.63	3.88	4.64	4.19	4.05	2.76	3.54	4.6
TMEM101!ENSG00000091947		2.81	0.69	-0.6	0.26	1.51	2.01	1.98	2.11	2.13	2.54
CD200!ENSG00000091972		2.48	1.65	4.24	4.56	2.41	2.95	3.13	1.28	1.2	1.33
CCDC80!ENSG00000091986		8.38	6.69	7	4.37	4.49	5.65	6.07	3.92	5.95	3.87
PSME1!ENSG00000092010		7.19	7.52	5.85	6.96	6.57	6.67	6.57	7.23	5.93	5.01
PPP2R3C!ENSG00000092020		4.95	4.43	3.51	4.42	4.05	4.36	3.87	4.63	3.67	3.43
HAUS4!ENSG00000092036		1.68	3.88	4.03	3.17	3.48	3.83	3.84	4.74	3.58	4.51
SLC7A8!ENSG00000092068		2.4	2.73	3.06	2.59	4.25	2.37	2.89	5.28	1.96	2.12
OSGEP!ENSG00000092094		4.11	4.74	4.71	5.61	4.71	4	4.13	4.79	4.38	4.73
SLC22A17!ENSG00000092096		2.2	1.84	3.39	1.76	1.89	3	1.71	-2.04	2.3	-0.91
RNF31!ENSG00000092098		5.19	5.81	5.08	5.82	5.31	5.53	5.36	5.33	4.67	5.51
SCFD1!ENSG00000092108		7.15	7.26	7.34	6.93	7.17	6.27	6.89	7.58	6.23	6.36
G2E3!ENSG00000092140		5.69	6	5.35	6.25	5.64	5.09	5.28	5.38	4.83	4.93
HECTD1!ENSG00000092148		7.77	8.56	9.01	8.78	8.65	8.31	9.01	8.73	8.13	9.09
HNRNPC!ENSG00000092199		8.72	8.97	8.37	9	8.73	8.66	9.1	9.18	9.21	8.73
RPGRIP1!ENSG00000092200		1.24	2.46	1.52	0.64	2	2.44	1.43	2.37	0.43	-0.13
SUPT16H!ENSG00000092201		6.14	6.82	6.98	6.7	6.85	6.5	7.31	6.98	7.2	6.52
TOX4!ENSG00000092203		5.59	6.4	5.82	6.25	5.36	5.97	6.28	6.63	6.31	5.97
GEMIN2!ENSG00000092208		1.97	2.97	1.95	3.86	3.62	2.4	2.99	3.52	3.12	2.87
TGM1!ENSG00000092295		3.23	1.47	2.68	2.27	1.58	2.34	2.42	0.87	0.84	3.12
TINF2!ENSG00000092330		6.36	7.37	8.21	7.01	6.4	6.05	6.14	6.41	6.48	6.86
SEMA6A!ENSG00000092421		3.62	4.73	4.77	4.36	3.35	3.06	3.94	1.97	2.08	8.07
TRPM7!ENSG00000092439		7.24	7.3	7.43	8.04	7.34	6.39	7.01	6.95	7.04	8.17
TYRO3!ENSG00000092445		4.26	3.61	0.89	1.49	3.21	4.03	2.84	1.63	2.6	2.56
WDR76!ENSG00000092470		4.1	4.46	1.93	5.08	4.36	2.19	4.52	4.21	4.85	4.66
CAPN3!ENSG00000092529		6.68	5.67	5.49	6.64	5.97	5.73	5.72	3.01	3.49	4.85
SNAP23!ENSG00000092531		5.15	6.38	6.48	6.57	5.54	5.25	6.34	5.34	5.67	6.08
TBX15!ENSG00000092607		2.11	3.74	0.48	-0.13	2.82	3.47	3.86	5.68	2.37	2.13
PHGDH!ENSG00000092621		2.54	2.86	4.31	2.76	5.2	3.67	4.48	2.93	1.36	1.35
COL9A3!ENSG00000092758		3.14	2.45	4.98	2.52	2.01	2.87	2.19	0.67	2.43	0.73
EZR!ENSG00000092820		7.88	9.01	7.9	9.01	7.31	7.97	9.23	9.35	9.37	9.06
MYL6!ENSG00000092841		7.75	8.13	7.96	7.66	8.14	7.64	8.51	8.7	7.84	8.65
AGO1!ENSG00000092847		5.85	5.09	4.77	5.94	5.32	5.08	5.81	5.54	6.05	6.24
CLSPN!ENSG00000092853		5.21	4.86	2.93	3.27	5.82	3.31	5.08	4.84	5.28	5.83
RFFL!ENSG00000092871		4.78	4.49	4.53	4.53	4.6	4.15	4.3	3.98	5	4.61
UNC13D!ENSG00000092929		6.42	5.69	4.82	6.5	6.33	6.98	4.88	5.51	5.1	5.58
MFSD11!ENSG00000092931		3.98	5.11	4.65	6.07	5.02	4.71	5.48	5.54	5.64	5.36
DPYSL2!ENSG00000092964		5.95	7.72	5.45	5.43	6.6	6.85	6.35	6.82	6.1	4.91
TGFB2!ENSG00000092969		3.75	2.03	1.22	1.5	4.99	3.18	3.27	0.42	3.97	-0.37
GPATCH2!ENSG00000092978		4.94	4.9	5.26	4.24	5.17	4.5	4.64	5.03	4.63	4.4
NUP50!ENSG00000093000		6.2	6.13	6.03	7.01	6.21	5.82	6.77	6.27	6.86	6.6
CDC45!ENSG00000093009		3.56	2.5	-1.64	2.17	4.28	2.57	2.96	3.32	2.93	3.53
COMT!ENSG00000093010		4.54	4.23	4.35	3.3	3.99	4.47	5.34	5.24	4.27	5.25
ADA2!ENSG00000093072		5.63	4.58	5.12	5.96	5.54	3.59	3.79	5.59	3.42	4.05
VNN3!ENSG00000093134		-1.88	2.05	2.81	-0.06	1.01	-2.76	3.85	0.77	2.53	1.47
ECHDC1!ENSG00000093144		4.98	5.62	4.93	5.07	4.29	4.78	5.64	4.98	5.26	5.53
LRRFIP2!ENSG00000093167		5.99	6.85	6.64	6.36	6.66	6	5.84	6.9	5.82	6.57
SEC22C!ENSG00000093183		4.29	4.4	3.63	3.74	3.33	4	3.61	4.3	3.65	4.84
XYLB!ENSG00000093217		4.69	5.23	2.36	2.77	3.97	3.22	4.02	5.27	4.46	3.25
HDAC6!ENSG00000094631		5.45	5.64	6.11	5.49	6.45	5.3	5.52	5.4	5.4	6.32
GABRP!ENSG00000094755		0.52	-0.25	4.37	-1.17	-0.96	0.01	0.56	1.76	3.78	-2.21
CDC6!ENSG00000094804		3.58	3.86	2.48	2.48	4.61	3.68	3.87	4.66	4.37	4.85
UPRT!ENSG00000094841		3.7	3.61	2.29	4.17	3.35	3.61	3.45	3.88	3.56	3.37
CDC23!ENSG00000094880		4.5	5.13	6.29	5.24	4.94	4.48	4.96	4.75	5.77	4.92
AAAS!ENSG00000094914		5.38	6.05	5.43	5.23	6.57	5.45	5.29	5.45	5.69	6.19
CBX5!ENSG00000094916		5.12	5.61	6.03	5.81	5.52	5.53	6.44	6.04	5.68	4.92
FMO2!ENSG00000094963		4.93	6.36	1.97	1.53	0.64	1.59	2.65	-5.77	1.76	2.42
SUCO!ENSG00000094975		6.84	7.04	6.78	6.89	6.5	6.79	6.61	6.57	7.27	6.31
MSH2!ENSG00000095002		5.67	5.82	6.37	6.26	6.44	5.82	6.14	6.7	7.21	6.93
MAP3K1!ENSG00000095015		7.37	7.45	7.72	9.19	6.86	7.06	7.17	7.58	7.32	6.11
DHPS!ENSG00000095059		4.02	3.77	4.81	5.13	4.6	4.04	3.81	3.37	3.88	4.7
HOOK2!ENSG00000095066		4.54	4.81	4.57	3.31	3.94	4.63	3.87	4.38	4.26	5.46
ARCN1!ENSG00000095139		6.92	6.78	6.4	6.81	7.19	6.83	7.78	8.23	7.63	7.57
EPB41L4B!ENSG00000095203		2.93	3.33	4.07	-0.74	3.81	3.89	2.18	4.34	4.55	4.89
TMEM38B!ENSG00000095209		3.44	3.65	-1.93	4.77	3.06	2.56	3.15	3.42	1.1	4.24
PSMD5!ENSG00000095261		2.95	3.95	4.11	4.36	4.14	3.47	4.78	4.96	4.22	4.2
PTGS1!ENSG00000095303		4.64	3.68	1.73	3.68	3.97	3.19	3.05	1.43	2.47	3.8
NUP188!ENSG00000095319		6.05	6.86	6.9	7.6	6.95	6.7	7.23	7.23	6.27	7.11
CRAT!ENSG00000095321		2.86	3.81	2.99	2.37	4.72	4.06	3.31	3.39	2.77	5.55
SH2D3C!ENSG00000095370		3.26	4.42	3.64	5.15	3.89	3.08	2.72	3.1	2.95	3.18
NANS!ENSG00000095380		3.73	5.23	4.43	4.67	4.56	4.14	5.75	6.26	6.02	5.43
TBC1D2!ENSG00000095383		3.79	4.11	3.28	2.63	5.31	4.28	3.41	6.63	3.43	5.45
WHRN!ENSG00000095397		5.45	2.81	6.23	4.22	3.99	4.66	2.34	2.68	2.94	5.11
CWF19L1!ENSG00000095485		4.78	4.57	4.37	6	4.98	5.14	4.3	5.14	4.07	5.58
SEMA4G!ENSG00000095539		2.45	4.78	0.26	0.15	1.83	4.95	4.61	4.89	2.64	5.51
BTAF1!ENSG00000095564		8.14	8.61	8.88	9.41	7.36	8.17	8.44	7.12	6.83	7.66
IKZF5!ENSG00000095574		3.74	5.43	6.27	5.07	4.08	5.14	3.73	5.07	3.08	4.17
BLNK!ENSG00000095585		5.65	3.62	5.05	7.14	4.88	3.58	4.08	5.56	3.43	3.58
SORBS1!ENSG00000095637		5.62	5.58	7.08	5.57	4.61	5.89	5.53	3.07	5.06	3.82
CRTAC1!ENSG00000095713		1.43	3.75	4.26	-1.6	-3.4	-1.44	1.02	6.2	-2.45	-3.82
BAMBI!ENSG00000095739		0.08	5.35	1.3	1.36	4.65	2.37	3.56	-0.4	5.56	5.2
MYO3A!ENSG00000095777		4.24	0.81	3.44	2.68	-1.21	3.31	-0.73	3	-2.14	0.68
WAC!ENSG00000095787		7.49	8.57	8.52	8.28	8.16	7.79	7.31	8.53	8.56	7.98
CREM!ENSG00000095794		3.66	3.39	5.05	5.28	2.68	4.26	3.42	4.35	3.07	3.4
NUBP2!ENSG00000095906		1.25	1.55	2.55	1.8	1.79	2.45	1.65	1.62	1.92	0.99
HIVEP1!ENSG00000095951		6.93	6.83	6.99	7.92	6.38	6.41	5.98	7.42	6.34	6.29
TREM2!ENSG00000095970		3.33	1.77	-1.37	0.85	4.26	3.43	3.34	2.53	2.74	1.85
CRISP3!ENSG00000096006		-2.75	-0.65	6.67	-2.23	-3.53	-2.95	4.97	-2.09	-4.76	-6.85
FKBP5!ENSG00000096060		6.52	7.69	7.15	7.77	7.67	8.71	7.94	6.42	7.89	8.86
SRPK1!ENSG00000096063		6.77	6.85	6.07	6.19	6.83	6.56	6.51	6.68	6.52	7.5
BRPF3!ENSG00000096070		7.42	5.11	4.79	5.39	5.97	7.99	6.24	6.09	6.31	6.53
MRPS18A!ENSG00000096080		2.06	3.03	2.64	1.8	2.98	2.27	3.42	3.98	3.24	3.76
PGC!ENSG00000096088		2.15	6.62	3.56	-1.01	2.71	0.83	0.1	12.84	6.62	0.36
TMEM14A!ENSG00000096092		1.98	3.1	3.36	1.92	3.94	1.74	4.08	4.16	4.72	3.63
EFHC1!ENSG00000096093		6.69	6.42	7.92	5.82	5.36	5.62	6.19	6.57	6.31	5.62
HSP90AB1!ENSG00000096384		10.2	10.09	8.92	10.15	10.05	10.92	10.23	10.38	10.58	9.95
CDC5L!ENSG00000096401		6.21	5.73	5.79	6.35	6.05	6.43	6.58	6.51	6.98	6.35
ITPR3!ENSG00000096433		8.53	8.2	7.51	8.42	8.28	9.28	8.21	8.66	7.57	9.63
ZNF184!ENSG00000096654		3.29	3.6	3.03	3.94	3.54	3.12	3.6	3.39	3.48	3.39
DSP!ENSG00000096696		10.33	8.95	8.09	6.07	8.28	10.44	10.17	10.23	12.1	11.65
SIRT1!ENSG00000096717		4.86	4.51	5.14	6.03	4.04	5.45	4.42	5.82	4.01	5.05
HNRNPH3!ENSG00000096746		6.86	7.11	7.08	7.75	6.4	7.03	6.5	7.59	6.7	6.45
IFT74!ENSG00000096872		4.98	4.3	4.83	4.3	4.18	3.86	4.27	5.53	4.4	1.2
JAK2!ENSG00000096968		6.65	6.89	6.44	6.83	6.61	5.18	5.32	5.74	4.82	3.83
IL12RB1!ENSG00000096996		3.22	2.13	2.91	4.97	4.16	1.94	0.74	1.48	0.54	1.67
ABL1!ENSG00000097007		7.02	5.36	5.96	5.92	5.28	6.43	6.74	6.44	5.78	6.86
ACOT7!ENSG00000097021		3.62	3.14	2.23	1.99	4.08	3.42	4.43	2.85	2.36	3.36
SH3GLB1!ENSG00000097033		7	7.34	6.41	6.92	7.04	6.46	7.39	6.45	7.51	6.93
CDC7!ENSG00000097046		4.6	4.1	1.71	4.79	3.47	2.86	4.28	3.41	4.66	4.2
SYDE2!ENSG00000097096		3.21	4.42	5.23	2.53	4.44	4.21	2.74	3.57	4.5	4.64
PCSK5!ENSG00000099139		5.44	5.38	7.89	5.33	4.58	5.76	5.19	4.06	4.88	4.17
SCD!ENSG00000099194		4.83	7.63	4.43	3.91	7.17	6.13	6.08	7.68	7.53	5.64
TMED1!ENSG00000099203		1.3	1.85	0.57	0.68	1.54	1.7	1.62	1.87	1.34	2.23
ABLIM1!ENSG00000099204		5.82	7.13	6.43	7.36	5.38	5.36	6.84	7.69	6.13	7.49
ERMP1!ENSG00000099219		4.05	5.31	5.23	5.36	5.49	4.56	5.26	6.36	6.19	6.48
RAB18!ENSG00000099246		8.03	8.37	7.95	7.88	7.9	8.31	7.31	8.52	8.48	8.24
NRP1!ENSG00000099250		7.76	6.93	5.24	5.54	7.89	8.23	6.11	5.36	5.33	6.6
PRTFDC1!ENSG00000099256		3.87	2.09	1.25	0.57	3.31	2.54	2.77	3.62	4.14	2.14
PALMD!ENSG00000099260		3.55	3.48	4.69	2.34	3.78	3.45	4.52	3.99	2.84	2.55
TSPAN15!ENSG00000099282		5.95	4.66	4.73	2.75	4.12	5.19	5.47	6.33	5.19	4.75
H2AFY2!ENSG00000099284		3.88	3.89	2.43	2.9	-0.99	0.93	3.39	0.02	3.59	1.98
WASHC2A!ENSG00000099290		9.43	10.76	9.76	10.26	9.56	9.8	9.14	10.08	9.17	9.63
MAST3!ENSG00000099308		6.11	5.18	5.97	6.86	5.93	5.15	4.57	6.17	4.27	4.1
MZF1!ENSG00000099326		3.31	2.04	3.26	3.02	3.42	3.67	1.73	2.02	2.06	3.53
OCEL1!ENSG00000099330		0.98	2.1	1.94	1.26	1.1	1.62	1.34	2.76	1.57	2
MYO9B!ENSG00000099331		8.59	8.08	8.01	8.92	8.68	7.56	6.98	7.55	7.07	7.06
KCNK6!ENSG00000099337		1.52	2.36	4.38	2.14	2.46	2.12	1.37	3.8	3.05	1.03
CATSPERG!ENSG00000099338		4.48	1.76	6.41	4.85	3.87	4.7	2.46	3.28	4.18	3.53
PSMD8!ENSG00000099341		6.34	6.1	5.3	5.78	6.14	6.71	6.17	6.83	5.95	7.42
FBXL19!ENSG00000099364		3.11	2.65	1.01	2.97	2.91	3.38	3.61	3.61	3.49	2.46
STX1B!ENSG00000099365		0.95	1.07	-0.08	2.98	2.23	1.57	0.4	-0.41	2.17	-1.94
HSD3B7!ENSG00000099377		3.01	2.29	-1.39	0.92	3.36	3.1	1.74	3.62	1.73	2.85
SETD1A!ENSG00000099381		6.3	6.04	5.84	5.84	5.41	6.36	5.81	5.78	5.61	5.64
BCL7C!ENSG00000099385		2.73	1.67	2.52	1.37	2.02	2.43	1.7	2.68	1.79	1.75
EFNA2!ENSG00000099617		3.02	1.83	4.31	-2.76	1.08	2.85	-1.36	2.52	0.54	-1.87
CIRBP!ENSG00000099622		7.14	7.56	7.83	8.07	7.06	6.78	6.83	6.61	6.65	6.03
ATP5F1D!ENSG00000099624		3.03	1.48	-0.8	2.67	2.84	2.6	2.63	2.33	1.91	3.82
PCDH11Y!ENSG00000099715		-3.57	2.95	4.94	3.88	2.33	-5.77	1.56	-2.48	-1.94	-5.01
PRKY!ENSG00000099725		-0.46	4.73	5.05	6.12	4.65	-3.07	4.06	0.8	4.52	2.33
HNRNPM!ENSG00000099783		6.88	7.65	7.77	7.62	6.79	6.63	7.2	7.28	7.22	7.03
MARCH2!ENSG00000099785		3.86	1.72	0.32	1.71	2.44	3.12	2.47	2.94	2.44	1.86
NDUFB7!ENSG00000099795		1.92	2.7	2.45	1.38	3.28	2.82	2.67	3.89	3.51	3.63
TECR!ENSG00000099797		6.22	5.85	5.91	5.86	6.59	5.67	6.71	6.77	6.23	6.4
TIMM13!ENSG00000099800		3.11	2.26	1	1.6	2.88	1.74	2.83	2.77	2.99	4.14
CDC34!ENSG00000099804		6.37	5.61	4.08	5.17	4.4	5.04	5.08	3.93	6.02	5.3
MTAP!ENSG00000099810		5.1	3.38	2.78	4.65	4.53	2.74	1.56	4.95	4.06	0.61
MISP!ENSG00000099812		5.49	4.12	1.4	-0.18	3.02	3.71	4.88	4.88	5.91	5.96
CEP170B!ENSG00000099814		6.17	5.76	5.7	3.96	6.39	6.68	6.21	6.71	5.28	5.56
POLR2E!ENSG00000099817		4.06	3.49	3.77	4.11	4.46	3.81	5.09	4.03	4.35	4.62
POLRMT!ENSG00000099821		5.12	2.84	3.98	4.68	4.62	2.95	3.18	4.19	3.58	4.57
HCN2!ENSG00000099822		2.18	-2.53	-1.31	-0.46	2.26	3.1	3.94	-1.84	1.73	4.03
RASSF7!ENSG00000099849		1.9	2.24	2.59	1.5	1.42	4.27	2.86	3.19	1.91	3.34
GADD45B!ENSG00000099860		3.99	3.72	2.41	3.45	2.84	4.15	3.36	-1.02	4	2.09
PALM!ENSG00000099864		1.18	0.89	1.38	1.74	1.88	2.41	1.6	1.78	2.54	1.92
MKNK2!ENSG00000099875		5.43	5.4	5.53	6.38	6	6.1	5.87	5.72	6.65	5.72
ARVCF!ENSG00000099889		1.97	2.24	4.09	-0.65	1.85	3.12	2.1	1.47	2.45	0.96
TRMT2A!ENSG00000099899		3.7	3.1	3.21	3.36	4.38	3.72	3.59	3.39	2.76	2.96
RANBP1!ENSG00000099901		5.24	5.71	5.52	5.58	6.07	4.8	6.16	6.15	5.3	6.08
ZDHHC8!ENSG00000099904		4.77	3.72	4.14	4.33	4.67	4.29	3.4	3.75	3.61	3.52
KLHL22!ENSG00000099910		4.97	3.57	5.31	4.46	4.48	4.15	3.34	3.84	3.13	4.18
MED15!ENSG00000099917		7.28	6.75	6.5	7.39	7.65	7.38	6.9	6.64	5.97	6.86
SNAP29!ENSG00000099940		4.57	4.46	1.99	4.37	4.76	4.56	4.92	5.06	4.2	5.15
CRKL!ENSG00000099942		5.79	5.21	4.82	5.49	5.39	5.37	5.59	5.21	4.87	5.71
LZTR1!ENSG00000099949		5.92	5.44	6.16	5.62	6.22	5.65	4.88	5.46	4.37	5.73
MMP11!ENSG00000099953		4.36	1.09	-0.44	0.62	1.09	2.47	1.92	0.73	1.28	0.79
CECR2!ENSG00000099954		2.59	4.75	2.23	2.05	3.08	3.58	5.79	5.8	5.86	4.09
SMARCB1!ENSG00000099956		4.8	5.82	5.15	6.49	6.31	6.13	7.05	6.83	6.43	6.76
DERL3!ENSG00000099958		1.62	-2.36	3.04	-0.21	-1.58	-2.6	-4.44	2.53	-0.62	-0.25
BCL2L13!ENSG00000099968		5.02	4.6	3.23	4.77	5.17	5.13	5.42	5.42	5.08	5.98
DDT!ENSG00000099977		4.78	4.66	4.86	4.92	4.99	4.61	4.86	5.02	5.65	5.29
CABIN1!ENSG00000099991		7.61	7.38	7.81	8.21	7.7	7.6	7.4	7.6	7.71	7.86
TBC1D10A!ENSG00000099992		3.04	2.22	2.22	3.01	2.55	2.88	2	2.31	2.29	1.78
SUSD2!ENSG00000099994		3.12	4.96	2.43	0.93	5.69	5.07	4.42	2.45	3.17	2.08
SF3A1!ENSG00000099995		7.62	7.19	6.8	7.5	7.16	7.25	7.69	7.02	7.02	7.91
GGT5!ENSG00000099998		4.3	3.45	3.6	2.47	4.6	4.79	4.72	2.66	3.95	2.69
RNF215!ENSG00000099999		3.83	1.85	0.4	2.1	2.53	2.34	2.43	1.46	2.61	3.07
SEC14L2!ENSG00000100003		3.31	2.01	3.33	2.89	4.22	2.97	3.78	1.55	2.68	1.59
SPECC1L!ENSG00000100014		7.76	7.35	7.5	7.76	7.32	7.95	7.7	6.99	7.35	7.75
PPIL2!ENSG00000100023		4.91	5.46	4.96	6.19	5.87	5.13	5.87	6.24	6.09	5.94
UPB1!ENSG00000100024		-2.27	2	0.49	3.13	1.02	1.67	-0.82	-1.34	-0.51	-1.56
YPEL1!ENSG00000100027		1	-0.4	0.45	2.22	1.37	2.91	0.58	1.3	2.11	1.59
SNRPD3!ENSG00000100028		6.09	6.67	6.68	5.69	5.85	4.85	6.91	6.46	6.94	6.49
PES1!ENSG00000100029		4.53	6.11	5.24	5.27	5.92	5.65	6.29	4.89	6.31	6.28
MAPK1!ENSG00000100030		5.35	5.95	5.82	5.87	6.3	5.99	5.51	6.47	5.47	6.5
GGT1!ENSG00000100031		3.34	4.36	5.49	2.99	5.76	5.49	3.67	5.94	4.26	5.97
PRODH!ENSG00000100033		3.04	5.91	3.24	1.38	6.3	5.45	4.09	8.52	1.72	8.03
PPM1F!ENSG00000100034		4.36	3.43	3.9	3.99	3.83	3.67	3.29	2.68	2.7	2.36
TOP3B!ENSG00000100038		3.76	4.09	4.69	5.11	4.79	4.61	3.9	3.56	4.64	4.21
CRYBB3!ENSG00000100053		-0.48	-3.16	2.59	-2.65	0.31	0.32	0.72	-0.01	0.85	1.83
CYTH4!ENSG00000100055		5.2	4.44	5.15	6.45	5.32	3.8	3.88	3.64	3.67	3.17
ESS2!ENSG00000100056		3.05	1.92	1.86	2.44	3.05	2.82	2.22	2.6	2.48	2.55
MFNG!ENSG00000100060		2.15	2.35	3.35	4.46	2.3	2.4	2.06	1.84	-0.19	2.2
CARD10!ENSG00000100065		3.04	3.94	3.38	1.47	1.85	4.08	3.34	1.05	2.29	3.7
LRP5L!ENSG00000100068		2.87	3.18	0.75	3.07	3.95	3.14	0.77	-0.23	1.89	1.79
SLC25A1!ENSG00000100075		4.46	3.59	0.63	3.38	4.91	3.73	3.7	5.04	3.16	4.17
GRK3!ENSG00000100077		6.38	6.75	7.03	7.44	5.29	5.66	5.58	6.5	5.28	4.46
LGALS2!ENSG00000100079		3.03	0.9	2.16	2.86	-6	-5.77	-0.26	-6.26	-2.8	-2.26
GGA1!ENSG00000100083		5.21	5.35	4.81	5.32	4.94	4.9	5.37	4.96	4.72	4.98
HIRA!ENSG00000100084		4.38	4.68	5.55	5.59	4.78	4.36	4.4	4.84	4.04	4.65
SH3BP1!ENSG00000100092		5.64	4.42	4.44	6.32	5.41	4.7	5.21	4.56	3.7	3.25
LGALS1!ENSG00000100097		5.05	4.24	2.74	2.67	5.26	4.13	4.02	3.04	3.91	3.01
HPS4!ENSG00000100099		5.74	6.18	4.97	5.9	5.59	5.37	5.44	5.08	5.65	5.45
PIK3IP1!ENSG00000100100		3.2	3.05	4.03	5.45	3.57	3.13	2.7	2.09	3.24	2.19
Z83844.1!ENSG00000100101		-5.16	0.36	-4.09	2.92	2.92	4.98	3.18	2.48	0.81	3.25
SRRD!ENSG00000100104		3.05	4.23	1.94	4.05	3.25	3.73	4.24	3.12	4.18	4.35
PATZ1!ENSG00000100105		4.26	2.79	2.9	3.64	3	3.21	3.45	2.62	4.08	3.61
TRIOBP!ENSG00000100106		8.41	8.51	8.83	7.96	8.48	7.93	8.64	8.24	7.56	8.38
TFIP11!ENSG00000100109		5.34	5.35	6.56	5.42	5.35	5.43	5.23	5.3	5.98	5.64
GCAT!ENSG00000100116		2.02	3.86	4.13	-0.57	1.31	2.05	5.92	0.6	2.63	3.57
ANKRD54!ENSG00000100124		1.15	0.61	1.2	1.08	1.26	2	1.39	0.68	0.95	2.36
EIF3L!ENSG00000100129		7.34	7.38	6.99	8.12	6.6	6.9	8	7.3	7.05	8.36
SNU13!ENSG00000100138		2.52	3.66	3.04	3.49	4	3.05	4.39	4.19	4.06	4.17
MICALL1!ENSG00000100139		5.21	4.67	3.45	4.16	4.3	4.95	5.15	3.42	3.94	4.06
POLR2F!ENSG00000100142		1.39	2.05	2.81	2.17	2.91	2.12	3.33	2.63	2.59	3.36
CCDC134!ENSG00000100147		2.7	2.17	3.58	3.52	2.94	2.28	2.7	2.18	3.12	2.89
DEPDC5!ENSG00000100150		5.68	6.54	6.83	7.32	6.13	5.74	5.76	5.08	6.01	6.54
PICK1!ENSG00000100151		5.17	5.23	5.93	5.03	5.34	5.23	6.18	4.43	5.49	5.32
TTC28!ENSG00000100154		5.96	5.14	5.8	4.49	5.28	5.4	4.69	5.34	4.6	5.96
CENPM!ENSG00000100162		0.52	1.47	-0.25	1.86	1.82	-0.7	-1.36	0.26	-0.02	0.88
SEPTIN3!ENSG00000100167		2.51	2.5	3.15	0.49	-0.6	3.29	1.79	-0.1	1.46	-1.15
SLC5A1!ENSG00000100170		2.77	3.39	6.3	-0.56	-0.01	2.39	3.53	-0.97	-3.59	-2.09
SLC5A4!ENSG00000100191		2.34	1.47	-0.09	-0.5	2.36	0.38	1.6	0.55	0.41	0.24
KDELR3!ENSG00000100196		2.25	4.15	2.91	-0.31	4.64	4.12	3.98	4.99	4.53	4.45
CYP2D6!ENSG00000100197		2.34	2.19	1.33	3.2	-0.14	1.81	2	1.81	0.63	1.9
DDX17!ENSG00000100201		8.82	9.34	9.69	10.27	9.09	8.85	9.15	8.35	8.96	9.54
TCF20!ENSG00000100207		8.37	7.02	7.5	7.64	6.79	7.76	7.22	7.38	7.03	7.94
HSCB!ENSG00000100209		1.67	2.64	3.53	3.31	3.34	1.7	4.22	2.46	3.39	3.62
CBY1!ENSG00000100211		1.99	3.11	3.72	2.18	2.5	2.83	3.74	3.02	2.91	3.04
TOMM22!ENSG00000100216		3.82	4.19	1.41	4.16	3.76	3.45	5.15	3.87	4.49	5.68
XBP1!ENSG00000100219		6.39	6	8.2	4.93	5.28	4.98	6.39	8.25	8.85	6.42
RTCB!ENSG00000100220		5.11	5.92	5.27	5.47	6.18	5.19	5.95	4.87	6.08	6.1
JOSD1!ENSG00000100221		3.8	3.24	1.5	4.33	3.6	3.98	3.87	3.55	3.15	4.8
FBXO7!ENSG00000100225		7.55	7.25	7.07	7.53	7.37	7	6.85	6.47	6.98	7.06
GTPBP1!ENSG00000100226		5.96	5.76	6.34	6.31	4.64	5.37	5.18	4.63	4.33	4.77
POLDIP3!ENSG00000100227		5.55	5.44	4.65	5.85	5.41	4.84	5.42	5.09	5.16	5.96
RAB36!ENSG00000100228		1.21	2.14	2.87	1.64	0.17	2.45	2.76	2.2	-0.52	-1.07
TIMP3!ENSG00000100234		6.1	6.23	7.55	5.34	4.42	5.85	5.24	5.52	4.75	4.53
[truncated: 12,667 more rows]

## Sheet: Supplemental Table 9
LUAD BM vs LUAD comparison cohort (sm10): differentially expressed genes (DEGs), full table, calculated by limma voom with precision weights; 14663 protein-coding genes total
Gene	logFC	AveExpr	t	P.Value	adj.P.Val	B	FC
TSPAN6!ENSG00000000003	2.14699	4.00917	3.98401	0.00333258	0.0852804	-1.49184	4.42902
DPM1!ENSG00000000419	0.605766	5.70746	2.36797	0.0426497	0.225685	-4.22362	1.52179
SCYL3!ENSG00000000457	0.165122	4.22916	0.439129	0.671151	0.845237	-6.17753	1.12126
C1orf112!ENSG00000000460	0.439425	5.00065	1.35338	0.20967	0.481276	-5.60606	1.35606
FGR!ENSG00000000938	-2.15883	3.24763	-5.77072	0.000292978	0.0372404	0.794565	-4.46553
CFH!ENSG00000000971	0.646124	8.80869	3.05244	0.0140969	0.140091	-3.32142	1.56496
FUCA2!ENSG00000001036	0.767448	4.90173	1.50051	0.168475	0.434849	-5.39818	1.70226
GCLC!ENSG00000001084	0.766002	6.8664	2.03666	0.0728609	0.287116	-4.81951	1.70055
NFYA!ENSG00000001167	0.58212	4.82723	2.17223	0.0585711	0.259936	-4.50226	1.49705
STPG1!ENSG00000001460	0.430167	1.95969	0.558878	0.59018	0.795533	-5.53298	1.34739
NIPAL3!ENSG00000001461	0.214844	3.96827	0.664106	0.523638	0.750291	-6.14553	1.16058
LAS1L!ENSG00000001497	0.261153	5.02905	0.929335	0.377501	0.643005	-6.07029	1.19844
ENPP4!ENSG00000001561	1.05129	3.90305	2.37124	0.0424237	0.225058	-3.87761	2.07238
SEMA3F!ENSG00000001617	-0.0566123	3.49242	-0.150707	0.883605	0.952843	-6.26003	-1.04002
CFTR!ENSG00000001626	-1.64816	2.97851	-2.04282	0.0721452	0.285587	-4.47065	-3.13435
ANKIB1!ENSG00000001629	-0.277129	7.1776	-1.2586	0.240536	0.513431	-5.97453	-1.21178
CYP51A1!ENSG00000001630	0.242782	5.24738	0.433735	0.674918	0.846643	-6.33949	1.18327
KRIT1!ENSG00000001631	-0.0352665	6.36867	-0.108378	0.916127	0.964949	-6.69986	-1.02475
RAD52!ENSG00000002016	-0.304081	3.8599	-0.894229	0.394996	0.658536	-5.98287	-1.23463
BAD!ENSG00000002330	0.475431	1.27214	0.668529	0.520943	0.749405	-5.40293	1.39033
LAP3!ENSG00000002549	-0.926297	6.59963	-3.38082	0.00838156	0.114161	-2.76129	-1.90039
CD99!ENSG00000002586	0.067577	7.89269	0.237356	0.817813	0.921737	-6.75852	1.04796
HS3ST1!ENSG00000002587	0.139036	1.04059	0.208664	0.83946	0.93302	-5.81065	1.10117
AOC1!ENSG00000002726	1.15822	0.860241	1.37119	0.204259	0.475122	-5.16951	2.23182
HECW1!ENSG00000002746	-0.494013	1.87782	-0.730192	0.484255	0.729059	-5.74449	-1.40836
MAD1L1!ENSG00000002822	-0.165694	4.78956	-0.59673	0.56572	0.779107	-6.38363	-1.12171
LASP1!ENSG00000002834	0.593503	5.98655	1.58759	0.147603	0.409595	-5.48707	1.50891
SNX11!ENSG00000002919	-0.130802	4.03553	-0.386307	0.708442	0.865433	-6.22199	-1.0949
TMEM176A!ENSG00000002933	0.747622	3.64442	1.25606	0.241414	0.514007	-5.65821	1.67902
M6PR!ENSG00000003056	-0.0150987	6.47792	-0.0753684	0.941607	0.975065	-6.72034	-1.01052
KLHL13!ENSG00000003096	0.178063	0.381394	0.139464	0.892223	0.956514	-5.21755	1.13136
CYP26B1!ENSG00000003137	0.285295	0.9174	0.213434	0.835851	0.930959	-5.31398	1.21866
ICA1!ENSG00000003147	1.26003	5.42112	2.59292	0.0295923	0.189441	-3.83109	2.395
DBNDD1!ENSG00000003249	0.132672	-0.21786	0.151576	0.882939	0.952843	-5.67466	1.09632
ALS2!ENSG00000003393	0.252675	6.24887	1.04293	0.32478	0.596101	-6.11917	1.19141
CASP10!ENSG00000003400	-1.13945	5.23896	-2.63463	0.0276548	0.183485	-3.86419	-2.20298
CFLAR!ENSG00000003402	-0.62166	7.61473	-2.07136	0.0689123	0.278441	-4.87565	-1.53864
TFPI!ENSG00000003436	1.46295	6.20656	3.62894	0.0057032	0.100754	-2.25541	2.75671
NDUFAF7!ENSG00000003509	-0.0329419	5.76172	-0.129278	0.900044	0.958831	-6.64225	-1.0231
RBM5!ENSG00000003756	-0.210339	7.71305	-0.838835	0.423759	0.682362	-6.40869	-1.15696
MTMR7!ENSG00000003987	2.58157	0.53067	1.61795	0.140891	0.399823	-4.38782	5.9859
SLC7A2!ENSG00000003989	1.10876	4.57722	1.81466	0.103724	0.342707	-4.80558	2.1566
ARF5!ENSG00000004059	0.694706	3.86466	2.23645	0.0527914	0.248053	-4.22035	1.61855
SARM1!ENSG00000004139	0.0639082	2.86656	0.079114	0.938712	0.974052	-5.83878	1.04529
POLDIP2!ENSG00000004142	1.18244	5.69373	4.37337	0.00188642	0.070902	-1.1405	2.26961
PLXND1!ENSG00000004399	0.134771	6.51212	0.627053	0.546545	0.765939	-6.53935	1.09792
AK2!ENSG00000004455	0.313197	8.29213	1.35489	0.209206	0.481064	-5.86031	1.24246
CD38!ENSG00000004468	-1.26235	4.00335	-2.18198	0.0576555	0.257588	-4.25066	-2.39886
FKBP4!ENSG00000004478	0.90146	6.02691	2.819	0.020516	0.162433	-3.60045	1.86796
KDM1A!ENSG00000004487	0.190863	6.84629	0.771855	0.460423	0.710739	-6.37434	1.14145
RBM6!ENSG00000004534	-0.668015	8.52213	-2.14911	0.0607987	0.263012	-4.75408	-1.58889
CAMKK1!ENSG00000004660	-0.800516	2.56997	-1.56364	0.1531	0.416416	-4.96014	-1.74172
RECQL!ENSG00000004700	0.282593	5.27163	1.1084	0.297061	0.571477	-5.96382	1.21638
VPS50!ENSG00000004766	-0.40802	5.79542	-1.38965	0.198782	0.468985	-5.70521	-1.32686
HSPB6!ENSG00000004776	-2.80026	2.05217	-2.77423	0.0220557	0.167744	-3.07284	-6.96565
ARHGAP33!ENSG00000004777	-1.21217	2.53442	-2.51447	0.0336147	0.200771	-3.57236	-2.31686
NDUFAB1!ENSG00000004779	0.977305	3.81707	2.63526	0.0276266	0.183485	-3.52503	1.96878
PDK4!ENSG00000004799	1.50206	5.94154	2.56939	0.0307448	0.192162	-3.91855	2.83247
ABCB5!ENSG00000004846	-0.958512	-0.540187	-0.763519	0.465128	0.714218	-5.16631	-1.9433
ARX!ENSG00000004848	1.32063	-1.40391	2.03756	0.0727565	0.286782	-4.02584	2.49775
SLC25A13!ENSG00000004864	0.0188458	6.57778	0.0727091	0.943663	0.975462	-6.69567	1.01315
ST7!ENSG00000004866	0.0980906	5.3299	0.389896	0.705881	0.8638	-6.52495	1.07036
CDC27!ENSG00000004897	0.115163	6.06557	0.470315	0.649567	0.832171	-6.54166	1.0831
SLC4A1!ENSG00000004939	-0.34224	0.128583	-0.262435	0.799025	0.913476	-5.49436	-1.26772
HCCS!ENSG00000004961	0.766123	3.85802	1.72405	0.119551	0.367039	-4.85248	1.70069
DVL2!ENSG00000004975	-0.120264	4.04321	-0.367077	0.722232	0.873536	-6.40568	-1.08693
PRSS22!ENSG00000005001	1.97214	2.99701	2.90623	0.017824	0.153449	-3.15848	3.9235
UPF1!ENSG00000005007	-0.0340564	5.79067	-0.120085	0.907112	0.961465	-6.62249	-1.02389
SKAP2!ENSG00000005020	0.761144	6.06148	3.19958	0.0111525	0.129682	-2.97315	1.69483
SLC25A5!ENSG00000005022	0.846407	5.98892	2.40925	0.0398835	0.217645	-4.14912	1.79802
MCUB!ENSG00000005059	-1.76431	3.85085	-4.23624	0.00229935	0.0750899	-1.22771	-3.39713
POLR2J!ENSG00000005075	1.05	5.20323	3.43548	0.00769522	0.111467	-2.50804	2.07053
DHX33!ENSG00000005100	0.293588	4.48396	1.12573	0.290042	0.565018	-5.90405	1.22569
THSD7A!ENSG00000005108	-0.590736	3.89833	-2.28515	0.0487859	0.238753	-4.28043	-1.50602
LIG3!ENSG00000005156	0.0844779	5.89798	0.298121	0.772529	0.901104	-6.6023	1.0603
RPAP3!ENSG00000005175	-0.0569627	5.36307	-0.195189	0.849677	0.937641	-6.50235	-1.04027
ACSM3!ENSG00000005187	1.0827	3.29342	1.87555	0.0942115	0.327197	-4.6253	2.118
REXO5!ENSG00000005189	0.700398	2.21669	1.10881	0.296893	0.571304	-5.32711	1.62495
CIAPIN1!ENSG00000005194	0.943902	3.75466	2.15932	0.0598052	0.261359	-4.2357	1.92372
SPPL2B!ENSG00000005206	-0.248173	4.42268	-0.698993	0.502609	0.738999	-6.21543	-1.1877
FAM214B!ENSG00000005238	0.502534	2.51142	0.902717	0.390714	0.654825	-5.58383	1.4167
COPZ2!ENSG00000005243	-0.806616	2.63022	-1.43331	0.186322	0.4568	-5.15975	-1.7491
PRKAR2B!ENSG00000005249	-1.01261	3.36751	-2.94948	0.0166262	0.148743	-3.24559	-2.01755
MSL3!ENSG00000005302	-0.25639	4.74841	-0.566029	0.585515	0.792554	-6.20143	-1.19449
CREBBP!ENSG00000005339	-0.158383	9.10651	-0.73514	0.481384	0.726979	-6.51485	-1.11604
TSPOAP1!ENSG00000005379	-2.33963	3.39175	-6.08111	0.000200982	0.0350833	1.15282	-5.06173
PON1!ENSG00000005421	3.71672	-0.364307	5.8703	0.000259252	0.0362299	0.381807	13.1476
GCFC2!ENSG00000005436	0.499568	4.76913	1.74076	0.116473	0.36259	-5.02079	1.41379
WDR54!ENSG00000005448	-0.0324695	2.20412	-0.0697317	0.945966	0.976741	-6.03243	-1.02276
CROT!ENSG00000005469	-0.0155587	3.45638	-0.0334199	0.974085	0.98874	-5.95069	-1.01084
ABCB4!ENSG00000005471	-1.7527	3.66884	-4.53386	0.00150153	0.0676829	-0.779545	-3.36988
KMT2E!ENSG00000005483	-0.65799	8.69429	-2.47645	0.0357575	0.207229	-4.24956	-1.57788
RHBDD2!ENSG00000005486	0.106255	4.75881	0.20163	0.84479	0.935536	-6.44851	1.07643
IBTK!ENSG00000005700	0.323645	7.56509	1.29128	0.229491	0.502992	-5.92511	1.25149
ZNF195!ENSG00000005801	0.0605724	4.80374	0.187042	0.855869	0.94082	-6.41728	1.04288
MYCBP2!ENSG00000005810	-1.0879	9.08212	-4.41416	0.0017795	0.0695807	-1.21051	-2.12564
FBXL3!ENSG00000005812	-0.184721	4.78703	-0.697553	0.503466	0.73954	-6.24728	-1.1366
ITGAL!ENSG00000005844	-2.86846	5.99468	-7.24722	5.42603e-05	0.0209907	2.40318	-7.30283
PDK2!ENSG00000005882	1.49836	4.41985	4.62925	0.00131342	0.0656301	-0.684304	2.82521
ITGA3!ENSG00000005884	0.699889	7.64083	2.14681	0.061025	0.263334	-4.76318	1.62438
ZFX!ENSG00000005889	-0.012256	6.41638	-0.0522149	0.959523	0.982308	-6.72026	-1.00853
LAMP2!ENSG00000005893	0.886136	6.01939	2.52845	0.0328598	0.198225	-3.96936	1.84822
ITGA2B!ENSG00000005961	-1.24766	1.11335	-1.69109	0.125839	0.376644	-4.71284	-2.37455
GDE1!ENSG00000006007	0.741737	4.5016	1.99513	0.0778747	0.297596	-4.70229	1.67219
REX1BD!ENSG00000006015	-0.125306	1.43596	-0.228417	0.824541	0.925557	-5.80933	-1.09074
CRLF1!ENSG00000006016	0.681629	0.0320647	0.665345	0.522882	0.75014	-5.44223	1.60395
OSBPL7!ENSG00000006025	-0.428188	3.52414	-0.999993	0.344013	0.61458	-5.85119	-1.34554
TMEM98!ENSG00000006042	0.0219282	3.09009	0.0643518	0.950128	0.978008	-6.30237	1.01532
YBX2!ENSG00000006047	2.27347	0.691529	2.30506	0.0472351	0.235626	-3.6729	4.83486
MAP3K14!ENSG00000006062	-1.14789	4.77825	-3.3285	0.00909876	0.118171	-2.7283	-2.2159
ABCC8!ENSG00000006071	-0.976725	0.866435	-1.55924	0.154131	0.41798	-5.04696	-1.96799
TMEM132A!ENSG00000006118	0.333623	3.43461	0.668966	0.520677	0.74938	-6.32038	1.26017
AP2B1!ENSG00000006125	0.344025	8.02424	1.40534	0.194224	0.464404	-5.79508	1.26929
ZNF263!ENSG00000006194	0.225899	4.60309	0.776517	0.457804	0.708772	-6.2675	1.16951
CX3CL1!ENSG00000006210	-1.22714	1.92419	-4.28595	0.00213946	0.0735469	-1.15417	-2.34102
SPATA20!ENSG00000006282	-0.329486	5.28779	-1.0612	0.316849	0.589334	-6.0908	-1.25657
CACNA1G!ENSG00000006283	-1.39444	0.300594	-1.82437	0.102149	0.34011	-4.27225	-2.62886
TNFRSF12A!ENSG00000006327	0.860227	1.3666	1.27207	0.23593	0.50919	-5.06704	1.81532
MAP3K9!ENSG00000006432	0.401656	4.25172	1.30235	0.225845	0.499632	-5.60224	1.32102
RALA!ENSG00000006451	-0.467797	5.01998	-1.16052	0.276347	0.551904	-5.95552	-1.383
BAIAP2L1!ENSG00000006453	1.12046	5.73008	2.63327	0.0277158	0.183558	-3.88346	2.17416
KDM7A!ENSG00000006459	-0.63839	6.49225	-2.59764	0.0293661	0.188668	-3.98433	-1.55659
ETV1!ENSG00000006468	-0.826253	4.3101	-1.7177	0.120739	0.36845	-5.14698	-1.77307
AGK!ENSG00000006530	-0.217887	4.76146	-0.857065	0.414137	0.675622	-6.14205	-1.16303
ALDH3B1!ENSG00000006534	1.64208	4.73353	3.61659	0.00581252	0.101949	-2.19171	3.12115
TTC22!ENSG00000006555	1.06647	2.13556	1.96791	0.0813378	0.304514	-4.21518	2.0943
PHTF2!ENSG00000006576	0.120271	5.42704	0.279879	0.786037	0.907375	-6.53097	1.08694
FARP2!ENSG00000006607	-0.182022	5.46761	-0.634506	0.54189	0.76284	-6.40382	-1.13447
USH1C!ENSG00000006611	1.325	2.75626	1.082	0.308007	0.581474	-5.53166	2.50533
GGCT!ENSG00000006625	0.957452	3.28723	2.6369	0.027553	0.183386	-3.60621	1.94188
DBF4!ENSG00000006634	-0.260292	4.27179	-0.809497	0.439566	0.695667	-6.09757	-1.19772
TBXA2R!ENSG00000006638	0.74739	0.740356	1.09314	0.30335	0.576829	-5.18386	1.67875
IFRD1!ENSG00000006652	-0.137679	6.31064	-0.411913	0.690255	0.855994	-6.58671	-1.10013
COX10!ENSG00000006695	-0.10254	4.76459	-0.28416	0.78286	0.905639	-6.46661	-1.07366
GTF2IRD1!ENSG00000006704	1.06732	4.28842	2.16623	0.0591418	0.260091	-4.44393	2.09554
PAF1!ENSG00000006712	-0.0993993	6.43187	-0.433585	0.675023	0.846643	-6.63213	-1.07133
VPS41!ENSG00000006715	0.0963124	6.93442	0.422595	0.682728	0.850907	-6.64362	1.06904
ARHGAP44!ENSG00000006740	-0.266818	3.86891	-0.469206	0.650329	0.832413	-6.33763	-1.20315
ELAC2!ENSG00000006744	-0.244042	6.32974	-1.04322	0.324655	0.596095	-6.12021	-1.18431
SCIN!ENSG00000006747	0.363857	5.10526	0.664021	0.52369	0.750291	-6.14826	1.28686
ARSD!ENSG00000006756	1.63414	4.70186	5.88455	0.000254784	0.0362299	0.89862	3.10403
PNPLA4!ENSG00000006757	1.16542	2.12033	2.40132	0.0404005	0.219163	-3.76336	2.24298
ADIPOR2!ENSG00000006831	0.317347	4.58858	1.01657	0.33649	0.60793	-5.95827	1.24604
CDKL3!ENSG00000006837	-0.560499	2.11927	-1.06416	0.315582	0.588276	-5.37442	-1.47478
MARK4!ENSG00000007047	0.560864	4.31232	1.85302	0.0976315	0.332537	-4.87557	1.47515
PROM1!ENSG00000007062	1.00771	2.12897	0.950038	0.367451	0.634024	-5.73469	2.01072
CCDC124!ENSG00000007080	0.844686	4.11033	2.78604	0.0216384	0.166291	-3.41571	1.79587
CEACAM21!ENSG00000007129	-1.1735	1.00648	-1.46247	0.178384	0.447925	-4.76379	-2.25558
PAFAH1B1!ENSG00000007168	0.119112	6.91555	0.530288	0.609029	0.807779	-6.5836	1.08607
DNAH9!ENSG00000007174	-2.50931	1.93615	-3.0333	0.0145351	0.141127	-2.87128	-5.69349
KIAA0100!ENSG00000007202	0.343559	8.36685	1.35914	0.207905	0.479402	-5.87245	1.26888
GAS7!ENSG00000007237	-1.20184	3.81986	-2.97049	0.0160747	0.146634	-3.21572	-2.30033
TRAPPC6A!ENSG00000007255	-0.23972	1.751	-0.49233	0.634533	0.823014	-5.80144	-1.18076
MATK!ENSG00000007264	-1.76674	1.22666	-2.83217	0.0200843	0.160947	-3.01112	-3.40284
CD79B!ENSG00000007312	-2.83382	1.4974	-2.03023	0.0736168	0.288383	-4.0662	-7.12959
SCN4A!ENSG00000007314	-0.864184	-0.24641	-0.418177	0.685836	0.853179	-5.08572	-1.82031
ST7L!ENSG00000007341	-0.0349342	4.47385	-0.101677	0.921292	0.966918	-6.36105	-1.02451
PAX6!ENSG00000007372	1.23856	0.621219	1.18539	0.26688	0.541154	-4.96503	2.35962
RPUSD1!ENSG00000007376	-0.0311582	1.173	-0.0653579	0.94935	0.9777	-5.95784	-1.02183
RHBDF1!ENSG00000007384	0.714204	3.89482	2.05297	0.0709789	0.283124	-4.61546	1.64058
LUC7L!ENSG00000007392	-0.703336	5.42914	-2.80293	0.0210556	0.16467	-3.56656	-1.62827
CACNA2D2!ENSG00000007402	-3.90986	1.78285	-5.60542	0.000359985	0.0409671	0.536899	-15.0309
BAIAP3!ENSG00000007516	0.38609	3.43612	0.593396	0.567851	0.780462	-6.19107	1.30685
TSR3!ENSG00000007520	1.05023	2.11398	2.23302	0.0530858	0.248372	-3.91633	2.07086
PIGQ!ENSG00000007541	-0.099558	3.86615	-0.319355	0.756907	0.893937	-6.41944	-1.07145
CRAMP1!ENSG00000007545	0.440072	4.61633	1.44367	0.183469	0.453278	-5.56346	1.35667
TEAD3!ENSG00000007866	0.487295	3.38745	1.18589	0.266693	0.541023	-5.67517	1.40181
SELE!ENSG00000007908	-2.22667	-0.736002	-2.27924	0.0492551	0.239863	-3.67808	-4.68053
DNAJC11!ENSG00000007923	-0.183236	5.3373	-0.68003	0.513974	0.745219	-6.26675	-1.13543
FMO3!ENSG00000007933	-2.50078	1.72142	-2.49431	0.0347341	0.204049	-3.54979	-5.6599
MYLIP!ENSG00000007944	0.25333	4.46548	0.972254	0.356886	0.625392	-6.02467	1.19196
E2F2!ENSG00000007968	-0.0909918	0.563139	-0.0999479	0.922625	0.967322	-5.50919	-1.0651
PSMB1!ENSG00000008018	1.25873	5.68313	4.3125	0.00205898	0.0730751	-1.16614	2.39284
SYN1!ENSG00000008056	-0.0268846	-0.389236	-0.0291484	0.977397	0.989339	-5.5581	-1.01881
JARID2!ENSG00000008083	-0.489229	5.82309	-1.48462	0.172554	0.440949	-5.60753	-1.40369
CDKL5!ENSG00000008086	0.127984	6.21184	0.366492	0.722653	0.873684	-6.62272	1.09277
CDK11A!ENSG00000008128	-0.534849	6.31714	-2.18979	0.0569316	0.255903	-4.56904	-1.44879
NADK!ENSG00000008130	0.436593	4.91952	1.55418	0.155321	0.419347	-5.31122	1.3534
TFAP2B!ENSG00000008196	0.80647	-2.5071	1.09663	0.301902	0.575502	-5.08072	1.74893
DLEC1!ENSG00000008226	-1.68265	3.44564	-1.66249	0.131542	0.384682	-4.86444	-3.21016
CYTH3!ENSG00000008256	-0.0228061	3.98962	-0.0777602	0.939758	0.974655	-6.52065	-1.01593
ADAM22!ENSG00000008277	1.308	4.50268	3.00536	0.0152003	0.14398	-3.16716	2.47598
SYPL1!ENSG00000008282	-0.05306	4.78768	-0.13048	0.89912	0.958829	-6.40211	-1.03746
CYB561!ENSG00000008283	0.374101	2.56447	0.642908	0.536672	0.75897	-5.86806	1.29603
SPAG9!ENSG00000008294	0.0458636	8.09872	0.197132	0.848202	0.93726	-6.77263	1.0323
CELSR3!ENSG00000008300	0.814832	4.52169	2.19185	0.0567425	0.255611	-4.48784	1.75909
AASS!ENSG00000008311	-1.05334	5.46281	-3.15123	0.0120425	0.132218	-3.02683	-2.07533
PLEKHG6!ENSG00000008323	1.34568	1.16499	2.09762	0.0660606	0.273417	-4.16703	2.5415
SS18L2!ENSG00000008324	0.336958	2.3907	0.730035	0.484346	0.729059	-5.69975	1.26309
MPND!ENSG00000008382	-0.120735	2.48149	-0.274716	0.789874	0.908743	-5.98563	-1.08729
MGST1!ENSG00000008394	1.97463	5.50709	3.44668	0.00756191	0.110659	-2.54262	3.93028
CRY1!ENSG00000008405	0.277912	4.01554	0.406884	0.69381	0.857775	-5.99729	1.21244
NFIX!ENSG00000008441	-0.732021	4.17979	-1.76675	0.111833	0.35486	-5.04017	-1.66096
ST3GAL1!ENSG00000008513	-0.240114	3.42809	-0.589384	0.570422	0.782056	-5.92839	-1.18109
IL32!ENSG00000008517	-1.02455	4.94224	-2.12657	0.0630506	0.267432	-4.53655	-2.03432
PKD1!ENSG00000008710	-0.617347	7.8062	-1.6109	0.142425	0.402075	-5.54872	-1.53405
MAPK8IP2!ENSG00000008735	0.551286	0.482946	0.602797	0.561853	0.775675	-5.35998	1.46539
MED24!ENSG00000008838	-0.0927576	5.75208	-0.33559	0.745042	0.886805	-6.58242	-1.06641
RHOBTB2!ENSG00000008853	0.526843	5.26066	1.5884	0.147421	0.409477	-5.4527	1.44077
HEATR5B!ENSG00000008869	-0.0892286	7.22949	-0.414566	0.688382	0.854533	-6.64535	-1.0638
SEC62!ENSG00000008952	0.318875	7.66884	1.2519	0.242854	0.51556	-5.97118	1.24736
RPS20!ENSG00000008988	0.303442	8.56147	0.944343	0.370196	0.63667	-6.32517	1.23409
CSDE1!ENSG00000009307	0.198616	8.8714	0.82971	0.428633	0.686966	-6.42878	1.1476
UBE3C!ENSG00000009335	-0.0445913	7.13112	-0.155618	0.879845	0.951429	-6.75294	-1.03139
REV3L!ENSG00000009413	-0.718629	6.98509	-3.15577	0.0119559	0.132138	-3.08236	-1.64562
TENM1!ENSG00000009694	-0.192329	2.69291	-0.275391	0.789372	0.908735	-6.12882	-1.14261
IYD!ENSG00000009765	0.187897	0.910887	0.0876765	0.932096	0.970622	-5.12301	1.1391
FAM76A!ENSG00000009780	-0.101226	3.04988	-0.288356	0.77975	0.903974	-6.15744	-1.07268
TRAF3IP3!ENSG00000009790	-1.93714	3.7826	-3.69062	0.00518882	0.0975432	-1.96894	-3.82944
POMT2!ENSG00000009830	-0.385149	5.08919	-1.61816	0.140845	0.39977	-5.36835	-1.30599
VTA1!ENSG00000009844	0.999212	4.89421	3.06181	0.0138872	0.139951	-3.01883	1.99891
MLXIPL!ENSG00000009950	0.45652	1.58273	1.00692	0.340854	0.611818	-5.59258	1.37223
BAZ1B!ENSG00000009954	-0.282581	7.58445	-1.31278	0.222456	0.495049	-5.91887	-1.21637
RANBP9!ENSG00000010017	0.812944	6.58634	3.58349	0.00611651	0.102645	-2.39583	1.75679
ETV7!ENSG00000010030	-1.64813	1.58128	-2.93898	0.016909	0.14963	-2.97139	-3.13427
SPRTN!ENSG00000010072	0.398594	3.27621	0.855429	0.414994	0.676193	-5.76328	1.31822
EEF1AKNMT!ENSG00000010165	0.486649	4.96927	1.35601	0.208862	0.48058	-5.67575	1.40119
DYRK4!ENSG00000010219	-0.0626022	3.68283	-0.172659	0.866825	0.94539	-6.22165	-1.04435
ZNF207!ENSG00000010244	0.437456	7.72277	2.16551	0.0592098	0.260091	-4.70392	1.35421
UQCRC1!ENSG00000010256	1.38189	5.52409	4.72345	0.00115229	0.065118	-0.596962	2.60609
STARD3NL!ENSG00000010270	0.359339	5.23949	1.1791	0.269252	0.543362	-5.87725	1.28284
CD9!ENSG00000010278	0.675763	6.28513	1.76274	0.112538	0.355771	-5.27506	1.59744
HHATL!ENSG00000010282	0.391088	-0.498546	0.336738	0.744205	0.886457	-5.51333	1.31138
NCAPD2!ENSG00000010292	-0.122952	7.0829	-0.391292	0.704885	0.86326	-6.68607	-1.08896
IFFO1!ENSG00000010295	-1.02141	3.55834	-2.74319	0.0231918	0.172003	-3.51529	-2.02991
GIPR!ENSG00000010310	-0.519815	2.92898	-1.08255	0.307776	0.581474	-5.52697	-1.43377
PHF7!ENSG00000010318	-0.743195	2.59821	-1.10623	0.297945	0.572159	-5.21717	-1.67388
SEMA3G!ENSG00000010319	0.155309	0.52945	0.224237	0.827692	0.926742	-5.69321	1.11366
NISCH!ENSG00000010322	0.0658555	6.80404	0.249861	0.808429	0.917889	-6.69891	1.04671
STAB1!ENSG00000010327	-0.170559	7.45037	-0.379753	0.71313	0.868058	-6.69775	-1.12549
FUZ!ENSG00000010361	-0.156959	3.49565	-0.38157	0.711829	0.867616	-6.02791	-1.11493
IDS!ENSG00000010404	-0.143304	5.58551	-0.595175	0.566713	0.779596	-6.45462	-1.10443
PRSS3!ENSG00000010438	1.62039	-0.853314	0.9644	0.360595	0.627828	-4.94306	3.07459
ZNF200!ENSG00000010539	0.536209	2.83655	1.16455	0.274796	0.549779	-5.33085	1.45016
CD4!ENSG00000010610	-1.30672	4.77793	-4.29339	0.00211657	0.0733827	-1.24296	-2.47378
LRRC23!ENSG00000010626	0.770238	3.2443	1.63941	0.136315	0.392379	-4.88955	1.70555
BTK!ENSG00000010671	-2.00832	4.82644	-4.86178	0.000953039	0.0589637	-0.435	-4.02314
HFE!ENSG00000010704	0.698401	3.86454	1.37854	0.202064	0.472395	-5.32146	1.62271
SCMH1!ENSG00000010803	-0.249822	5.63107	-0.920725	0.381739	0.64701	-6.20113	-1.18906
FYN!ENSG00000010810	-1.0692	5.3099	-2.76522	0.0223794	0.168954	-3.64318	-2.09826
HIVEP2!ENSG00000010818	-0.376636	7.22723	-1.27776	0.234005	0.507577	-5.94993	-1.29831
ELOA!ENSG00000011007	0.0320533	5.68201	0.102306	0.920806	0.966806	-6.59066	1.02247
LYPLA2!ENSG00000011009	0.0336484	4.31177	0.105823	0.918095	0.965574	-6.41065	1.0236
CLCN6!ENSG00000011021	-0.657344	4.95635	-2.12455	0.0632564	0.267696	-4.55107	-1.57718
MRC2!ENSG00000011028	-0.8632	4.41288	-2.64829	0.0270485	0.183362	-3.84688	-1.81907
NME1-NME2!ENSG00000011052	2.35476	3.32938	4.23728	0.00229587	0.0750899	-1.11981	5.11511
TSPAN9!ENSG00000011105	0.667593	3.09162	1.38167	0.201134	0.471499	-5.18993	1.58842
BTBD7!ENSG00000011114	0.36802	5.81402	1.48228	0.173162	0.441585	-5.57317	1.29058
APBA3!ENSG00000011132	-1.04607	2.40944	-2.24661	0.0519302	0.246336	-3.97116	-2.0649
MKS1!ENSG00000011143	0.132906	4.24703	0.393088	0.703606	0.862557	-6.34053	1.0965
ABHD5!ENSG00000011198	0.834579	4.63933	2.21013	0.0550895	0.251387	-4.38743	1.78334
ANOS1!ENSG00000011201	-0.983861	3.19192	-1.79872	0.106359	0.346028	-4.84754	-1.97775
AKAP8L!ENSG00000011243	-0.405838	6.25902	-1.64806	0.134507	0.389283	-5.39751	-1.32486
MBTD1!ENSG00000011258	0.0549763	5.08818	0.198935	0.846833	0.936382	-6.54373	1.03884
UTP18!ENSG00000011260	0.0684398	5.27999	0.244466	0.812474	0.919371	-6.57667	1.04858
RNF216!ENSG00000011275	-0.478762	6.00438	-1.5347	0.159985	0.424976	-5.54014	-1.39355
TTC19!ENSG00000011295	-0.325687	7.47421	-1.09851	0.301122	0.574828	-6.14636	-1.25326
PTBP1!ENSG00000011304	0.390419	6.51175	1.78488	0.108697	0.349677	-5.22604	1.31077
SYT7!ENSG00000011347	1.11302	3.01283	2.84666	0.0196201	0.160249	-3.26762	2.16297
LARS2!ENSG00000011376	0.411795	5.05696	1.11448	0.294583	0.56895	-5.85135	1.33034
PIK3C2A!ENSG00000011405	-0.121528	7.37896	-0.512163	0.621141	0.815468	-6.62431	-1.08789
PLAUR!ENSG00000011422	-0.0102466	4.70896	-0.042625	0.966952	0.98557	-6.62114	-1.00713
ANLN!ENSG00000011426	0.745864	5.82076	1.68135	0.127757	0.378521	-5.35454	1.67698
WIZ!ENSG00000011451	-0.138851	3.82263	-0.46145	0.655669	0.836212	-6.2975	-1.10103
RABGAP1!ENSG00000011454	0.199612	7.14911	0.720816	0.489726	0.731676	-6.47166	1.14839
DCN!ENSG00000011465	0.552338	6.65938	1.71477	0.121292	0.369444	-5.3633	1.46646
QPCTL!ENSG00000011478	0.165848	1.88697	0.307372	0.765709	0.897275	-5.89699	1.12183
PPP5C!ENSG00000011485	0.554098	4.74754	1.35129	0.210313	0.481847	-5.47613	1.46825
CEP68!ENSG00000011523	-0.568471	4.53893	-1.58153	0.148978	0.41162	-5.30278	-1.48295
MAP4K3!ENSG00000011566	0.0126332	6.6662	0.0466046	0.963869	0.983981	-6.68378	1.0088
TYROBP!ENSG00000011600	-1.06605	6.83236	-3.63484	0.0056518	0.100754	-2.35815	-2.0937
TMEM159!ENSG00000011638	1.05087	2.64581	1.80487	0.105336	0.344621	-4.5255	2.07177
GABRA3!ENSG00000011677	4.75454	-1.75216	3.57935	0.00615575	0.102645	-2.47376	26.9935
BRCA1!ENSG00000012048	-0.00283281	5.60247	-0.00554899	0.995696	0.997738	-6.67774	-1.00197
ERCC1!ENSG00000012061	0.11467	5.35238	0.373423	0.71767	0.871053	-6.5226	1.08273
CD22!ENSG00000012124	-3.18017	2.86919	-4.29392	0.00211495	0.0733827	-1.08912	-9.06412
SEMA3B!ENSG00000012171	1.16051	3.85202	3.32103	0.00920614	0.11868	-2.61233	2.23536
MBTPS2!ENSG00000012174	0.389735	5.9308	1.34618	0.211891	0.483945	-5.71424	1.31015
PRICKLE3!ENSG00000012211	-0.475951	2.31821	-1.06564	0.314948	0.587617	-5.46557	-1.39084
LTF!ENSG00000012223	-5.64199	2.62722	-4.20053	0.00242205	0.0777015	-1.21163	-49.9355
EXTL3!ENSG00000012232	-0.0922111	5.52424	-0.268798	0.79428	0.91081	-6.59851	-1.066
NR1H4!ENSG00000012504	4.77704	-0.63661	2.59334	0.0295721	0.189441	-3.32179	27.4177
ELOVL5!ENSG00000012660	-0.20985	5.67696	-0.670257	0.519892	0.748765	-6.37375	-1.15657
ALOX5!ENSG00000012779	-0.449868	5.62867	-1.07088	0.31271	0.585923	-6.07459	-1.36591
KDM5D!ENSG00000012817	-1.68323	5.65308	-1.40427	0.19453	0.464633	-4.6439	-3.21146
CALCOCO1!ENSG00000012822	-0.543735	5.54144	-2.26491	0.0504126	0.242512	-4.47623	-1.45774
UBR7!ENSG00000012963	-0.408916	6.23983	-1.45778	0.179642	0.449712	-5.66476	-1.32769
MAP4K5!ENSG00000012983	-0.620537	6.60008	-3.0436	0.0142975	0.140427	-3.28815	-1.53745
EHD3!ENSG00000013016	0.551947	2.55541	1.00198	0.343103	0.613803	-5.43676	1.46606
PSMC4!ENSG00000013275	0.709378	6.01931	2.92249	0.0173636	0.1511	-3.39682	1.6351
MAN2B2!ENSG00000013288	0.524197	5.23222	2.12509	0.0632008	0.267696	-4.59466	1.43813
SLC7A14!ENSG00000013293	0.205468	1.21862	0.27582	0.789053	0.908512	-5.7176	1.15306
CLDN11!ENSG00000013297	3.20885	2.2466	2.90943	0.0177323	0.153037	-2.90999	9.24614
SLC25A39!ENSG00000013306	0.239825	5.3768	0.697623	0.503424	0.73954	-6.36417	1.18085
MVP!ENSG00000013364	0.528749	7.52438	1.56626	0.152491	0.415617	-5.59232	1.44268
NUB1!ENSG00000013374	-0.241857	6.12818	-0.909012	0.38756	0.652144	-6.26952	-1.18251
PGM3!ENSG00000013375	0.539782	5.94462	2.1088	0.0648824	0.271587	-4.64792	1.45375
RWDD2A!ENSG00000013392	1.07561	0.962145	1.24629	0.244808	0.517684	-4.78364	2.10761
CLK1!ENSG00000013441	-0.389801	7.06195	-1.21276	0.256769	0.53061	-6.01407	-1.31021
POLR3B!ENSG00000013503	-0.0935271	5.52241	-0.31918	0.757036	0.893937	-6.50825	-1.06698
ANGEL1!ENSG00000013523	-0.515748	3.97796	-1.44604	0.18282	0.452438	-5.32279	-1.42974
RNF14!ENSG00000013561	0.200753	5.03396	0.681915	0.512837	0.744454	-6.31863	1.1493
DNASE1L1!ENSG00000013563	1.33064	2.82171	3.1392	0.0122751	0.133425	-2.66386	2.51515
DDX11!ENSG00000013573	-0.385291	7.22896	-1.61868	0.140734	0.399686	-5.52074	-1.30612
HEBP1!ENSG00000013583	0.203499	2.95835	0.535045	0.605871	0.805045	-6.23017	1.15149
GPRC5A!ENSG00000013588	2.50114	6.10413	3.90898	0.00372797	0.0885661	-1.84831	5.66133
MAMLD1!ENSG00000013619	-1.58048	4.44369	-6.01563	0.000217384	0.0362299	1.02225	-2.99069
CD6!ENSG00000013725	-2.57975	4.0077	-6.0061	0.000219893	0.0362299	1.0674	-5.97834
TACC3!ENSG00000013810	-0.661264	5.08718	-2.72974	0.0237024	0.173086	-3.65783	-1.58147
UFL1!ENSG00000014123	0.415014	5.69104	1.74628	0.115472	0.3611	-5.17475	1.33331
POLA2!ENSG00000014138	-0.461034	4.5475	-1.27616	0.234546	0.507932	-5.71463	-1.37653
ZC3H3!ENSG00000014164	0.102437	4.10772	0.389476	0.70618	0.863926	-6.43466	1.07359
CAPN1!ENSG00000014216	0.595609	6.94951	2.49595	0.0346421	0.203917	-4.1818	1.51111
ACPP!ENSG00000014257	0.986809	3.09284	1.25866	0.240513	0.513431	-5.17172	1.9818
MDH1!ENSG00000014641	0.307908	6.64536	1.05495	0.319549	0.591565	-6.08928	1.23791
SLC30A9!ENSG00000014824	0.526783	6.46028	2.23454	0.0529556	0.248079	-4.55357	1.44071
MTMR11!ENSG00000014914	0.0539103	4.11379	0.112899	0.912644	0.963573	-6.55819	1.03807
COX15!ENSG00000014919	-0.201534	4.85761	-0.563826	0.58695	0.793221	-6.2767	-1.14992
CCDC88C!ENSG00000015133	-1.1036	6.64628	-2.93913	0.0169052	0.14963	-3.43992	-2.1489
YAF2!ENSG00000015153	-0.776729	4.32151	-2.29163	0.0482758	0.238162	-4.22925	-1.71324
ZMYND11!ENSG00000015171	0.138054	6.73727	0.584518	0.573548	0.784106	-6.56437	1.10042
WAS!ENSG00000015285	-1.89427	4.73206	-4.24953	0.0022554	0.0750899	-1.293	-3.71733
DPEP1!ENSG00000015413	1.26498	-0.151108	1.33142	0.216507	0.488806	-4.71595	2.40324
BID!ENSG00000015475	0.203019	2.33695	0.435931	0.673384	0.846198	-6.02655	1.1511
MATR3!ENSG00000015479	-0.195437	9.29632	-0.987374	0.349825	0.619353	-6.29371	-1.14507
NPC1L1!ENSG00000015520	-1.435	0.164584	-1.7013	0.123859	0.372773	-4.46428	-2.70382
XYLT2!ENSG00000015532	0.234248	4.03588	0.792935	0.448663	0.702616	-6.0764	1.17629
RGPD5!ENSG00000015568	0.842524	6.1011	1.40012	0.195728	0.466066	-5.67808	1.79318
STMN4!ENSG00000015592	2.3086	-0.720928	1.14127	0.28386	0.55929	-4.71961	4.95404
NUDCD3!ENSG00000015676	-0.0756789	4.2568	-0.289042	0.779242	0.903958	-6.46896	-1.05386
ISL1!ENSG00000016082	-2.65664	-2.83661	-2.67098	0.0260707	0.180111	-3.21476	-6.30562
CHDH!ENSG00000016391	-0.977168	0.34225	-1.66786	0.130454	0.382857	-4.73358	-1.9686
IL20RA!ENSG00000016402	0.90748	1.18873	1.04728	0.322878	0.594694	-5.53676	1.87577
GLT8D1!ENSG00000016864	0.428925	4.82245	1.42438	0.188813	0.459841	-5.49475	1.34623
ATP2C1!ENSG00000017260	-0.171583	7.85488	-0.700333	0.501812	0.738836	-6.51706	-1.12629
IGF1!ENSG00000017427	-0.932682	2.46228	-2.23522	0.0528969	0.248053	-4.06665	-1.90882
SLC38A5!ENSG00000017483	-1.84634	2.84286	-2.31814	0.0462437	0.234137	-3.9674	-3.59587
RALBP1!ENSG00000017797	0.751923	5.67148	2.22203	0.0540384	0.250056	-4.49293	1.68404
RUFY3!ENSG00000018189	-0.218441	6.42728	-0.880312	0.402089	0.664319	-6.30458	-1.16348
CNTN1!ENSG00000018236	1.06201	2.53804	1.41415	0.191705	0.462179	-5.08883	2.08784
SLC11A1!ENSG00000018280	0.00835951	4.82604	0.0146843	0.988612	0.993952	-6.69246	1.00581
WWTR1!ENSG00000018408	-0.130976	4.94091	-0.554302	0.593175	0.797591	-6.4316	-1.09503
AGPS!ENSG00000018510	0.139616	6.70233	0.562506	0.587811	0.79387	-6.53999	1.10161
CXorf56!ENSG00000018610	0.776377	3.94704	2.16723	0.0590456	0.260091	-4.26646	1.71282
ATP1A2!ENSG00000018625	1.36796	4.45303	2.00458	0.0767049	0.294789	-4.60662	2.58105
TTC27!ENSG00000018699	-0.210813	5.86463	-0.695802	0.50451	0.740035	-6.31373	-1.15734
VSIG2!ENSG00000019102	-0.261032	1.09904	-0.291848	0.777165	0.903156	-5.59227	-1.19834
PHLDB1!ENSG00000019144	-0.210798	6.15816	-0.590383	0.569781	0.781605	-6.56654	-1.15733
MARCO!ENSG00000019169	-1.8172	3.21994	-4.94068	0.000856294	0.057585	-0.25538	-3.52397
CYP24A1!ENSG00000019186	0.526156	4.47217	1.27398	0.235284	0.508619	-5.77884	1.44009
PRDM11!ENSG00000019485	-0.25027	3.38679	-0.6601	0.526086	0.752118	-6.11052	-1.18943
SYT13!ENSG00000019505	-2.58232	-0.489643	-3.83299	0.00417957	0.0918167	-1.67157	-5.98902
SNAI2!ENSG00000019549	-1.57588	2.74741	-4.05756	0.00298798	0.0818929	-1.4059	-2.98117
CD74!ENSG00000019582	-1.25203	9.02205	-4.68002	0.00122376	0.0652508	-0.825189	-2.38176
HGF!ENSG00000019991	-0.505864	2.66443	-1.17274	0.271663	0.546645	-5.41922	-1.41997
ZRANB1!ENSG00000019995	0.594418	5.76707	2.25643	0.0511106	0.244156	-4.46714	1.50986
NCDN!ENSG00000020129	-0.2352	3.2809	-0.665544	0.522761	0.75014	-6.06145	-1.17707
ADGRA2!ENSG00000020181	-0.0906956	3.68943	-0.302592	0.769231	0.899225	-6.45141	-1.06488
ZFP64!ENSG00000020256	0.154352	3.68147	0.482821	0.641006	0.827888	-6.32646	1.11292
MNAT1!ENSG00000020426	0.157654	4.34363	0.435093	0.673969	0.846613	-6.20937	1.11547
SAMD4A!ENSG00000020577	-0.754993	5.55828	-2.15497	0.0602267	0.261895	-4.68106	-1.68762
RUNX3!ENSG00000020633	-2.53289	2.61159	-5.18855	0.000615338	0.0506919	0.0723088	-5.78728
MRE11!ENSG00000020922	0.101925	5.93133	0.366229	0.722843	0.873684	-6.50286	1.0732
PLEKHB1!ENSG00000021300	1.56443	1.87052	2.36529	0.0428356	0.226342	-3.71385	2.95761
SERPINB1!ENSG00000021355	0.33366	5.7093	1.0156	0.336923	0.608262	-6.13454	1.26021
SLC7A9!ENSG00000021488	0.32117	1.1649	0.471689	0.648623	0.831797	-5.8596	1.24934
SPAST!ENSG00000021574	0.697572	5.69366	2.22344	0.0539155	0.249793	-4.45263	1.62177
NRXN3!ENSG00000021645	-0.657409	2.91369	-1.03171	0.329726	0.60022	-5.6335	-1.57725
OSBPL5!ENSG00000021762	-0.577165	3.5957	-1.57264	0.151015	0.413957	-5.16347	-1.49191
AQR!ENSG00000021776	-0.239511	6.63188	-0.811703	0.438363	0.695039	-6.35702	-1.18059
CPS1!ENSG00000021826	1.97638	6.53968	1.75125	0.11458	0.359376	-5.16073	3.93504
C8B!ENSG00000021852	2.13116	-1.20973	1.21343	0.256525	0.530526	-4.95339	4.3807
FHL1!ENSG00000022267	-1.43534	5.26042	-3.34786	0.00882617	0.11702	-2.73154	-2.70446
RTF2!ENSG00000022277	0.280202	5.94471	1.23666	0.248195	0.521761	-5.88801	1.21437
GABRA1!ENSG00000022355	-0.284352	-0.699427	-0.320849	0.755812	0.893244	-5.59431	-1.21786
NLRP2!ENSG00000022556	-0.795431	4.16434	-0.700597	0.501655	0.738784	-6.11722	-1.7356
SLC45A4!ENSG00000022567	1.30057	3.78209	1.94972	0.0837331	0.309432	-4.58673	2.46327
RNF10!ENSG00000022840	0.121733	7.36927	0.572001	0.581635	0.790043	-6.56265	1.08804
ZNF839!ENSG00000022976	-0.795999	4.5783	-3.21359	0.0109076	0.128259	-2.89849	-1.73628
ZDHHC6!ENSG00000023041	-0.552399	4.5048	-1.41289	0.192063	0.462296	-5.58847	-1.46652
GRAMD1B!ENSG00000023171	0.995306	4.44781	1.05378	0.320052	0.592391	-5.62195	1.9935
RNH1!ENSG00000023191	0.0464327	4.82314	0.165736	0.872109	0.947942	-6.56717	1.03271
NDUFS1!ENSG00000023228	0.55055	6.85016	2.61108	0.0287324	0.186831	-3.94912	1.46464
RB1CC1!ENSG00000023287	0.255679	7.78886	1.12623	0.28984	0.564998	-6.13357	1.1939
ERP44!ENSG00000023318	0.177398	5.84612	0.541481	0.601612	0.802196	-6.45443	1.13084
ALAS1!ENSG00000023330	0.170606	5.92646	0.552706	0.594222	0.798281	-6.49854	1.12553
BIRC3!ENSG00000023445	-0.460391	7.39658	-1.42435	0.188823	0.459841	-5.77296	-1.37591
AKAP11!ENSG00000023516	-0.363553	7.1736	-1.69812	0.124474	0.373933	-5.38394	-1.28659
GLRX2!ENSG00000023572	0.435568	1.72014	0.549516	0.596317	0.799543	-5.38161	1.35244
SNAPC1!ENSG00000023608	-0.65827	3.16755	-1.43555	0.185703	0.456005	-5.17794	-1.57819
DERA!ENSG00000023697	0.86225	4.47537	2.09886	0.065929	0.273417	-4.5646	1.81787
STRAP!ENSG00000023734	0.526779	6.43093	1.72178	0.119975	0.367493	-5.28061	1.44071
ABCC2!ENSG00000023839	-0.545833	5.4591	-1.26549	0.238169	0.511614	-5.60232	-1.45986
DEF6!ENSG00000023892	-1.50312	4.18584	-3.51931	0.00675461	0.10592	-2.34665	-2.83454
PLEKHO1!ENSG00000023902	-2.07091	4.53807	-7.48967	4.21372e-05	0.0209907	2.64728	-4.20151
GCLM!ENSG00000023909	-0.366459	3.88943	-0.859462	0.412883	0.674148	-5.78019	-1.28918
UBR2!ENSG00000024048	-0.208655	7.48352	-0.992964	0.347242	0.617381	-6.2458	-1.15561
EHD2!ENSG00000024422	0.262299	4.87032	0.629088	0.545272	0.765092	-6.3012	1.19939
DEPDC1!ENSG00000024526	0.941587	2.92491	1.48773	0.171749	0.439734	-5.01259	1.92064
CCDC28A!ENSG00000024862	0.552818	3.5244	1.31335	0.222272	0.494788	-5.31699	1.46695
RRAGD!ENSG00000025039	0.729105	3.43766	1.47447	0.175205	0.443584	-5.10975	1.65761
HSF2!ENSG00000025156	0.454346	4.08819	1.40757	0.193583	0.46396	-5.37104	1.37016
PHF20!ENSG00000025293	-0.406056	6.26057	-1.22649	0.251815	0.525556	-5.91325	-1.32506
HSD17B6!ENSG00000025423	-2.08955	0.214843	-2.10631	0.0651428	0.272211	-4.17111	-4.25616
NR1H3!ENSG00000025434	-0.957507	4.20072	-3.63296	0.00566813	0.100754	-2.14538	-1.94195
TYMP!ENSG00000025708	-1.31977	5.97655	-3.23114	0.0106088	0.126264	-2.92844	-2.49627
NCAPH2!ENSG00000025770	-0.0129089	4.85953	-0.0290307	0.977488	0.989348	-6.58433	-1.00899
TOMM34!ENSG00000025772	0.418383	2.94282	1.03652	0.327599	0.598353	-5.56746	1.33643
SEC63!ENSG00000025796	0.0605628	7.97201	0.231747	0.822033	0.924168	-6.74806	1.04287
KPNA6!ENSG00000025800	0.424352	5.86001	1.79646	0.106738	0.346721	-5.13708	1.34197
VIM!ENSG00000026025	-1.05748	9.62518	-3.58377	0.00611386	0.102645	-2.48099	-2.08129
RTEL1-TNFRSF6B!ENSG00000026036	-0.711004	3.43564	-2.40289	0.040298	0.219128	-4.05974	-1.63694
FAS!ENSG00000026103	-1.25129	6.16464	-4.18633	0.0024728	0.0781435	-1.495	-2.38054
RNASET2!ENSG00000026297	0.161363	6.35938	0.310835	0.763162	0.896151	-6.54981	1.11834
CD44!ENSG00000026508	-1.33344	8.40416	-4.32024	0.00203612	0.0730751	-1.34467	-2.52002
AGPAT4!ENSG00000026652	-0.950205	3.31128	-2.43425	0.0382958	0.213591	-3.81817	-1.93215
SLAMF7!ENSG00000026751	-2.44594	3.77677	-3.30695	0.00941238	0.119376	-2.5077	-5.44879
BTN3A1!ENSG00000026950	-1.23892	6.29814	-4.64647	0.00128224	0.0656301	-0.80821	-2.36021
MIPEP!ENSG00000027001	0.406409	3.7981	1.06706	0.31434	0.587155	-5.61002	1.32538
PRKCH!ENSG00000027075	-1.02449	5.57601	-3.10554	0.0129511	0.135838	-3.12297	-2.03425
IFNGR1!ENSG00000027697	0.432721	6.2061	1.44775	0.182355	0.452045	-5.58345	1.34978
B4GALT7!ENSG00000027847	-0.190357	3.2218	-0.631465	0.543787	0.763896	-6.14438	-1.14105
SH2D2A!ENSG00000027869	-2.66228	0.962303	-3.08391	0.0134057	0.137652	-2.74371	-6.33032
VRK2!ENSG00000028116	0.112395	5.56735	0.472575	0.648015	0.831756	-6.46216	1.08102
TNFRSF1B!ENSG00000028137	-0.422202	4.74759	-0.964137	0.36072	0.627876	-6.01562	-1.33997
VEZT!ENSG00000028203	0.161017	6.82355	0.794594	0.447746	0.701732	-6.40519	1.11807
POU2F2!ENSG00000028277	-0.9868	2.95695	-1.5782	0.149737	0.412629	-5.05555	-1.98178
BRD9!ENSG00000028310	-0.495169	5.76117	-1.68157	0.127712	0.378464	-5.32082	-1.40949
SNX1!ENSG00000028528	0.173114	6.57822	0.827612	0.429759	0.687923	-6.35563	1.12749
TBPL1!ENSG00000028839	-0.26504	3.38163	-0.678034	0.515179	0.746229	-6.00774	-1.20167
ARNTL2!ENSG00000029153	0.208964	4.64952	0.528142	0.610456	0.808666	-6.48475	1.15586
BCLAF1!ENSG00000029363	-0.027095	7.10284	-0.129811	0.899634	0.958831	-6.74189	-1.01896
SLC39A9!ENSG00000029364	0.899055	5.07176	3.20024	0.0111409	0.129682	-2.82292	1.86484
ANK1!ENSG00000029534	-1.42299	2.5704	-1.90598	0.0897699	0.319235	-4.45416	-2.6814
TFB1M!ENSG00000029639	-0.0657506	4.40337	-0.160746	0.875922	0.950248	-6.32547	-1.04663
RABEP1!ENSG00000029725	-0.262556	6.84913	-0.97576	0.355239	0.623444	-6.2756	-1.1996
HMGB3!ENSG00000029993	1.75698	5.43127	2.81756	0.0205637	0.16246	-3.54083	3.37991
NUP160!ENSG00000030066	-0.285045	6.61557	-1.02663	0.331984	0.602909	-6.16777	-1.21845
BAK1!ENSG00000030110	0.0187952	3.04736	0.0418062	0.967586	0.985997	-6.15726	1.01311
IKZF2!ENSG00000030419	-0.00253151	4.42312	-0.00625611	0.995148	0.997393	-6.45902	-1.00176
GRN!ENSG00000030582	0.763861	8.08099	1.51158	0.165685	0.431287	-5.66485	1.69803
FAM13B!ENSG00000031003	-0.673231	6.28019	-2.73268	0.02359	0.172863	-3.73788	-1.59464
ARHGAP31!ENSG00000031081	-1.90838	6.75859	-8.34855	1.8044e-05	0.0209907	3.47725	-3.75387
CENPQ!ENSG00000031691	0.504904	2.36454	1.04704	0.322984	0.594778	-5.55365	1.41903
SARS!ENSG00000031698	-0.337756	6.02466	-1.09119	0.304161	0.577528	-6.01883	-1.26379
RANBP3!ENSG00000031823	-0.475854	5.32268	-2.00499	0.0766552	0.294789	-4.80814	-1.39074
ARID4A!ENSG00000032219	-0.341355	6.55475	-1.16603	0.274226	0.549315	-6.01322	-1.26695
EIPR1!ENSG00000032389	0.331747	3.90532	0.97034	0.357787	0.626136	-5.81568	1.25854
PNPLA6!ENSG00000032444	-1.02178	6.52333	-3.49578	0.00700578	0.107135	-2.56956	-2.03043
IFT88!ENSG00000032742	-0.263841	5.00537	-0.82576	0.430755	0.688617	-6.17498	-1.20067
ALG1!ENSG00000033011	0.526157	5.22099	1.22888	0.250961	0.524868	-5.75925	1.44009
ZCCHC8!ENSG00000033030	-0.120083	5.89155	-0.534241	0.606404	0.805335	-6.49035	-1.0868
ABCF2!ENSG00000033050	-0.70401	1.24067	-0.367015	0.722277	0.873536	-5.13889	-1.62903
CHPF2!ENSG00000033100	-1.07632	4.77636	-3.4396	0.00764588	0.111087	-2.52096	-2.10865
LRRC7!ENSG00000033122	-0.480086	-0.157842	-0.488803	0.63693	0.8251	-5.48241	-1.39483
FUT8!ENSG00000033170	-0.109669	6.14294	-0.297114	0.773272	0.901454	-6.69209	-1.07898
UBA6!ENSG00000033178	-0.347323	6.6875	-1.55822	0.15437	0.418371	-5.53873	-1.2722
GAB2!ENSG00000033327	-0.120302	5.36757	-0.402427	0.696969	0.859733	-6.53122	-1.08696
ATP6V0A1!ENSG00000033627	0.197139	6.29354	0.794684	0.447696	0.701732	-6.35057	1.14642
PIAS1!ENSG00000033800	-0.234902	7.45483	-0.835777	0.425388	0.683732	-6.38799	-1.17683
SLC4A7!ENSG00000033867	-0.949783	6.00748	-2.21122	0.0549928	0.251387	-4.53959	-1.93158
APBA2!ENSG00000034053	-0.407061	4.69885	-0.699203	0.502484	0.738999	-6.34923	-1.32598
MAP2K3!ENSG00000034152	0.159418	5.75144	0.478173	0.644181	0.829582	-6.5345	1.11684
TMSB10!ENSG00000034510	0.83327	8.40873	2.45305	0.0371435	0.210516	-4.27523	1.78172
ASTE1!ENSG00000034533	-0.484358	3.40921	-0.939023	0.372773	0.638399	-5.86476	-1.39896
RNF19A!ENSG00000034677	-0.928989	7.49693	-4.46939	0.00164494	0.0693098	-1.1231	-1.90394
PEX3!ENSG00000034693	-0.658464	5.86403	-2.07689	0.0683017	0.27758	-4.6882	-1.5784
GABARAPL2!ENSG00000034713	0.399538	4.40511	1.3132	0.222318	0.494817	-5.52835	1.31909
SH3YL1!ENSG00000035115	1.32809	4.79088	2.40822	0.0399502	0.21789	-4.01202	2.51069
FAM136A!ENSG00000035141	0.13226	3.02216	0.317126	0.758542	0.894182	-6.08951	1.09601
VCL!ENSG00000035403	-0.232399	8.04563	-1.1064	0.297877	0.572159	-6.16696	-1.17479
DEPDC1B!ENSG00000035499	0.238198	2.22864	0.421905	0.683213	0.851213	-5.98732	1.17952
DAPK2!ENSG00000035664	-1.32426	2.55152	-1.83687	0.100155	0.336603	-4.52106	-2.50405
NSMAF!ENSG00000035681	-0.822183	5.95211	-3.41233	0.0079784	0.112605	-2.64896	-1.76808
ADSS!ENSG00000035687	0.173954	5.98973	0.568679	0.583792	0.791159	-6.35969	1.12815
STAP1!ENSG00000035720	-4.32709	0.824612	-4.37721	0.00187608	0.070902	-1.37077	-20.0716
TIMP2!ENSG00000035862	0.637331	5.00999	2.01821	0.0750493	0.291587	-4.76902	1.55545
RFC1!ENSG00000035928	-0.0136905	6.73619	-0.065312	0.949385	0.9777	-6.74791	-1.00953
TBC1D23!ENSG00000036054	3.48944e-05	5.73861	0.000141295	0.99989	0.99989	-6.63735	1.00002
CUL3!ENSG00000036257	0.0682684	7.03529	0.27665	0.788436	0.908207	-6.69947	1.04846
MYOM2!ENSG00000036448	-1.39214	1.50742	-1.97921	0.0798826	0.301653	-4.20082	-2.62467
CYP46A1!ENSG00000036530	-0.254769	1.13454	-0.384925	0.70943	0.866071	-5.6396	-1.19315
AC118549.1!ENSG00000036549	-0.659553	5.90601	-2.3399	0.0446385	0.230333	-4.32448	-1.57959
USP2!ENSG00000036672	0.137397	0.310345	0.0900425	0.930269	0.970235	-5.2158	1.09992
CASR!ENSG00000036828	-1.11917	0.762824	-1.88487	0.0928298	0.325107	-4.3649	-2.17221
TUBG2!ENSG00000037042	0.250932	4.8766	0.668521	0.520947	0.749405	-6.19931	1.18998
RPL26L1!ENSG00000037241	1.32793	3.02392	2.99725	0.015399	0.144463	-2.98033	2.51042
FLT4!ENSG00000037280	-2.04011	3.6173	-4.44756	0.00169678	0.0695807	-0.990721	-4.11277
NSUN2!ENSG00000037474	0.297983	6.74038	1.13217	0.287465	0.56299	-6.02624	1.22942
FBXO42!ENSG00000037637	-0.54568	5.07571	-1.80628	0.105102	0.34455	-5.11314	-1.45971
MFAP3!ENSG00000037749	0.641945	3.49848	1.40488	0.194357	0.464599	-5.1828	1.56043
MRI1!ENSG00000037757	-0.521054	2.44945	-0.984469	0.351174	0.620423	-5.44498	-1.435
METTL1!ENSG00000037897	0.772243	1.66171	1.20226	0.260612	0.534734	-5.0598	1.70792
AGA!ENSG00000038002	0.759971	5.23468	2.36099	0.0431363	0.227312	-4.14356	1.69346
PI4K2B!ENSG00000038210	0.109178	5.02099	0.398861	0.6995	0.860128	-6.49661	1.07861
BOD1L1!ENSG00000038219	-0.0174378	7.87225	-0.0698774	0.945853	0.976741	-6.78544	-1.01216
MAT2B!ENSG00000038274	0.42269	5.65988	1.91151	0.088985	0.317553	-4.95531	1.34042
TLL1!ENSG00000038295	-0.838985	3.34717	-1.58369	0.148487	0.411194	-5.16364	-1.78879
EDC4!ENSG00000038358	0.176753	5.97473	0.790817	0.449835	0.703416	-6.31649	1.13034
TRIO!ENSG00000038382	-0.006993	8.85512	-0.0218968	0.983019	0.99172	-6.80163	-1.00486
VCAN!ENSG00000038427	-0.154182	8.94053	-0.395552	0.701852	0.861562	-6.71729	-1.11279
CLEC16A!ENSG00000038532	-0.42896	6.03058	-1.87175	0.0947799	0.327628	-5.10021	-1.34626
MSR1!ENSG00000038945	-0.455257	4.74308	-1.05792	0.318264	0.590763	-5.98852	-1.37103
CDH1!ENSG00000039068	1.32081	8.70899	2.30902	0.0469328	0.23498	-4.51464	2.49806
MTREX!ENSG00000039123	-0.513775	7.09987	-1.91342	0.0887145	0.317119	-5.06095	-1.42778
DNAH5!ENSG00000039139	0.0472697	6.4366	0.0880329	0.931821	0.970611	-6.77315	1.03331
ZFYVE16!ENSG00000039319	0.0617793	6.49333	0.270763	0.792816	0.910128	-6.68077	1.04375
RIPOR1!ENSG00000039523	-1.70853	5.9589	-6.87725	8.07998e-05	0.022784	2.00661	-3.26828
RAI14!ENSG00000039560	0.0732735	6.28394	0.279149	0.786579	0.907444	-6.69783	1.0521
PNKP!ENSG00000039650	-0.846616	5.74756	-3.50476	0.00690876	0.106772	-2.52285	-1.79828
PHLPP2!ENSG00000040199	-0.775608	4.79795	-2.54382	0.032049	0.195543	-3.88808	-1.71191
SPDL1!ENSG00000040275	0.309435	4.20179	0.828773	0.429136	0.687396	-6.2083	1.23922
STAU2!ENSG00000040341	0.531597	5.63218	1.69558	0.124967	0.3751	-5.28402	1.44553
SLC66A1!ENSG00000040487	-0.382332	2.44509	-0.886704	0.39882	0.661701	-5.69429	-1.30345
CTNS!ENSG00000040531	-0.582519	4.47611	-1.78289	0.109038	0.35039	-5.0915	-1.49746
RTN4R!ENSG00000040608	-0.158928	0.812728	-0.259318	0.801353	0.914564	-5.89091	-1.11646
PHF23!ENSG00000040633	-0.0406769	4.28935	-0.150791	0.88354	0.952843	-6.47798	-1.0286
INPP4A!ENSG00000040933	-0.908241	5.9356	-3.40563	0.00806244	0.112913	-2.66118	-1.87676
RAB27B!ENSG00000041353	0.318497	3.54955	0.305992	0.766725	0.897676	-6.05563	1.24703
PSMA4!ENSG00000041357	0.436938	5.46281	1.65254	0.13358	0.388012	-5.28233	1.35373
MYO16!ENSG00000041515	-1.59297	2.01362	-2.67353	0.0259631	0.179574	-3.24041	-3.0167
LSG1!ENSG00000041802	-0.127017	5.17703	-0.460832	0.656095	0.836447	-6.47111	-1.09203
PARP3!ENSG00000041880	0.0149137	3.82153	0.0441125	0.965799	0.98491	-6.50235	1.01039
TNC!ENSG00000041982	-2.08932	6.26712	-3.79716	0.00441227	0.0929072	-2.11608	-4.25546
THAP3!ENSG00000041988	-1.31638	2.92255	-3.07031	0.0136999	0.13873	-2.81088	-2.4904
RIPOR3!ENSG00000042062	-0.968595	1.30921	-1.81039	0.104424	0.343833	-4.49768	-1.95693
TDP1!ENSG00000042088	-1.02956	5.44886	-3.31162	0.00934352	0.119368	-2.781	-2.0414
AIFM2!ENSG00000042286	0.911833	2.38636	1.71332	0.121566	0.369635	-4.70483	1.88143
SPATA7!ENSG00000042317	0.160414	4.36927	0.562718	0.587672	0.793864	-6.28402	1.11761
MED17!ENSG00000042429	-0.00960322	5.55288	-0.0370515	0.971271	0.98757	-6.59166	-1.00668
RETSAT!ENSG00000042445	0.640139	5.19709	2.26792	0.0501679	0.241978	-4.42378	1.55848
CAPG!ENSG00000042493	-0.788561	5.42852	-2.5533	0.0315595	0.193865	-4.02924	-1.72735
AP2S1!ENSG00000042753	0.244967	3.59598	0.728819	0.485054	0.729355	-5.98638	1.18507
USH2A!ENSG00000042781	-1.1953	-0.14888	-2.19295	0.0566422	0.255415	-3.98356	-2.28993
TG!ENSG00000042832	-0.953885	3.76549	-2.63008	0.0278595	0.184011	-3.79831	-1.93708
ADAM28!ENSG00000042980	0.0373042	6.21883	0.0701689	0.945628	0.976667	-6.565	1.02619
DCUN1D1!ENSG00000043093	0.774397	3.97306	1.78993	0.107838	0.348507	-4.87123	1.71047
JADE2!ENSG00000043143	-0.171325	5.09478	-0.575035	0.579669	0.788992	-6.49093	-1.12609
ZIC2!ENSG00000043355	2.43155	0.896204	2.45773	0.0368617	0.209897	-3.48337	5.39472
LCP2!ENSG00000043462	-1.70014	6.34982	-6.69691	9.86616e-05	0.0267903	1.80105	-3.24932
TRIT1!ENSG00000043514	-0.115124	4.265	-0.328454	0.750248	0.889807	-6.20354	-1.08307
CUL7!ENSG00000044090	0.278625	6.8402	1.19406	0.263642	0.537871	-6.0223	1.21304
CTNNA1!ENSG00000044115	0.382597	8.65992	1.03706	0.327359	0.598139	-6.24321	1.30369
PHKA2!ENSG00000044446	-0.242662	6.87694	-0.784102	0.453566	0.705763	-6.43353	-1.18317
CNTLN!ENSG00000044459	-0.619815	4.55859	-1.83627	0.100249	0.336683	-4.98039	-1.53668
EPHA3!ENSG00000044524	0.800214	3.24411	1.30911	0.223643	0.49641	-5.27174	1.74136
HSPA5!ENSG00000044574	1.10955	8.32923	3.71738	0.00498103	0.0957024	-2.23652	2.15778
DSG2!ENSG00000046604	1.43405	8.29916	3.14915	0.0120823	0.132338	-3.15988	2.70204
GEMIN8!ENSG00000046647	0.326458	2.41181	0.560384	0.589195	0.794937	-5.7338	1.25393
OFD1!ENSG00000046651	0.202432	7.24305	0.485385	0.639257	0.826566	-6.64112	1.15064
GPM6B!ENSG00000046653	1.6922	1.80341	2.32366	0.0458313	0.233261	-3.74919	3.2315
PREX2!ENSG00000046889	-0.893831	5.08272	-2.38673	0.0413696	0.22163	-4.15802	-1.8581
WDR37!ENSG00000047056	-0.208164	4.94968	-0.555148	0.592621	0.797279	-6.33784	-1.15522
YTHDC2!ENSG00000047188	-0.743792	6.71946	-2.51626	0.033517	0.200598	-4.11353	-1.67457
CTPS2!ENSG00000047230	0.22499	5.33106	0.979004	0.353721	0.622642	-6.1367	1.16877
ATP6V1H!ENSG00000047249	0.185008	5.22068	0.51766	0.617455	0.812723	-6.39428	1.13682
POLR2B!ENSG00000047315	0.329737	7.64312	1.5146	0.164931	0.430011	-5.663	1.25678
FAM214A!ENSG00000047346	0.18593	6.51146	0.730279	0.484205	0.729059	-6.42371	1.13755
ARAP2!ENSG00000047365	-0.52011	6.81237	-1.7309	0.11828	0.365432	-5.33292	-1.43406
TPR!ENSG00000047410	0.174224	8.97195	0.920362	0.381918	0.647072	-6.3547	1.12836
CP!ENSG00000047457	1.89428	6.93068	2.11805	0.0639224	0.269105	-4.66804	3.71737
KIAA0556!ENSG00000047578	-0.36682	6.24092	-1.4422	0.183872	0.453814	-5.68737	-1.28951
DTNBP1!ENSG00000047579	-0.436245	5.01593	-1.61671	0.141159	0.400272	-5.33564	-1.35308
XK!ENSG00000047597	0.914323	1.22504	0.731744	0.483353	0.728648	-5.33671	1.88468
ANO2!ENSG00000047617	-1.4169	2.87622	-2.701	0.0248325	0.176158	-3.40013	-2.67011
C12orf4!ENSG00000047621	0.089517	4.69838	0.284567	0.782558	0.905512	-6.47437	1.06401
SCML1!ENSG00000047634	-1.35561	3.48256	-2.8438	0.0197109	0.160328	-3.23642	-2.55905
WWC3!ENSG00000047644	-0.823242	5.16539	-2.51703	0.0334753	0.200592	-4.02821	-1.76938
ARHGAP6!ENSG00000047648	-0.844404	2.35571	-1.64928	0.134255	0.389047	-4.7592	-1.79552
FAM184B!ENSG00000047662	-0.750904	1.99	-1.7168	0.120908	0.368581	-4.92088	-1.68285
MAP4!ENSG00000047849	-0.00580237	8.3107	-0.0274541	0.97871	0.989822	-6.79521	-1.00403
GOPC!ENSG00000047932	0.185312	4.63311	0.682069	0.512744	0.744413	-6.22101	1.13706
ROS1!ENSG00000047936	-1.73132	5.05092	-1.99743	0.0775879	0.296756	-4.95895	-3.32032
USP28!ENSG00000048028	0.397112	5.37114	0.934712	0.374872	0.640321	-6.00968	1.31687
HDAC9!ENSG00000048052	-0.878944	4.58321	-1.46858	0.17676	0.445766	-5.43935	-1.83903
TSPAN17!ENSG00000048140	0.0686975	3.83951	0.170113	0.868767	0.945922	-6.52688	1.04877
NOP16!ENSG00000048162	0.423143	2.51862	1.06238	0.316345	0.588874	-5.51157	1.34085
CC2D2A!ENSG00000048342	0.298463	4.57086	0.830875	0.428009	0.686816	-6.17956	1.22983
RRM2B!ENSG00000048392	-0.412592	4.61517	-1.66792	0.130442	0.382857	-5.27108	-1.33107
ZNF800!ENSG00000048405	0.0410065	4.8999	0.116312	0.910016	0.962531	-6.54174	1.02883
TNFRSF17!ENSG00000048462	-0.388832	-1.51527	-0.288785	0.779433	0.903974	-5.12644	-1.30933
SNX29!ENSG00000048471	-0.892394	6.97953	-3.27047	0.00996959	0.122844	-2.91988	-1.85625
LMO3!ENSG00000048540	-0.304235	2.27697	-0.536131	0.605151	0.804445	-6.39785	-1.23476
MRPS10!ENSG00000048544	0.815013	4.3478	2.68696	0.0254038	0.177887	-3.54369	1.75931
RSF1!ENSG00000048649	0.258226	6.92522	1.29166	0.229364	0.502992	-5.92198	1.19601
VPS13D!ENSG00000048707	-0.94213	9.25076	-3.75393	0.0047114	0.0939908	-2.21176	-1.92136
CELF2!ENSG00000048740	-1.18824	5.85288	-2.95309	0.0165301	0.148266	-3.36107	-2.27875
FAM120A!ENSG00000048828	-0.12045	8.22793	-0.457262	0.658561	0.837692	-6.67892	-1.08707
R3HDM1!ENSG00000048991	-0.559055	6.65886	-1.85787	0.0968856	0.331073	-5.12074	-1.4733
COL9A2!ENSG00000049089	0.0986105	2.86963	0.170782	0.868257	0.945546	-6.15026	1.07074
KITLG!ENSG00000049130	-0.0543745	3.45205	-0.0965092	0.925278	0.968267	-6.2786	-1.03841
ERCC8!ENSG00000049167	-0.163825	4.18589	-0.574773	0.579839	0.788992	-6.26598	-1.12025
ADAMTS6!ENSG00000049192	-0.311116	2.32624	-0.437689	0.672156	0.84563	-6.06385	-1.24067
H6PD!ENSG00000049239	0.671746	7.47276	2.89759	0.0180736	0.154643	-3.53551	1.593
VAMP3!ENSG00000049245	-0.251613	4.14831	-0.646543	0.534423	0.756906	-6.08927	-1.19054
PER3!ENSG00000049246	-1.79715	4.62835	-3.13207	0.0124151	0.13356	-2.88976	-3.47533
UTS2!ENSG00000049247	0.254514	-0.341326	0.460419	0.65638	0.836622	-5.78352	1.19293
TNFRSF9!ENSG00000049249	-2.91573	0.86323	-3.96698	0.00341821	0.0859139	-1.62157	-7.5461
EPN3!ENSG00000049283	1.31325	1.6175	1.81866	0.103073	0.341647	-4.56185	2.48501
LTBP1!ENSG00000049323	-0.207707	5.90709	-0.416706	0.686873	0.853895	-6.58263	-1.15485
RCN1!ENSG00000049449	-0.00249062	5.19883	-0.00640884	0.995029	0.997393	-6.61376	-1.00173
ELN!ENSG00000049540	-1.73455	5.53391	-3.72523	0.00492178	0.0953917	-2.21971	-3.32775
RFC2!ENSG00000049541	-0.188821	4.1107	-0.590482	0.569717	0.781605	-6.14729	-1.13983
ARID1B!ENSG00000049618	-0.0106624	7.88766	-0.0476624	0.963049	0.98385	-6.78142	-1.00742
CLPTM1L!ENSG00000049656	-0.278887	6.53626	-1.30011	0.226577	0.500422	-5.82847	-1.21326
NEDD4L!ENSG00000049759	0.893283	6.70136	2.00234	0.0769815	0.295183	-4.92174	1.8574
FOXP3!ENSG00000049768	-1.00341	0.824961	-1.51649	0.164458	0.429619	-4.72183	-2.00473
HEXB!ENSG00000049860	0.446479	7.32123	1.90324	0.0901622	0.319812	-5.08179	1.36271
PTCD2!ENSG00000049883	-0.242473	2.88092	-0.584955	0.573267	0.784001	-5.94846	-1.18302
NEXMIF!ENSG00000050030	0.757014	1.30896	1.0982	0.301253	0.574866	-5.28593	1.68999
JKAMP!ENSG00000050130	0.474822	5.30356	1.41302	0.192025	0.462296	-5.51322	1.38975
DKK3!ENSG00000050165	0.0440967	3.8368	0.12388	0.904193	0.960773	-6.48417	1.03104
ARHGEF5!ENSG00000050327	0.539807	7.67774	1.56912	0.151827	0.414432	-5.59192	1.45378
NFE2L3!ENSG00000050344	0.906038	4.2131	1.98867	0.0786837	0.299517	-4.75518	1.87389
MCUR1!ENSG00000050393	0.173631	4.61801	0.440488	0.670204	0.844697	-6.43231	1.12789
LIMA1!ENSG00000050405	-0.435548	5.81076	-1.42833	0.187709	0.458697	-5.65651	-1.35242
LETMD1!ENSG00000050426	-0.0483739	5.25937	-0.156098	0.879478	0.951429	-6.58912	-1.0341
SLC4A8!ENSG00000050438	-1.12154	4.15977	-2.72271	0.0239737	0.173337	-3.52035	-2.1758
LAMC3!ENSG00000050555	0.543905	4.72934	1.01035	0.339299	0.610746	-6.11604	1.45791
TNIP3!ENSG00000050730	-1.43996	1.31467	-1.32528	0.218452	0.490383	-4.9069	-2.71314
MAPK9!ENSG00000050748	0.185576	4.96575	0.726029	0.486679	0.730093	-6.28426	1.13727
COL23A1!ENSG00000050767	-2.66065	-0.705436	-3.49985	0.00696169	0.106889	-2.1614	-6.32319
BCAR1!ENSG00000050820	0.391031	3.79015	1.1556	0.278254	0.553902	-5.67769	1.31133
FAM160A2!ENSG00000051009	-0.258891	5.12606	-0.721766	0.489169	0.731676	-6.19687	-1.19656
HERPUD1!ENSG00000051108	-0.897226	7.24867	-4.31405	0.00205438	0.0730751	-1.31624	-1.86248
HOMER3!ENSG00000051128	0.93427	2.3349	1.87882	0.0937235	0.326197	-4.5361	1.91092
RAD51!ENSG00000051180	-0.504371	3.16794	-1.30783	0.224058	0.497029	-5.35284	-1.4185
POLQ!ENSG00000051341	-0.229923	4.85338	-0.608457	0.558259	0.773287	-6.35109	-1.17277
PIK3CB!ENSG00000051382	0.118391	6.50495	0.564499	0.586511	0.793066	-6.56512	1.08552
CYBA!ENSG00000051523	0.0974794	6.03749	0.189757	0.853804	0.939748	-6.62335	1.0699
THOC3!ENSG00000051596	0.8094	2.90274	1.50938	0.166235	0.431723	-5.01706	1.75248
HEBP2!ENSG00000051620	0.842126	5.38784	3.09715	0.0131254	0.136407	-3.08513	1.79269
MPHOSPH9!ENSG00000051825	-0.64219	5.38679	-1.94142	0.0848483	0.311755	-4.80822	-1.5607
PLEKHA5!ENSG00000052126	0.438801	6.91652	1.14645	0.281822	0.556996	-6.08521	1.35548
PRSS8!ENSG00000052344	1.75469	4.52815	2.78373	0.0217194	0.166739	-3.55624	3.37455
SIKE1!ENSG00000052723	0.801372	3.20269	1.9407	0.0849447	0.311854	-4.46443	1.74276
RRP12!ENSG00000052749	0.4724	5.08352	1.31115	0.222982	0.495534	-5.72896	1.38742
FNIP2!ENSG00000052795	-0.517687	6.43134	-2.17075	0.058711	0.260091	-4.6627	-1.43166
MSMO1!ENSG00000052802	0.378243	3.82092	0.485816	0.638964	0.826566	-5.93644	1.29976
TTC17!ENSG00000052841	-0.143647	7.26533	-0.684994	0.510984	0.743574	-6.50957	-1.10469
FSTL4!ENSG00000053108	-0.347538	0.873967	-0.744251	0.476126	0.723539	-5.64273	-1.27239
FOXN3!ENSG00000053254	-1.06736	4.73	-3.80262	0.00437592	0.0929072	-1.91657	-2.0956
AKR7A2!ENSG00000053371	0.507625	4.6594	1.83051	0.101165	0.338376	-4.95297	1.42171
MRTO4!ENSG00000053372	0.175273	3.63929	0.422936	0.682488	0.850907	-6.22916	1.12918
USE1!ENSG00000053501	-0.634091	2.41978	-1.11035	0.296263	0.570316	-5.26217	-1.55196
MCF2L2!ENSG00000053524	-1.08506	2.56233	-1.74177	0.11629	0.362288	-4.72292	-2.12146
NRIP2!ENSG00000053702	0.454433	-2.09813	0.230327	0.823102	0.924484	-5.13812	1.37024
LAMA3!ENSG00000053747	0.0487317	8.43244	0.180936	0.860516	0.942729	-6.77457	1.03436
AP5M1!ENSG00000053770	-0.20772	5.48621	-0.727734	0.485685	0.729679	-6.32336	-1.15486
ANAPC4!ENSG00000053900	-0.309657	5.53739	-1.03095	0.330063	0.600759	-6.04473	-1.23941
KCNQ1!ENSG00000053918	1.03455	4.99681	1.79828	0.106432	0.346122	-5.02207	2.04847
TRAPPC3!ENSG00000054116	0.350378	3.97819	0.983004	0.351855	0.620849	-5.69604	1.27489
THRAP3!ENSG00000054118	0.293813	7.4577	1.42197	0.189491	0.460332	-5.76634	1.22588
PHPT1!ENSG00000054148	0.689874	3.82697	2.13782	0.0619172	0.264923	-4.35299	1.61314
ENTPD2!ENSG00000054179	1.05607	0.00421599	1.29179	0.229321	0.502992	-4.8127	2.07926
LY75!ENSG00000054219	-1.8165	3.17571	-3.62992	0.00569463	0.100754	-1.95979	-3.52226
ARID4B!ENSG00000054267	-0.298615	7.45729	-1.36014	0.207601	0.479126	-5.84608	-1.22996
OPN3!ENSG00000054277	2.01574	4.25883	2.53339	0.0325967	0.197664	-3.71034	4.04388
SDCCAG8!ENSG00000054282	-0.441157	6.79322	-1.30662	0.224452	0.497602	-5.91463	-1.35769
PTPRN!ENSG00000054356	0.50481	0.0332098	0.938857	0.372854	0.638416	-5.40977	1.41894
HHAT!ENSG00000054392	-0.242903	3.6976	-0.5698	0.583063	0.790665	-6.24487	-1.18337
KIF1B!ENSG00000054523	-0.227504	8.04615	-1.01141	0.338818	0.610476	-6.25946	-1.17081
FOXC1!ENSG00000054598	0.992746	4.57441	2.26623	0.0503049	0.242168	-4.31039	1.98997
TBC1D22A!ENSG00000054611	-0.5327	6.22276	-1.76572	0.112013	0.355277	-5.24325	-1.44663
SYNE2!ENSG00000054654	0.205764	10.7963	0.519922	0.615941	0.811881	-6.65784	1.1533
PLEKHH1!ENSG00000054690	0.88058	4.52114	1.17567	0.270549	0.544925	-5.83406	1.84112
ATP9A!ENSG00000054793	0.870723	5.64814	2.246	0.0519816	0.246336	-4.48564	1.82858
FAM168A!ENSG00000054965	0.48928	3.00004	1.11682	0.293632	0.567637	-5.48996	1.40374
RELT!ENSG00000054967	-2.01077	3.02313	-4.2404	0.00228551	0.0750899	-1.17594	-4.02997
GALC!ENSG00000054983	-0.104558	5.56418	-0.323283	0.75403	0.892144	-6.52747	-1.07516
NOP58!ENSG00000055044	-0.443276	7.00489	-2.03102	0.0735233	0.288383	-4.90758	-1.35969
SZRD1!ENSG00000055070	0.00979986	4.51176	0.0368714	0.97141	0.987615	-6.48596	1.00682
KCNH2!ENSG00000055118	-0.705962	-0.244022	-1.3918	0.198152	0.468252	-5.01909	-1.63123
CUL1!ENSG00000055130	-0.233426	6.40731	-0.845357	0.420299	0.679851	-6.34216	-1.17562
FAM114A2!ENSG00000055147	-0.180995	4.6935	-0.52581	0.61201	0.809262	-6.22216	-1.13367
CYFIP2!ENSG00000055163	-1.22282	6.48684	-2.94612	0.0167162	0.14889	-3.40753	-2.33402
TAB2!ENSG00000055208	-0.397872	9.20269	-1.72337	0.119677	0.367291	-5.39464	-1.31756
GINM1!ENSG00000055211	0.741178	5.03747	1.94861	0.0838804	0.309665	-4.77761	1.67154
EIF2AK2!ENSG00000055332	-0.0920841	5.98093	-0.326543	0.751645	0.890616	-6.62344	-1.06591
USP36!ENSG00000055483	-0.609539	6.30621	-2.44695	0.0375135	0.211564	-4.21553	-1.52577
KMT2C!ENSG00000055609	-0.582317	9.51654	-2.24611	0.0519726	0.246336	-4.61867	-1.49725
MCOLN3!ENSG00000055732	-1.36173	1.24855	-1.66182	0.131679	0.384912	-4.54951	-2.56994
PUM2!ENSG00000055917	-0.0100689	7.90067	-0.0499472	0.96128	0.983238	-6.77578	-1.007
MRPL43!ENSG00000055950	0.298657	4.07766	0.919025	0.38258	0.647605	-5.94622	1.23
ITIH4!ENSG00000055955	-0.311337	3.38161	-0.669579	0.520304	0.749137	-5.99909	-1.24086
HPF1!ENSG00000056050	0.297703	3.19834	0.632708	0.543011	0.763391	-5.83334	1.22919
ZFR!ENSG00000056097	0.22635	7.12112	1.0344	0.328533	0.599239	-6.18381	1.16987
ZNF280C!ENSG00000056277	0.0110707	4.28329	0.0308483	0.976079	0.989075	-6.32638	1.0077
TRAF1!ENSG00000056558	-1.63942	3.20883	-3.42832	0.00778164	0.111904	-2.36517	-3.11541
RC3H2!ENSG00000056586	-0.134601	7.13602	-0.580757	0.575971	0.786164	-6.58273	-1.09779
IL17RB!ENSG00000056736	-0.0576919	1.09287	-0.0908087	0.929678	0.970101	-5.86146	-1.0408
TRAF3IP2!ENSG00000056972	0.12909	3.74478	0.363837	0.724566	0.874624	-6.14907	1.0936
GYG2!ENSG00000056998	2.64711	1.18062	3.39983	0.00813589	0.113245	-2.25258	6.2641
DCBLD2!ENSG00000057019	-0.808452	5.61776	-2.08887	0.0669984	0.27495	-4.82688	-1.75133
SERPINB3!ENSG00000057149	2.22209	2.39489	1.9272	0.0867914	0.314287	-4.38207	4.6657
SOAT1!ENSG00000057252	0.476741	7.03362	1.16363	0.275152	0.550191	-6.03711	1.3916
PKP2!ENSG00000057294	2.23588	5.26845	3.80678	0.00434846	0.0928115	-1.89787	4.71051
GDI2!ENSG00000057608	0.196312	7.39368	0.752879	0.47118	0.719428	-6.45116	1.14577
PRDM1!ENSG00000057657	-1.1983	5.80996	-4.63323	0.00130613	0.0656301	-0.793709	-2.2947
ATG5!ENSG00000057663	0.694593	4.45178	1.94092	0.0849154	0.311831	-4.68576	1.61843
TMCC3!ENSG00000057704	0.119178	3.10468	0.378844	0.713781	0.868394	-6.35535	1.08612
PITHD1!ENSG00000057757	-0.227974	3.90604	-0.442919	0.668511	0.843941	-6.07544	-1.17119
MTA3!ENSG00000057935	0.992759	6.19127	3.63885	0.00561708	0.100754	-2.20895	1.98999
USP13!ENSG00000058056	0.0527969	4.83514	0.185348	0.857157	0.941148	-6.57067	1.03727
ATP11B!ENSG00000058063	-0.203356	7.45064	-0.848343	0.418722	0.678572	-6.38573	-1.15137
LAMC2!ENSG00000058085	0.999006	7.02761	2.70569	0.0246442	0.175417	-3.85269	1.99862
CDK14!ENSG00000058091	-1.81095	5.1337	-5.10309	0.000688914	0.0531255	-0.135609	-3.50872
SEC61A1!ENSG00000058262	0.639026	7.46223	2.69258	0.0251736	0.177376	-3.84812	1.55728
PPP1R12A!ENSG00000058272	-0.887083	7.53838	-3.89217	0.00382321	0.0888514	-1.97681	-1.84943
RASGRF1!ENSG00000058335	-2.23269	2.01291	-4.06412	0.00295916	0.0818529	-1.34685	-4.70009
CAMK2B!ENSG00000058404	0.517623	0.880395	0.871577	0.406587	0.668886	-5.39364	1.43159
CROCC!ENSG00000058453	-0.86121	4.47539	-2.37376	0.0422506	0.224627	-4.19278	-1.81656
POLR3E!ENSG00000058600	-0.209773	6.03085	-0.693235	0.506043	0.741111	-6.41139	-1.15651
ATP2B4!ENSG00000058668	-0.0981167	7.71215	-0.295186	0.774697	0.901734	-6.74163	-1.07038
ZC3H11A!ENSG00000058673	0.148428	10.1281	0.736072	0.480844	0.726493	-6.51616	1.10836
RIOK2!ENSG00000058729	-0.0972124	4.70102	-0.353873	0.731763	0.879135	-6.43158	-1.0697
YIPF1!ENSG00000058799	0.570513	3.85703	1.41119	0.192549	0.462455	-5.29502	1.48505
NDC1!ENSG00000058804	0.301423	4.74654	0.63077	0.544221	0.764212	-6.08201	1.23236
DGKG!ENSG00000058866	-0.61078	2.00292	-0.708698	0.496853	0.736267	-5.50317	-1.52708
FLYWCH1!ENSG00000059122	-0.223886	4.05897	-0.667311	0.521684	0.749726	-6.19949	-1.16787
UNKL!ENSG00000059145	-0.404311	3.25247	-1.15076	0.280136	0.555911	-5.67728	-1.32346
TBXAS1!ENSG00000059377	-0.370445	5.54128	-0.818117	0.434881	0.692368	-6.29451	-1.29275
PARP12!ENSG00000059378	-1.68128	5.43951	-4.41594	0.00177498	0.0695807	-1.12292	-3.20713
ALDH18A1!ENSG00000059573	0.786354	6.4806	3.40738	0.0080404	0.112913	-2.6343	1.72471
TARBP1!ENSG00000059588	0.0199699	6.47425	0.0828513	0.935824	0.972776	-6.68264	1.01394
GATB!ENSG00000059691	0.214421	3.03447	0.399566	0.698999	0.860128	-5.87858	1.16024
MXD1!ENSG00000059728	-0.354756	3.32489	-0.681462	0.51311	0.744561	-5.86406	-1.27877
CDK17!ENSG00000059758	-0.32256	5.92092	-1.11872	0.292863	0.567122	-6.00591	-1.25055
DNAJC25!ENSG00000059769	0.1146	3.11287	0.312535	0.761913	0.89576	-6.12221	1.08267
SLC2A3!ENSG00000059804	-1.41346	6.46519	-3.00366	0.0152417	0.144067	-3.3494	-2.66375
PSD!ENSG00000059915	-0.63727	0.527788	-0.935848	0.374318	0.639842	-5.2632	-1.55538
CTDP1!ENSG00000060069	-0.163083	5.75014	-0.679024	0.514581	0.745846	-6.43481	-1.11968
YBX3!ENSG00000060138	0.13146	6.69766	0.473693	0.647249	0.831238	-6.5838	1.0954
STYK1!ENSG00000060140	0.638005	2.74975	0.815734	0.436172	0.693364	-5.8517	1.55618
WNK1!ENSG00000060237	0.196363	10.3223	0.862047	0.411534	0.672648	-6.4122	1.14581
CCAR1!ENSG00000060339	-0.0380324	7.74055	-0.157991	0.878029	0.951126	-6.76559	-1.02671
OGFR!ENSG00000060491	-0.480711	6.20698	-1.93217	0.0861068	0.312986	-5.05204	-1.39543
GNA15!ENSG00000060558	-0.163751	2.24738	-0.399456	0.699078	0.860128	-6.15829	-1.1202
CREB3L3!ENSG00000060566	-4.22053	-2.97827	-3.44789	0.00754766	0.110659	-2.46842	-18.6426
PIGV!ENSG00000060642	-0.621485	3.92114	-1.53317	0.160359	0.425498	-5.152	-1.53846
PTPRU!ENSG00000060656	1.25689	5.44061	2.69917	0.0249061	0.176424	-3.76741	2.3898
SNRNP40!ENSG00000060688	-0.0887574	4.88277	-0.266462	0.796021	0.912105	-6.42118	-1.06345
RIMBP2!ENSG00000060709	0.0730967	-0.864608	0.0628858	0.951262	0.978362	-5.33819	1.05197
COL11A1!ENSG00000060718	0.969188	4.50718	1.38453	0.200287	0.470542	-5.72453	1.95774
QSER1!ENSG00000060749	-0.284309	6.88322	-1.13937	0.28461	0.560316	-6.08607	-1.21783
MPC1!ENSG00000060762	1.136	2.03209	1.49043	0.171054	0.438434	-4.72851	2.19771
ACAA1!ENSG00000060971	0.325819	4.39819	1.06939	0.313347	0.586421	-5.87834	1.25338
BCAT1!ENSG00000060982	0.888397	4.82158	1.57099	0.151395	0.414211	-5.47285	1.85112
HDAC7!ENSG00000061273	-0.384289	5.79444	-1.64773	0.134575	0.389283	-5.38071	-1.30522
LZTS1!ENSG00000061337	0.85674	1.29289	1.60045	0.144725	0.405336	-4.73481	1.81094
PRDM6!ENSG00000061455	-1.10156	0.664496	-1.57578	0.150292	0.413271	-4.90282	-2.14586
SPAG4!ENSG00000061656	1.21103	2.85573	3.05299	0.0140844	0.140091	-2.80832	2.31504
NCKAP1!ENSG00000061676	0.674482	7.52644	2.39611	0.0407441	0.22021	-4.33908	1.59602
MRPS35!ENSG00000061794	1.24335	4.73939	3.96232	0.00344209	0.0859139	-1.6971	2.36747
GUCY1B1!ENSG00000061918	0.0310856	4.64759	0.110603	0.914412	0.963956	-6.51938	1.02178
SFSWAP!ENSG00000061936	-0.367533	6.59333	-1.29744	0.227456	0.501533	-5.86696	-1.29015
TNK2!ENSG00000061938	-0.52757	4.82821	-1.7621	0.11265	0.355913	-5.18997	-1.4415
MON2!ENSG00000061987	-0.146366	8.56198	-0.609878	0.557359	0.772745	-6.59336	-1.10678
CDH3!ENSG00000062038	1.11683	6.28332	2.15292	0.0604259	0.262355	-4.69863	2.1687
GPBP1!ENSG00000062194	-0.411766	6.64025	-1.50766	0.166669	0.432542	-5.60981	-1.33031
DGAT2!ENSG00000062282	-0.394501	1.33507	-0.391161	0.704979	0.863296	-5.46356	-1.31449
ZNF112!ENSG00000062370	0.582121	3.13544	1.68304	0.127421	0.378202	-4.99389	1.49705
CS!ENSG00000062485	0.271455	7.20632	1.05144	0.321069	0.593166	-6.15839	1.20702
LTK!ENSG00000062524	-0.703549	0.393042	-1.10764	0.29737	0.571847	-5.38705	-1.62851
MRPS24!ENSG00000062582	1.86535	3.2834	3.57783	0.00617021	0.102645	-2.09099	3.64358
ELMO2!ENSG00000062598	-0.569683	5.70006	-2.53436	0.0325455	0.197601	-4.0458	-1.4842
WAPL!ENSG00000062650	-0.136937	6.92667	-0.411178	0.690774	0.85618	-6.65755	-1.09957
VMP1!ENSG00000062716	0.34684	7.84684	1.57037	0.151539	0.414246	-5.59089	1.27177
APPBP2!ENSG00000062725	0.431471	5.10065	1.66028	0.131991	0.385459	-5.25287	1.34861
POLD1!ENSG00000062822	-0.602542	3.56652	-2.07365	0.0686586	0.278182	-4.53602	-1.51839
EIF4B!ENSG00000063046	0.603324	8.93234	1.91206	0.088907	0.317553	-5.11784	1.51921
SLC6A16!ENSG00000063127	-0.778278	3.5449	-1.44006	0.184457	0.454342	-5.19509	-1.71508
BICRA!ENSG00000063169	0.29021	4.32876	0.718956	0.490815	0.732269	-6.17282	1.22282
SPHK2!ENSG00000063176	-1.22584	3.23083	-3.50236	0.00693463	0.106889	-2.20239	-2.33892
RPL18!ENSG00000063177	-0.152349	7.36298	-0.570795	0.582417	0.790491	-6.58277	-1.11138
CA11!ENSG00000063180	0.668672	1.1136	0.848808	0.418477	0.678395	-5.40844	1.58961
ISOC2!ENSG00000063241	0.345362	1.71352	0.453396	0.661236	0.839921	-5.56233	1.27047
U2AF2!ENSG00000063244	-0.073602	4.6823	-0.228731	0.824304	0.92548	-6.45099	-1.05234
EPN1!ENSG00000063245	0.75593	5.3556	3.18908	0.0113399	0.130542	-2.95572	1.68872
MED29!ENSG00000063322	0.283512	3.15935	0.698425	0.502947	0.739246	-5.94816	1.21715
ZNF275!ENSG00000063587	-0.660822	3.03211	-1.91897	0.0879348	0.315949	-4.63462	-1.58098
MTMR1!ENSG00000063601	-0.146427	5.73771	-0.555289	0.592529	0.797279	-6.49577	-1.10682
GPC1!ENSG00000063660	0.555153	3.78851	1.09566	0.302305	0.575973	-5.79154	1.46932
ADCK1!ENSG00000063761	-0.418049	2.70123	-0.850786	0.417434	0.677391	-5.52281	-1.33612
HAGH!ENSG00000063854	0.968413	4.11313	2.45683	0.036916	0.209905	-3.89277	1.95669
RNF4!ENSG00000063978	-0.351811	5.3018	-1.18643	0.266491	0.540826	-5.86867	-1.27616
CASP8!ENSG00000064012	-0.291676	6.10245	-0.890755	0.396758	0.660048	-6.24018	-1.22406
LIMCH1!ENSG00000064042	0.795646	7.24659	1.75692	0.113567	0.35773	-5.32664	1.73585
INTS13!ENSG00000064102	-0.217642	5.88681	-0.836714	0.424889	0.68328	-6.31886	-1.16283
TM7SF3!ENSG00000064115	0.348267	6.41802	1.24004	0.247002	0.520521	-5.93152	1.27303
SPA17!ENSG00000064199	0.643987	1.6457	0.861949	0.411585	0.672656	-5.34253	1.56264
TSPAN32!ENSG00000064201	-2.38829	0.219085	-3.8163	0.00428627	0.092562	-1.69271	-5.23537
ST3GAL6!ENSG00000064225	-1.05791	3.64865	-2.07077	0.0689772	0.278472	-4.43063	-2.08192
ATP2C2!ENSG00000064270	-0.0928762	4.37371	-0.159933	0.876544	0.95049	-6.49077	-1.06649
NGFR!ENSG00000064300	0.322081	-0.736698	0.26906	0.794085	0.910748	-5.5331	1.25013
CDON!ENSG00000064309	-0.174931	4.17884	-0.380033	0.71293	0.868007	-6.28887	-1.12891
TAF2!ENSG00000064313	0.448667	7.20224	1.11059	0.296163	0.570207	-6.10889	1.36478
HIPK2!ENSG00000064393	-0.532634	7.64726	-2.53979	0.0322595	0.196519	-4.13198	-1.44657
TNPO3!ENSG00000064419	0.115117	6.46072	0.408659	0.692555	0.857016	-6.6119	1.08306
BORCS8-MEF2B!ENSG00000064489	0.324959	1.99031	0.38377	0.710256	0.86638	-5.53568	1.25263
RFXANK!ENSG00000064490	0.293644	4.25998	0.965711	0.359974	0.62763	-5.99571	1.22573
TMEM161A!ENSG00000064545	0.310813	2.1157	0.676975	0.515819	0.746418	-5.71084	1.24041
LPAR2!ENSG00000064547	-0.57166	1.25789	-1.09248	0.303624	0.577062	-5.27089	-1.48623
CTSA!ENSG00000064601	1.01112	8.46616	3.46924	0.0073009	0.108904	-2.64641	2.01548
SUGP2!ENSG00000064607	-0.911824	6.59023	-4.0579	0.00298645	0.0818929	-1.68912	-1.88142
SLC12A2!ENSG00000064651	0.291371	6.83551	0.473393	0.647455	0.831238	-6.56859	1.2238
SNX24!ENSG00000064652	1.10937	2.98725	2.12468	0.0632426	0.267696	-4.10155	2.15752
EYA2!ENSG00000064655	0.336652	2.74844	0.485236	0.639359	0.826566	-6.11394	1.26282
CNN2!ENSG00000064666	0.413908	5.49263	1.54002	0.1587	0.423375	-5.48767	1.33229
ABCA7!ENSG00000064687	-0.495025	5.70926	-1.23922	0.247291	0.52071	-5.92079	-1.40935
SNCAIP!ENSG00000064692	0.455983	2.06971	0.644424	0.535733	0.758322	-5.60229	1.37172
DDX20!ENSG00000064703	-0.81514	4.93966	-2.18156	0.0576943	0.257604	-4.4698	-1.75947
BTBD1!ENSG00000064726	0.501083	5.5636	1.88154	0.0933212	0.325622	-4.98854	1.41528
FAR2!ENSG00000064763	-0.0717249	2.29343	-0.147224	0.886272	0.953584	-6.17107	-1.05097
BCAS1!ENSG00000064787	1.16274	4.82385	1.26888	0.237015	0.510411	-5.54242	2.23882
CHI3L2!ENSG00000064886	-1.15386	3.2912	-2.31714	0.0463189	0.234198	-4.0766	-2.22508
SBNO2!ENSG00000064932	-0.349373	5.87615	-1.4412	0.184144	0.454271	-5.63455	-1.27401
PMS1!ENSG00000064933	-0.290794	6.17168	-0.641122	0.537778	0.759949	-6.42242	-1.22331
HMG20B!ENSG00000064961	0.106512	4.51226	0.315515	0.759724	0.894798	-6.48707	1.07662
CALCRL!ENSG00000064989	-0.716789	4.22172	-2.26339	0.0505374	0.24267	-4.31067	-1.64352
TAF11!ENSG00000064995	0.500578	4.43284	1.80424	0.10544	0.34476	-4.92226	1.41478
ANKS1A!ENSG00000064999	0.266787	6.57457	1.19412	0.263621	0.537871	-6.01277	1.20313
AP3D1!ENSG00000065000	0.024383	6.84036	0.111185	0.913964	0.963925	-6.72907	1.01704
ZNF76!ENSG00000065029	-0.147448	5.23663	-0.565591	0.5858	0.792716	-6.40255	-1.10761
SLC9A3R2!ENSG00000065054	-0.065035	4.17384	-0.171886	0.867415	0.945423	-6.54688	-1.04611
NTHL1!ENSG00000065057	0.349516	1.32875	0.595499	0.566506	0.779475	-5.72678	1.27413
UHRF1BP1!ENSG00000065060	0.373634	5.78962	1.49346	0.170275	0.438139	-5.58254	1.29561
GNAI3!ENSG00000065135	0.347433	5.83484	1.12006	0.292321	0.566821	-5.91031	1.2723
IPO5!ENSG00000065150	0.190726	7.55678	0.792022	0.449168	0.702898	-6.42655	1.14134
OAT!ENSG00000065154	0.304669	6.18052	1.08386	0.307225	0.58067	-6.09411	1.23514
WDR3!ENSG00000065183	0.177015	6.20445	0.652428	0.530795	0.75469	-6.42886	1.13054
PKN2!ENSG00000065243	0.289796	7.25631	1.07811	0.309645	0.582615	-6.13601	1.22247
WDR18!ENSG00000065268	0.355087	1.52959	0.503125	0.627226	0.818385	-5.47529	1.27906
TRAM2!ENSG00000065308	0.211456	4.26852	0.618352	0.552008	0.76898	-6.18707	1.15786
NTN1!ENSG00000065320	2.14282	0.496529	1.79507	0.106971	0.347111	-4.33905	4.41625
MCM10!ENSG00000065328	-0.67405	3.71863	-0.810123	0.439224	0.695202	-5.86112	-1.59555
DGKA!ENSG00000065357	-0.840097	6.77732	-1.66091	0.131863	0.385161	-5.33651	-1.79017
ERBB3!ENSG00000065361	2.00174	7.62976	3.98173	0.00334389	0.0854207	-1.81449	4.00483
ANKRD44!ENSG00000065413	-2.32764	6.70244	-6.14861	0.000185474	0.0335158	1.16033	-5.01982
KARS!ENSG00000065427	0.275271	7.01192	1.11242	0.295417	0.569886	-6.07474	1.21022
ADAT1!ENSG00000065457	-0.13166	4.64842	-0.398666	0.699638	0.860128	-6.41395	-1.09555
PDIA5!ENSG00000065485	0.318253	5.31271	0.891127	0.396569	0.660008	-6.07703	1.24682
TBC1D22B!ENSG00000065491	0.218459	4.66064	0.754024	0.470527	0.71898	-6.1683	1.16349
NDUFB4!ENSG00000065518	1.66791	5.78031	6.46178	0.00012875	0.0297144	1.57078	3.17753
SPEN!ENSG00000065526	-0.348493	7.70503	-1.5897	0.147127	0.409127	-5.54218	-1.27323
MYLK!ENSG00000065534	-1.98081	6.55265	-4.70782	0.00117748	0.065118	-0.747828	-3.94716
ZC3H15!ENSG00000065548	-0.295947	6.20662	-1.3525	0.20994	0.48169	-5.75817	-1.22769
MAP2K4!ENSG00000065559	0.0492687	4.61392	0.176843	0.863634	0.943856	-6.48757	1.03474
PACC1!ENSG00000065600	-0.701579	3.05986	-1.67241	0.129539	0.381641	-4.80821	-1.62628
SNAP91!ENSG00000065609	0.868718	0.568818	1.12934	0.288596	0.564299	-5.06105	1.82604
SLK!ENSG00000065613	0.0526018	7.44992	0.160501	0.87611	0.950248	-6.76929	1.03713
CYB5R4!ENSG00000065615	-0.144189	4.94871	-0.520356	0.615651	0.811879	-6.3636	-1.10511
COL17A1!ENSG00000065618	-0.118664	5.32786	-0.20962	0.838736	0.932697	-6.73936	-1.08573
GSTO2!ENSG00000065621	1.30096	2.79942	2.07184	0.0688585	0.278441	-4.36276	2.46393
SEC61A2!ENSG00000065665	-0.706908	4.52515	-1.81999	0.102857	0.341453	-4.79131	-1.6323
PRKCQ!ENSG00000065675	-1.72551	3.7446	-3.83246	0.00418288	0.0918167	-1.71459	-3.30697
TLE2!ENSG00000065717	0.274478	3.78616	0.666641	0.522092	0.74985	-6.18214	1.20956
ASB1!ENSG00000065802	0.353788	2.74444	0.811068	0.438709	0.695202	-5.91902	1.27791
FAM107B!ENSG00000065809	0.139557	5.72245	0.400286	0.698488	0.859968	-6.47306	1.10157
ME1!ENSG00000065833	0.13752	4.31847	0.205922	0.841537	0.933744	-6.14702	1.10001
TBC1D1!ENSG00000065882	-0.44302	6.62562	-1.44503	0.183095	0.452737	-5.71168	-1.35945
CDK13!ENSG00000065883	0.0292209	6.8365	0.128565	0.900592	0.958952	-6.7343	1.02046
MTHFD2!ENSG00000065911	0.16669	5.73868	0.661181	0.525425	0.751667	-6.35713	1.12248
SLC9A7!ENSG00000065923	-0.368114	4.27149	-0.906867	0.388632	0.65305	-6.04236	-1.29066
FOXJ2!ENSG00000065970	-0.0556239	4.72754	-0.206087	0.841411	0.933744	-6.54138	-1.03931
YBX1!ENSG00000065978	-0.127062	7.92006	-0.372762	0.718145	0.871341	-6.70738	-1.09207
PDE4A!ENSG00000065989	0.477482	4.77874	1.34697	0.211647	0.483542	-5.6584	1.39231
PPP2R5A!ENSG00000066027	-0.905149	5.8026	-2.40734	0.0400074	0.217915	-4.20123	-1.87274
CTNNA2!ENSG00000066032	0.115287	-0.222532	0.104203	0.919344	0.966263	-5.41297	1.08319
ELAVL1!ENSG00000066044	0.247031	4.41628	0.825954	0.430651	0.688617	-6.05547	1.18676
TIE1!ENSG00000066056	-2.09672	3.48027	-6.13976	0.000187431	0.0335158	1.21897	-4.27736
DIP2B!ENSG00000066084	0.57826	7.82136	2.19387	0.0565573	0.255169	-4.65949	1.49305
SMARCD1!ENSG00000066117	0.226162	5.04218	0.756722	0.468989	0.717424	-6.19258	1.16972
KDM4A!ENSG00000066135	0.220498	6.26677	1.02561	0.332437	0.603283	-6.14675	1.16514
NFYC!ENSG00000066136	0.581092	5.31309	1.97931	0.0798697	0.301653	-4.72491	1.49598
ZMYND12!ENSG00000066185	2.13682	0.182843	2.24569	0.052008	0.246336	-3.71202	4.39792
NGEF!ENSG00000066248	0.0632662	1.02208	0.0698489	0.945875	0.976741	-5.9821	1.04483
ASPM!ENSG00000066279	0.0178708	7.43271	0.0409764	0.968229	0.986092	-6.78174	1.01246
CD84!ENSG00000066294	-1.32985	4.28526	-4.14358	0.00263245	0.0790977	-1.35666	-2.51377
ELOVL1!ENSG00000066322	0.484034	5.30652	1.56836	0.152003	0.414664	-5.3025	1.39865
SPI1!ENSG00000066336	-1.37168	4.22909	-4.30505	0.00208124	0.0730751	-1.18277	-2.58772
ZNRD1!ENSG00000066379	0.339152	2.14467	0.600773	0.563141	0.776722	-5.71812	1.26501
CLDN18!ENSG00000066405	-6.09311	-2.90898	-4.00657	0.00322259	0.0842296	-2.20609	-68.2668
ZBTB11!ENSG00000066422	-0.119808	5.64993	-0.512577	0.620862	0.815379	-6.49397	-1.08659
ATXN3!ENSG00000066427	-0.639489	4.24483	-2.30147	0.047511	0.236394	-4.17613	-1.55778
GOLGA5!ENSG00000066455	0.766745	6.7471	2.97422	0.0159785	0.146138	-3.38741	1.70143
FGFR2!ENSG00000066468	-1.62454	4.07838	-3.27435	0.00990865	0.122701	-2.70006	-3.08344
LRRC40!ENSG00000066557	-0.268548	4.35292	-0.816558	0.435725	0.693032	-6.03557	-1.20459
ISOC1!ENSG00000066583	0.346654	3.36414	0.60132	0.562793	0.776534	-5.91241	1.27161
EML1!ENSG00000066629	-0.187434	3.58934	-0.444282	0.667562	0.84376	-6.14948	-1.13874
TRMT11!ENSG00000066651	0.273478	5.22845	0.8892	0.397549	0.660914	-6.05309	1.20872
THUMPD1!ENSG00000066654	-0.179443	4.50371	-0.614002	0.554751	0.771014	-6.27324	-1.13245
MSANTD3!ENSG00000066697	-0.136272	2.78527	-0.324348	0.75325	0.891581	-6.12735	-1.09906
KIF26A!ENSG00000066735	-0.708375	0.474355	-1.11766	0.29329	0.567558	-5.36335	-1.63396
ATG2B!ENSG00000066739	-0.238888	6.47784	-0.884124	0.400137	0.662674	-6.25661	-1.18008
ARFGEF1!ENSG00000066777	0.505143	8.15824	1.27575	0.234683	0.507995	-5.96481	1.41926
ZFAT!ENSG00000066827	-0.597034	4.31945	-1.86778	0.0953781	0.328524	-4.891	-1.5126
MTFR1!ENSG00000066855	0.76335	5.03955	1.73133	0.118201	0.365432	-5.12045	1.69743
STAG3!ENSG00000066923	-0.768132	3.48968	-1.78096	0.109369	0.35096	-4.80415	-1.70306
FECH!ENSG00000066926	0.948614	4.54432	1.92561	0.0870117	0.314458	-4.58813	1.93002
MYO9A!ENSG00000066933	-0.300922	6.862	-0.82225	0.432646	0.690523	-6.39222	-1.23193
DDX3Y!ENSG00000067048	-1.62814	5.72197	-1.07485	0.311026	0.584091	-5.01942	-3.09113
PFKP!ENSG00000067057	0.572106	7.85156	2.32952	0.0453974	0.232096	-4.46589	1.48669
IDI1!ENSG00000067064	-0.243391	4.79931	-0.660197	0.526027	0.752118	-6.20466	-1.18377
SP100!ENSG00000067066	-0.917551	7.45398	-3.21185	0.0109379	0.128408	-3.04408	-1.88891
KLF6!ENSG00000067082	-0.85322	8.90918	-3.08821	0.013314	0.137079	-3.2686	-1.80653
PLPP1!ENSG00000067113	0.218726	3.78123	0.635439	0.54131	0.762344	-6.00688	1.16371
NEO1!ENSG00000067141	0.0723256	6.49442	0.138978	0.892595	0.956595	-6.72103	1.05141
TRAM1!ENSG00000067167	0.462423	7.55126	1.22737	0.251499	0.525467	-5.99707	1.37785
PHKA1!ENSG00000067177	0.463371	5.72931	1.16951	0.272894	0.547932	-5.91989	1.37876
TNFRSF1A!ENSG00000067182	0.092182	6.58808	0.311172	0.762914	0.896015	-6.69897	1.06598
CACNB1!ENSG00000067191	0.114677	3.07551	0.199134	0.846682	0.936338	-6.19634	1.08273
EVI5!ENSG00000067208	-0.343096	5.5796	-1.14862	0.280974	0.556593	-5.99724	-1.26848
STOML1!ENSG00000067221	-1.18798	1.57312	-2.21507	0.0546505	0.251204	-3.93658	-2.27833
PKM!ENSG00000067225	0.501542	9.23848	1.98552	0.0790805	0.30017	-5.0114	1.41573
DHX29!ENSG00000067248	-0.027083	5.84515	-0.114945	0.911068	0.962862	-6.6214	-1.01895
DNTTIP2!ENSG00000067334	0.133599	6.06677	0.526955	0.611247	0.809128	-6.4913	1.09703
METTL22!ENSG00000067365	-0.00483699	4.29116	-0.0118455	0.990813	0.995047	-6.38341	-1.00336
TP53BP1!ENSG00000067369	-0.104204	7.18236	-0.493636	0.633647	0.822658	-6.62761	-1.0749
TRO!ENSG00000067445	-0.856782	3.06355	-2.75897	0.0226071	0.169559	-3.48897	-1.81099
RRP15!ENSG00000067533	0.958576	4.6131	3.09221	0.0132293	0.137014	-2.95215	1.94339
RHOA!ENSG00000067560	0.407913	7.20284	1.50019	0.168557	0.434979	-5.64873	1.32676
DHX8!ENSG00000067596	0.42997	6.3467	1.57346	0.150826	0.413762	-5.49383	1.34721
PRKCZ!ENSG00000067606	0.692808	4.81046	1.77701	0.110048	0.351967	-5.13515	1.61643
ZFY!ENSG00000067646	-0.885551	4.11496	-0.482734	0.641065	0.827888	-5.15759	-1.84747
IARS2!ENSG00000067704	0.924474	7.32116	3.98591	0.00332316	0.0852804	-1.80758	1.89799
SYT1!ENSG00000067715	-0.0578727	1.66102	-0.123637	0.90438	0.960773	-6.04492	-1.04093
NAV3!ENSG00000067798	-1.25771	4.03682	-3.9559	0.00347523	0.0859139	-1.75357	-2.39115
IDH3G!ENSG00000067829	0.465715	4.27588	1.66562	0.130907	0.383222	-5.14505	1.381
ROGDI!ENSG00000067836	0.0716737	2.51894	0.162914	0.874265	0.949168	-6.04886	1.05094
PDZD4!ENSG00000067840	1.2493	0.222505	1.26268	0.239131	0.51233	-4.8729	2.37726
ROCK1!ENSG00000067900	-0.445342	7.81185	-2.17246	0.058549	0.259936	-4.71179	-1.36164
CBFB!ENSG00000067955	-0.0186485	5.21145	-0.0736861	0.942908	0.975163	-6.56728	-1.01301
PDK3!ENSG00000067992	-0.4692	3.68333	-0.886329	0.399011	0.661701	-5.87943	-1.38434
HYAL2!ENSG00000068001	0.208248	4.74287	0.735683	0.481069	0.726684	-6.26153	1.15528
HDAC4!ENSG00000068024	-0.550741	5.22643	-1.74735	0.115279	0.360798	-5.17634	-1.46484
RASSF1!ENSG00000068028	-0.459462	2.28218	-0.889454	0.397419	0.660836	-5.48397	-1.37503
FGFR3!ENSG00000068078	0.120105	1.20353	0.173788	0.865963	0.944834	-5.852	1.08681
IFI35!ENSG00000068079	-0.748363	3.43556	-2.21132	0.0549837	0.251387	-4.35411	-1.67989
HEATR6!ENSG00000068097	-0.0136138	4.87017	-0.0547875	0.957531	0.981078	-6.5821	-1.00948
COASY!ENSG00000068120	0.388457	4.87657	1.56454	0.152891	0.416235	-5.3763	1.30899
PLEKHH3!ENSG00000068137	0.344778	2.34675	0.572055	0.5816	0.790043	-5.94999	1.26996
MEF2A!ENSG00000068305	-0.0757025	6.49589	-0.282232	0.78429	0.906586	-6.70303	-1.05387
OTUD5!ENSG00000068308	-0.0660132	5.03778	-0.258288	0.802123	0.914749	-6.51483	-1.04682
TFE3!ENSG00000068323	0.217711	4.56591	0.587436	0.571672	0.783112	-6.21516	1.16289
TBC1D25!ENSG00000068354	0.0162791	3.53135	0.0442776	0.965671	0.98491	-6.20316	1.01135
ACSL4!ENSG00000068366	0.288538	5.82247	0.541695	0.601471	0.802196	-6.42803	1.2214
INPP5A!ENSG00000068383	-0.67137	4.34224	-1.77908	0.109691	0.351409	-5.01949	-1.59259
GPKOW!ENSG00000068394	0.695433	3.83442	2.04935	0.0713918	0.283844	-4.37912	1.61937
GRIPAP1!ENSG00000068400	-0.2105	5.69739	-0.696871	0.503873	0.739643	-6.30937	-1.15709
FTSJ1!ENSG00000068438	-0.0608464	4.50064	-0.192627	0.851622	0.938615	-6.29042	-1.04308
PRR11!ENSG00000068489	0.596634	4.27474	1.02801	0.331367	0.602347	-5.86226	1.51218
REEP1!ENSG00000068615	0.69318	0.488947	0.665481	0.522799	0.75014	-5.32207	1.61684
ATP11A!ENSG00000068650	0.367808	8.49041	0.816064	0.435993	0.69323	-6.44995	1.29039
POLR1A!ENSG00000068654	0.0901558	6.24293	0.371112	0.71933	0.872057	-6.60337	1.06449
LAPTM4A!ENSG00000068697	0.924475	8.35589	2.86457	0.0190613	0.158804	-3.60657	1.89799
TTC7A!ENSG00000068724	-0.29058	6.4493	-0.966287	0.359701	0.627519	-6.25263	-1.22313
IP6K2!ENSG00000068745	0.76111	5.21993	2.80788	0.0208877	0.164048	-3.50223	1.69479
STON1-GTF2A1L!ENSG00000068781	-0.934784	2.81561	-1.9983	0.0774804	0.296522	-4.49079	-1.9116
SRBD1!ENSG00000068784	-0.348606	5.66155	-1.20413	0.259922	0.53395	-5.87563	-1.27333
KIF2A!ENSG00000068796	-0.385583	6.66014	-1.60966	0.142696	0.402531	-5.48399	-1.30639
RASGRP2!ENSG00000068831	-1.10725	4.16848	-1.28171	0.23268	0.506275	-5.52612	-2.15435
PSME4!ENSG00000068878	-0.094416	7.8007	-0.45626	0.659253	0.838026	-6.65312	-1.06763
IFT80!ENSG00000068885	0.283678	6.0829	1.12893	0.288761	0.564418	-6.01138	1.21729
SIRT2!ENSG00000068903	0.298879	3.91373	0.870947	0.406913	0.669197	-5.90117	1.23019
ERLEC1!ENSG00000068912	0.724384	6.56137	3.01689	0.014922	0.14343	-3.27902	1.6522
PPP2R5B!ENSG00000068971	0.13112	4.36887	0.468818	0.650595	0.832413	-6.43345	1.09514
PYGM!ENSG00000068976	0.501518	2.53372	0.967541	0.359108	0.626952	-5.78945	1.4157
PITX1!ENSG00000069011	1.30125	3.23092	1.51208	0.165559	0.431057	-5.27598	2.46442
MAST4!ENSG00000069020	-0.530738	7.66385	-1.31743	0.22096	0.493366	-5.90175	-1.44467
ADGRF5!ENSG00000069122	-0.90063	6.38052	-1.72136	0.120052	0.367577	-5.3652	-1.86688
SDK2!ENSG00000069188	-1.24342	3.14326	-2.58669	0.029893	0.190142	-3.73839	-2.36759
NUP133!ENSG00000069248	0.222505	5.51203	0.796625	0.446625	0.700956	-6.27919	1.16676
NUCKS1!ENSG00000069275	0.0424491	7.51184	0.132997	0.897187	0.958608	-6.77581	1.02986
VPS35!ENSG00000069329	0.512275	7.10695	1.78288	0.109038	0.35039	-5.23116	1.4263
DNAJA2!ENSG00000069345	0.297325	5.75099	1.24577	0.244992	0.517775	-5.82777	1.22886
BCL3!ENSG00000069399	-1.10529	4.68779	-2.97738	0.0158978	0.146013	-3.11275	-2.15142
KCNAB2!ENSG00000069424	-1.39081	4.27762	-4.28262	0.00214979	0.0735469	-1.19352	-2.62227
ABCC9!ENSG00000069431	-0.314713	5.19498	-0.593192	0.567981	0.780462	-6.42035	-1.24376
CLEC2D!ENSG00000069493	-1.21485	5.15687	-2.60778	0.0288866	0.187417	-3.87987	-2.32116
FUNDC1!ENSG00000069509	0.544671	2.72683	1.01851	0.335615	0.606883	-5.35561	1.45869
MAOB!ENSG00000069535	-0.975856	1.60861	-1.73063	0.11833	0.365432	-4.60535	-1.96681
RORA!ENSG00000069667	-1.06738	4.11816	-3.0522	0.0141023	0.140091	-2.99343	-2.09562
DRD4!ENSG00000069696	-0.0540403	1.25386	-0.102604	0.920577	0.966806	-5.91381	-1.03817
TGFBR3!ENSG00000069702	-1.15448	5.75403	-2.138	0.0618986	0.264923	-4.5842	-2.22604
PLA2G10!ENSG00000069764	4.32015	-0.363897	3.76397	0.00464006	0.0934341	-2.35675	19.9754
ATP1B3!ENSG00000069849	-0.58075	5.63613	-1.30392	0.225333	0.498834	-5.77724	-1.49563
NEDD4!ENSG00000069869	0.0702606	5.94483	0.265314	0.796877	0.912641	-6.63255	1.04991
PIGB!ENSG00000069943	-0.504319	4.42659	-1.56318	0.153208	0.41659	-5.2699	-1.41845
MAPK6!ENSG00000069956	-0.313387	5.62623	-0.994807	0.346393	0.616793	-6.09214	-1.24262
GNB5!ENSG00000069966	-0.0194887	3.57514	-0.0431814	0.966521	0.985199	-6.30123	-1.0136
RAB27A!ENSG00000069974	-0.471526	5.31378	-1.64684	0.134761	0.389671	-5.36993	-1.38657
HDHD5!ENSG00000069998	0.295208	2.74833	0.667484	0.521579	0.749672	-5.75215	1.22706
UFD1!ENSG00000070010	0.772232	4.91633	2.40527	0.0401419	0.218567	-4.01167	1.70791
LRP6!ENSG00000070018	0.571452	6.70523	1.34699	0.211641	0.483542	-5.81754	1.48602
PHRF1!ENSG00000070047	-0.0433623	6.57828	-0.209606	0.838747	0.932697	-6.72157	-1.03051
ELP1!ENSG00000070061	-0.163118	7.00319	-0.605742	0.559981	0.774257	-6.54681	-1.1197
NUCB2!ENSG00000070081	0.454149	6.24277	1.59551	0.145826	0.406897	-5.40283	1.36997
PFN2!ENSG00000070087	0.684714	3.30641	0.825694	0.430791	0.688617	-5.6579	1.60738
PTPN3!ENSG00000070159	1.26911	5.00164	2.47937	0.0355881	0.206714	-4.00649	2.41012
SPTB!ENSG00000070182	0.526662	3.75225	1.46705	0.177164	0.446273	-5.64137	1.44059
DAPP1!ENSG00000070190	-1.33179	3.71089	-3.45562	0.00745735	0.110452	-2.34352	-2.51715
SLC44A1!ENSG00000070214	1.03189	6.33886	2.46409	0.0364826	0.208899	-4.15754	2.0447
TMEM260!ENSG00000070269	-0.349777	4.91156	-1.06989	0.313131	0.586315	-5.92162	-1.27436
SMG6!ENSG00000070366	-0.759856	6.40375	-2.5909	0.0296892	0.189619	-3.98749	-1.69332
EXOC5!ENSG00000070367	0.13336	5.8122	0.410096	0.691538	0.85645	-6.58554	1.09685
CLTCL1!ENSG00000070371	0.10824	3.29852	0.26495	0.797149	0.912684	-6.20145	1.07791
FSTL3!ENSG00000070404	-0.322024	2.07215	-0.67126	0.519283	0.748697	-5.89212	-1.25008
DGCR2!ENSG00000070413	0.479786	4.21866	1.46618	0.177395	0.446702	-5.39341	1.39454
RNF126!ENSG00000070423	-0.207248	2.13042	-0.421155	0.68374	0.851535	-5.91276	-1.15448
MNT!ENSG00000070444	-0.10627	3.80177	-0.232872	0.821186	0.923856	-6.39793	-1.07644
ZXDC!ENSG00000070476	-0.125704	4.74152	-0.478829	0.643732	0.829296	-6.46468	-1.09104
JMJD6!ENSG00000070495	0.459978	3.84783	1.24385	0.245665	0.518943	-5.58704	1.37552
POLB!ENSG00000070501	-0.110456	4.71251	-0.38236	0.711264	0.867252	-6.3994	-1.07957
ST6GALNAC1!ENSG00000070526	1.66475	3.15524	0.964967	0.360326	0.627744	-5.03972	3.17058
WIPI1!ENSG00000070540	0.235964	5.20341	0.59764	0.565138	0.778596	-6.35774	1.17769
GBA2!ENSG00000070610	-0.106542	6.1974	-0.420469	0.684223	0.851823	-6.60474	-1.07664
NDST1!ENSG00000070614	0.169122	5.85907	0.556795	0.591542	0.796417	-6.5215	1.12437
ASNS!ENSG00000070669	-0.923293	4.52552	-1.88043	0.0934854	0.32565	-4.88517	-1.89644
AP3M2!ENSG00000070718	-0.850672	3.79602	-2.63705	0.0275464	0.183386	-3.61507	-1.80334
CNGB1!ENSG00000070729	-0.749302	0.746242	-2.28677	0.0486575	0.238434	-4.18379	-1.68098
ST6GALNAC2!ENSG00000070731	0.489417	2.51888	0.850875	0.417387	0.677391	-6.00236	1.40388
PABPC1!ENSG00000070756	0.133542	10.8381	0.533926	0.606613	0.805394	-6.6484	1.09698
TESK2!ENSG00000070759	-1.17666	2.97644	-1.93389	0.0858717	0.312727	-4.31841	-2.26053
CFAP20!ENSG00000070761	0.627098	3.83457	1.91597	0.0883562	0.316683	-4.6621	1.54445
CSNK2A2!ENSG00000070770	0.309198	5.52438	1.1975	0.262367	0.536254	-5.90355	1.23902
PTPN21!ENSG00000070778	-0.260863	4.55221	-0.736763	0.480444	0.726189	-6.30997	-1.19819
EIF2B3!ENSG00000070785	0.0867694	3.38138	0.1891	0.854303	0.940016	-5.97436	1.06199
CAMK2A!ENSG00000070808	-1.72725	-0.343718	-2.24259	0.0522698	0.247077	-3.81658	-3.31096
TCOF1!ENSG00000070814	-0.353102	6.73848	-1.37312	0.203682	0.47436	-5.82522	-1.2773
CDC42!ENSG00000070831	0.42662	6.86039	2.02361	0.074402	0.290195	-4.84795	1.34408
OSBPL3!ENSG00000070882	-0.5344	6.42692	-2.12109	0.0636099	0.268793	-4.72937	-1.44834
SLC12A3!ENSG00000070915	-1.48407	0.426913	-2.35535	0.0435327	0.228238	-3.71273	-2.79736
RAD18!ENSG00000070950	0.18238	3.41533	0.475364	0.646103	0.830631	-6.17711	1.13475
ATP2B1!ENSG00000070961	-0.130895	6.78613	-0.336027	0.744723	0.886713	-6.62628	-1.09497
NCK2!ENSG00000071051	0.130595	3.82306	0.432784	0.675584	0.846892	-6.32406	1.09474
MAP4K4!ENSG00000071054	-0.28202	8.88961	-0.966888	0.359417	0.627363	-6.30691	-1.2159
MGAT4A!ENSG00000071073	-0.411487	5.25652	-1.62434	0.139513	0.397605	-5.28337	-1.33006
RPL31!ENSG00000071082	0.537724	8.41516	2.00342	0.0768478	0.294824	-4.97661	1.45168
WDR1!ENSG00000071127	-0.258074	7.58316	-1.32637	0.218103	0.490087	-5.90392	-1.19588
SNX13!ENSG00000071189	0.235032	6.5552	1.15029	0.280318	0.556128	-6.0385	1.17693
ARHGAP10!ENSG00000071205	-0.302866	5.88091	-0.843818	0.421114	0.680793	-6.31396	-1.23359
RPS6KA2!ENSG00000071242	0.827447	5.09567	3.07547	0.0135874	0.138452	-3.1303	1.77454
ING3!ENSG00000071243	-0.365669	4.44693	-0.950981	0.366998	0.633391	-6.00492	-1.28848
VASH1!ENSG00000071246	-0.306133	3.27755	-0.898967	0.392602	0.656267	-5.96424	-1.23639
LMCD1!ENSG00000071282	-1.62025	3.02173	-3.29006	0.00966625	0.120832	-2.53342	-3.07427
BUD23!ENSG00000071462	0.714773	4.89551	2.7069	0.0245958	0.175242	-3.61785	1.64122
SEL1L!ENSG00000071537	-0.0427839	6.2617	-0.179425	0.861666	0.943152	-6.6805	-1.0301
TRIP13!ENSG00000071539	0.482588	3.13501	0.737291	0.480139	0.72611	-5.89873	1.39725
ATP6AP1!ENSG00000071553	0.65143	6.5718	2.42832	0.0386664	0.214272	-4.22768	1.57072
TCF3!ENSG00000071564	-0.30993	3.58639	-0.939258	0.372659	0.638319	-5.92346	-1.23965
TRIB2!ENSG00000071575	-1.12573	4.79545	-3.21594	0.0108672	0.128092	-2.86601	-2.18213
DAZAP1!ENSG00000071626	-0.454855	5.77818	-1.98589	0.0790335	0.30012	-4.88208	-1.37065
MBD3!ENSG00000071655	-0.133059	1.0646	-0.164678	0.872918	0.948508	-5.6188	-1.09662
HLTF!ENSG00000071794	0.384744	5.44452	1.10568	0.298172	0.572413	-5.95019	1.30563
FAM50A!ENSG00000071859	0.493418	6.79017	1.82436	0.102151	0.34011	-5.1764	1.40778
FAM3A!ENSG00000071889	0.599123	3.13698	1.87571	0.0941875	0.327191	-4.70453	1.51479
CPSF1!ENSG00000071894	-1.00906	6.11126	-3.41597	0.00793319	0.112499	-2.67288	-2.0126
MYO3B!ENSG00000071909	0.242105	1.39613	0.41708	0.686609	0.85385	-6.40291	1.18272
CYBRD1!ENSG00000071967	0.570645	5.05087	1.48292	0.172996	0.441309	-5.53589	1.48519
CDH19!ENSG00000071991	-0.75512	0.958086	-1.09023	0.304558	0.577808	-5.1985	-1.68777
PDCD2!ENSG00000071994	0.0883235	4.24403	0.237099	0.818007	0.921838	-6.34959	1.06313
RDH11!ENSG00000072042	0.339878	3.88648	0.681213	0.51326	0.744626	-5.73344	1.26565
PRKACA!ENSG00000072062	-0.353314	4.69989	-1.24703	0.244552	0.51755	-5.70643	-1.27749
ADGRL1!ENSG00000072071	0.656249	3.62002	1.60111	0.144579	0.405193	-5.09646	1.57598
ACTN1!ENSG00000072110	-0.774927	6.6309	-2.4791	0.0356037	0.206714	-4.17396	-1.7111
ZFYVE26!ENSG00000072121	-0.593852	7.15177	-2.05237	0.0710466	0.283163	-4.87347	-1.50927
RPS6KA6!ENSG00000072133	0.964641	3.72801	2.0007	0.0771832	0.295879	-4.56661	1.95158
EPN2!ENSG00000072134	0.188984	4.80033	0.708472	0.496987	0.736391	-6.28261	1.13996
PTPN18!ENSG00000072135	-0.020655	4.10873	-0.0690851	0.946466	0.976845	-6.37011	-1.01442
LIMS2!ENSG00000072163	-1.2755	2.64053	-3.38692	0.00830189	0.11398	-2.36128	-2.42082
SPEG!ENSG00000072195	-1.61283	2.88528	-2.57951	0.0302437	0.190502	-3.66692	-3.05852
LNX1!ENSG00000072201	0.145576	2.28487	0.216669	0.833405	0.929752	-5.90485	1.10617
ALDH3A2!ENSG00000072210	0.535301	6.88089	1.2759	0.234633	0.507995	-5.82608	1.44924
TFRC!ENSG00000072274	-0.290108	7.24622	-0.839571	0.423368	0.681948	-6.36017	-1.22273
SREBF1!ENSG00000072310	-0.174293	5.42196	-0.393242	0.703497	0.862557	-6.52073	-1.12841
AFF4!ENSG00000072364	0.032385	7.93983	0.142379	0.889987	0.955265	-6.77849	1.0227
UBE2D1!ENSG00000072401	1.03134	4.00785	2.65706	0.0266662	0.181776	-3.54073	2.04393
MPP5!ENSG00000072415	0.177499	5.51171	0.652336	0.530851	0.75469	-6.40235	1.13092
RHOBTB1!ENSG00000072422	0.0102351	3.1716	0.0224619	0.98258	0.991643	-6.39768	1.00712
SMC1A!ENSG00000072501	0.0620039	7.17389	0.316073	0.759314	0.89469	-6.69653	1.04391
HSD17B10!ENSG00000072506	0.426712	3.57052	0.966428	0.359634	0.627519	-5.69755	1.34417
MARK2!ENSG00000072518	0.188402	6.20083	0.830426	0.42825	0.686816	-6.32293	1.1395
HMMR!ENSG00000072571	0.225593	3.3765	0.435886	0.673415	0.846198	-6.22588	1.16926
CHFR!ENSG00000072609	-0.20455	5.15555	-0.570225	0.582787	0.790491	-6.41078	-1.15233
TRHDE!ENSG00000072657	-1.91685	1.10639	-2.95432	0.0164973	0.148233	-3.00516	-3.77597
P4HA2!ENSG00000072682	0.594014	5.03092	1.31842	0.220642	0.493162	-5.78953	1.50944
FCGR2B!ENSG00000072694	-1.11655	4.40574	-4.07629	0.00290644	0.0814685	-1.49958	-2.16827
NFATC3!ENSG00000072736	-0.854723	6.82578	-3.20457	0.0110646	0.129173	-3.0009	-1.80841
TRNT1!ENSG00000072756	0.155911	4.62784	0.557486	0.59109	0.796324	-6.32777	1.11412
ACADVL!ENSG00000072778	0.0330196	8.22876	0.0966085	0.925201	0.968256	-6.79121	1.02315
STK10!ENSG00000072786	-1.41127	5.15395	-3.74557	0.00477166	0.0945498	-2.05731	-2.65971
FBXW11!ENSG00000072803	-0.02463	5.59405	-0.0894663	0.930714	0.970305	-6.67435	-1.01722
ACAP1!ENSG00000072818	-1.87168	4.28539	-2.82717	0.020247	0.161158	-3.37645	-3.65957
CRMP1!ENSG00000072832	-0.886287	0.714646	-1.64857	0.134401	0.389241	-4.7178	-1.84841
EVC!ENSG00000072840	-0.601928	5.11568	-2.58525	0.0299629	0.190159	-3.98729	-1.51774
DERL2!ENSG00000072849	0.223449	3.44431	0.476698	0.64519	0.830268	-5.98539	1.16752
SIDT1!ENSG00000072858	-0.609622	4.56285	-1.91071	0.0890985	0.317639	-4.66893	-1.52586
NDE1!ENSG00000072864	-0.323179	5.67769	-0.801776	0.443791	0.698519	-6.29329	-1.25108
MRVI1!ENSG00000072952	-0.377144	4.14361	-1.42341	0.189087	0.459958	-5.5694	-1.29877
AP1M1!ENSG00000072958	-0.508752	4.58094	-1.70403	0.123335	0.372035	-5.14342	-1.42282
PVR!ENSG00000073008	0.0805442	3.7228	0.279404	0.786389	0.907385	-6.49365	1.05742
XRCC1!ENSG00000073050	0.248916	3.93637	0.683066	0.512144	0.744037	-6.12123	1.18831
SCARB1!ENSG00000073060	-0.240003	4.30906	-0.673115	0.518157	0.747745	-6.14397	-1.18099
MCM2!ENSG00000073111	0.652594	3.86546	1.2572	0.241018	0.513968	-5.56068	1.57199
PANX2!ENSG00000073150	-0.834777	0.960407	-0.858329	0.413476	0.674844	-5.25468	-1.78358
SELENOO!ENSG00000073169	-0.888282	3.15697	-2.07553	0.0684511	0.277802	-4.40871	-1.85097
TP63!ENSG00000073282	-1.83955	2.18184	-3.92261	0.00365257	0.0876556	-1.62202	-3.57898
ALPK1!ENSG00000073331	-0.244495	5.80418	-0.842044	0.422054	0.681262	-6.29127	-1.18468
LLGL2!ENSG00000073350	1.05672	5.03094	2.44602	0.0375702	0.211586	-4.11789	2.0802
PDE8A!ENSG00000073417	-0.40274	6.6439	-1.35777	0.208325	0.479978	-5.83252	-1.32202
CLCN4!ENSG00000073464	0.134291	2.26578	0.153914	0.881149	0.951911	-5.83105	1.09755
NLE1!ENSG00000073536	0.706789	2.84313	1.65573	0.132923	0.387101	-4.80261	1.63217
SDHA!ENSG00000073578	0.26715	7.53192	0.837904	0.424255	0.682584	-6.38824	1.20343
SMARCE1!ENSG00000073584	0.507731	6.52834	1.61046	0.14252	0.402264	-5.47116	1.42181
GSDMB!ENSG00000073605	-0.428332	4.63285	-1.10136	0.299949	0.573872	-5.89507	-1.34568
KDM5A!ENSG00000073614	0.0857786	8.03011	0.310112	0.763693	0.896464	-6.73791	1.06126
PPP2R3A!ENSG00000073711	0.572572	5.41023	1.38247	0.200898	0.471246	-5.74136	1.48717
FERMT2!ENSG00000073712	-0.60078	4.88558	-2.1915	0.0567745	0.255677	-4.48735	-1.51654
ABCB11!ENSG00000073734	-1.52597	0.489461	-1.55111	0.156048	0.419853	-4.50864	-2.87979
DHRS9!ENSG00000073737	-0.477429	2.19087	-0.639178	0.538985	0.760914	-5.86888	-1.39226
PTGS2!ENSG00000073756	-0.671178	3.73921	-1.34715	0.211588	0.483542	-5.41072	-1.59237
IGF2BP2!ENSG00000073792	1.05968	4.49369	3.04052	0.014368	0.14064	-3.18896	2.08446
MAP3K13!ENSG00000073803	0.487979	4.99853	1.75141	0.11455	0.359376	-5.17598	1.40248
ST6GAL1!ENSG00000073849	-0.256749	5.67862	-0.872494	0.406113	0.668482	-6.17618	-1.19478
TBX21!ENSG00000073861	-3.44433	0.371083	-5.02309	0.00076645	0.0553619	-0.379634	-10.8855
FRY!ENSG00000073910	-0.218075	7.05829	-0.650813	0.531789	0.755331	-6.5455	-1.16318
PICALM!ENSG00000073921	-0.124616	8.37579	-0.567437	0.584599	0.791795	-6.61828	-1.09022
NSF!ENSG00000073969	0.548229	7.12734	1.79652	0.106727	0.346721	-5.22784	1.46229
GLI2!ENSG00000074047	-1.70754	1.95796	-3.77075	0.00459256	0.0934341	-1.80546	-3.26604
CLASP1!ENSG00000074054	-0.0269012	7.30481	-0.130728	0.898929	0.958829	-6.74766	-1.01882
MRPS34!ENSG00000074071	0.461568	3.28001	1.30592	0.224681	0.497883	-5.41322	1.37704
NOTCH3!ENSG00000074181	1.17774	6.81393	4.45014	0.00169056	0.0695807	-1.11603	2.26223
CLNS1A!ENSG00000074201	0.405175	5.40274	1.71538	0.121177	0.369171	-5.21832	1.32425
PPP2R2C!ENSG00000074211	0.486646	2.20492	0.992881	0.34728	0.617381	-5.57249	1.40118
TEAD2!ENSG00000074219	0.487517	4.17836	1.45632	0.180033	0.450358	-5.39055	1.40203
EED!ENSG00000074266	-0.243242	4.32391	-0.795159	0.447434	0.701656	-6.05369	-1.18365
CDHR2!ENSG00000074276	-0.102498	1.12181	-0.141024	0.891026	0.956031	-5.62919	-1.07363
TSG101!ENSG00000074319	0.88811	5.8689	3.20495	0.0110581	0.129173	-2.90813	1.85075
NCBP3!ENSG00000074356	-0.182607	5.90027	-0.626768	0.546724	0.765967	-6.36807	-1.13493
ATP2A3!ENSG00000074370	-1.85706	5.57924	-4.34312	0.00197017	0.0722112	-1.09433	-3.62268
CA12!ENSG00000074410	-0.691166	3.44741	-1.05585	0.319158	0.591333	-5.61819	-1.61459
MGLL!ENSG00000074416	0.243605	5.34419	0.57803	0.577732	0.787642	-6.5182	1.18395
NTN4!ENSG00000074527	0.695745	4.50824	1.19329	0.263932	0.538177	-5.79628	1.61972
BCS1L!ENSG00000074582	0.238109	4.0955	0.607371	0.558947	0.77382	-6.15933	1.17945
NUAK1!ENSG00000074590	0.128059	2.05866	0.206456	0.841132	0.933744	-5.96648	1.09282
DPP8!ENSG00000074603	-0.242741	5.76158	-0.808118	0.440318	0.696207	-6.29997	-1.18324
SLC24A1!ENSG00000074621	0.448154	6.41689	1.94572	0.0842686	0.310772	-5.02277	1.36429
ZNF532!ENSG00000074657	-0.114553	6.51363	-0.430388	0.677261	0.84754	-6.65312	-1.08264
SCARF1!ENSG00000074660	-1.21294	2.27491	-3.05565	0.0140246	0.140091	-2.80358	-2.3181
LMAN1!ENSG00000074695	0.399449	7.47952	1.55263	0.155689	0.419596	-5.58559	1.319
HACD3!ENSG00000074696	1.32565	4.55736	3.68201	0.00525756	0.0982473	-2.02087	2.50646
IPCEF1!ENSG00000074706	-1.79357	2.43686	-1.99247	0.0782062	0.298095	-4.23603	-3.46672
ZZEF1!ENSG00000074755	-0.788864	7.70639	-3.34349	0.00888686	0.11719	-2.8428	-1.72771
ENO1!ENSG00000074800	0.803225	9.066	2.46354	0.0365158	0.208908	-4.26448	1.745
MYDGF!ENSG00000074842	0.470813	4.91204	1.43864	0.184848	0.454618	-5.52609	1.38589
ANO8!ENSG00000074855	0.0341453	4.29994	0.100572	0.922144	0.967322	-6.42964	1.02395
TUBE1!ENSG00000074935	-0.592777	3.00625	-1.40762	0.193569	0.46396	-5.12604	-1.50815
ARHGEF10L!ENSG00000074964	-0.347597	5.08157	-0.888419	0.397946	0.661128	-6.21241	-1.27244
TXK!ENSG00000074966	-2.08529	3.93791	-3.04827	0.0141911	0.140091	-2.94348	-4.24361
ACTR6!ENSG00000075089	0.104023	4.32364	0.260546	0.800436	0.91401	-6.33422	1.07477
TIPIN!ENSG00000075131	0.47619	2.58969	1.09856	0.301105	0.574828	-5.44141	1.39107
SRI!ENSG00000075142	1.55706	6.09339	3.78116	0.00452053	0.0932272	-2.008	2.94253
EIF4G3!ENSG00000075151	-0.193256	7.52253	-0.776699	0.457702	0.708689	-6.4307	-1.14334
NUP37!ENSG00000075188	0.831206	3.54722	1.46454	0.177832	0.447495	-4.92185	1.77917
SEMA3A!ENSG00000075213	-2.11709	3.45287	-2.67575	0.0258701	0.1791	-3.52373	-4.33817
GTSE1!ENSG00000075218	0.55967	3.46061	1.19806	0.262163	0.535992	-5.60128	1.47393
SEMA3C!ENSG00000075223	0.343458	4.97948	0.599451	0.563983	0.777367	-6.42526	1.26879
TTC38!ENSG00000075234	-0.255221	4.04878	-0.797181	0.446319	0.700956	-6.13613	-1.19352
ACAT1!ENSG00000075239	0.151351	5.30683	0.4034	0.696279	0.859389	-6.36033	1.11061
GRAMD4!ENSG00000075240	0.880792	5.11035	2.70639	0.0246164	0.175303	-3.63168	1.84139
CELSR1!ENSG00000075275	-0.204435	6.22365	-0.814076	0.437073	0.694043	-6.40746	-1.15224
ZNF638!ENSG00000075292	-0.300487	8.4252	-1.40417	0.194561	0.464633	-5.81192	-1.23156
SLC25A40!ENSG00000075303	-0.247762	3.45653	-0.613931	0.554796	0.771014	-6.02295	-1.18736
TIMM21!ENSG00000075336	0.695141	3.39216	1.3873	0.199473	0.469783	-5.11956	1.61904
ADD2!ENSG00000075340	-1.54552	1.52898	-1.51852	0.163955	0.429153	-4.68495	-2.9191
RASAL2!ENSG00000075391	0.0504729	6.43817	0.18505	0.857384	0.941148	-6.7242	1.0356
VPS9D1!ENSG00000075399	-0.710846	3.02932	-1.58074	0.149157	0.41165	-5.09413	-1.63676
ZNF37A!ENSG00000075407	0.0443985	4.77074	0.180256	0.861034	0.94288	-6.54586	1.03125
MARK3!ENSG00000075413	-0.627465	7.0922	-3.12505	0.0125546	0.134272	-3.16803	-1.54485
SLC25A3!ENSG00000075415	0.585256	7.71667	2.32936	0.045409	0.232096	-4.40878	1.50031
FNDC3B!ENSG00000075420	-0.143903	9.20527	-0.542479	0.600953	0.801799	-6.64251	-1.10489
FOSL2!ENSG00000075426	0.174022	6.77654	0.510905	0.621986	0.815905	-6.60047	1.1282
CACNG4!ENSG00000075461	-0.245554	-0.277004	-0.519619	0.616144	0.811881	-6.07354	-1.18555
FRYL!ENSG00000075539	-0.483366	7.88354	-1.86131	0.0963586	0.330273	-5.18317	-1.398
TMEM131!ENSG00000075568	-0.247605	6.98861	-1.08923	0.304976	0.578257	-6.08614	-1.18723
FSCN1!ENSG00000075618	-1.0871	4.08459	-2.73425	0.0235301	0.172742	-3.64414	-2.12446
ACTB!ENSG00000075624	0.0178281	11.7299	0.0771445	0.940234	0.974804	-6.79426	1.01243
MOCOS!ENSG00000075643	1.23796	3.93366	2.78887	0.0215397	0.166143	-3.426	2.35864
PLD1!ENSG00000075651	-0.0339807	5.69149	-0.0988379	0.923482	0.967349	-6.62848	-1.02383
WDR62!ENSG00000075702	-0.378672	4.53201	-1.03338	0.328986	0.599767	-5.98099	-1.30014
DLG1!ENSG00000075711	0.4094	7.12391	1.79826	0.106436	0.346122	-5.21388	1.32813
RAB7A!ENSG00000075785	0.539939	6.88279	2.07141	0.0689061	0.278441	-4.82556	1.45391
BCAP29!ENSG00000075790	0.262726	4.21579	0.780473	0.45559	0.707212	-5.99829	1.19974
SEC31B!ENSG00000075826	-1.17234	4.56414	-2.49535	0.0346757	0.204033	-4.01211	-2.25377
SART3!ENSG00000075856	-0.756901	6.29077	-2.35836	0.0433204	0.227918	-4.31554	-1.68986
ARHGAP15!ENSG00000075884	-2.65675	5.08123	-5.85307	0.000264773	0.0362299	0.865351	-6.3061
EXOSC7!ENSG00000075914	0.858544	3.875	2.38449	0.0415209	0.222197	-3.92412	1.81321
KIFAP3!ENSG00000075945	0.452529	5.26464	1.63172	0.137938	0.394722	-5.29097	1.36844
MKRN2!ENSG00000075975	0.615111	3.25051	1.59081	0.146879	0.408591	-4.99316	1.53168
MCM6!ENSG00000076003	0.214926	5.04265	0.741084	0.477949	0.724461	-6.17831	1.16064
REXO2!ENSG00000076043	0.659615	4.50441	2.07807	0.068172	0.277283	-4.42085	1.57966
RBM7!ENSG00000076053	0.646044	4.57506	2.0606	0.0701137	0.28149	-4.54885	1.56487
RBMS2!ENSG00000076067	0.737208	6.00979	3.37053	0.00851783	0.11477	-2.7445	1.66695
BAZ2A!ENSG00000076108	0.0530646	8.62714	0.222214	0.829218	0.927376	-6.76558	1.03747
PTPN23!ENSG00000076201	0.147891	5.82506	0.469444	0.650165	0.832391	-6.50384	1.10795
MLH1!ENSG00000076242	-0.460951	6.63383	-1.99837	0.0774718	0.296522	-4.92543	-1.37645
UNG!ENSG00000076248	1.12726	4.18992	3.17938	0.0115157	0.130983	-2.68826	2.18443
FMO4!ENSG00000076258	0.260254	3.11012	0.554469	0.593066	0.797517	-6.08077	1.19769
KLHL20!ENSG00000076321	0.215638	5.23651	0.788241	0.451264	0.704341	-6.199	1.16122
RGS11!ENSG00000076344	-0.184294	1.14483	-0.274344	0.790151	0.908776	-5.92687	-1.13626
SLC46A1!ENSG00000076351	0.640766	3.65415	1.51938	0.163741	0.429153	-5.36298	1.55916
PLXNA2!ENSG00000076356	-0.976662	5.81568	-1.72982	0.118479	0.36566	-5.28077	-1.96791
SPAG5!ENSG00000076382	0.246263	5.4297	0.657876	0.527449	0.75293	-6.38605	1.18613
ANKRD13A!ENSG00000076513	-0.215572	6.27681	-0.75996	0.467147	0.715605	-6.37751	-1.16116
TPD52!ENSG00000076554	-0.486647	5.29716	-1.59885	0.145081	0.405513	-5.36489	-1.40119
ACACB!ENSG00000076555	-0.88428	5.6478	-2.67783	0.025783	0.178971	-3.80379	-1.84584
TRAF4!ENSG00000076604	1.38602	5.80221	5.40368	0.000465202	0.0464031	0.259956	2.61357
PAG1!ENSG00000076641	-1.26887	4.61643	-3.1571	0.0119305	0.132138	-2.89232	-2.40972
GPATCH1!ENSG00000076650	-0.0658923	4.60366	-0.17973	0.861434	0.94312	-6.48104	-1.04673
ICAM3!ENSG00000076662	-1.32236	2.90143	-2.83213	0.0200856	0.160947	-3.14056	-2.50074
NT5C2!ENSG00000076685	0.254208	6.60733	1.12499	0.290336	0.5651	-6.05327	1.19268
MCAM!ENSG00000076706	-0.705361	5.05767	-1.80389	0.105497	0.344829	-5.11553	-1.63055
GPC4!ENSG00000076716	1.20517	4.17145	2.14245	0.0614563	0.264459	-4.49841	2.30564
MBNL3!ENSG00000076770	0.179959	3.05795	0.296282	0.773887	0.901618	-5.82136	1.13285
CAMSAP3!ENSG00000076826	1.22822	3.26443	2.45398	0.0370871	0.210516	-3.88008	2.34278
RAP1GAP!ENSG00000076864	-0.145393	3.59067	-0.199339	0.846527	0.936307	-6.3324	-1.10603
XAB2!ENSG00000076924	-0.127538	4.40069	-0.398317	0.699887	0.860149	-6.38321	-1.09243
ARHGEF1!ENSG00000076928	-1.68609	7.5224	-3.18985	0.0113259	0.130542	-3.05046	-3.21784
STXBP2!ENSG00000076944	-0.834355	7.08435	-2.89712	0.0180872	0.154643	-3.52646	-1.78306
MAP2K7!ENSG00000076984	-0.553377	3.33077	-1.08537	0.30659	0.57977	-5.6494	-1.46752
DGKD!ENSG00000077044	-0.467913	6.42393	-1.07054	0.312856	0.585923	-6.10601	-1.38311
CTTNBP2!ENSG00000077063	-1.68565	2.76086	-2.72754	0.023787	0.173086	-3.33508	-3.21685
RARB!ENSG00000077092	1.97031	2.22888	3.6033	0.0059326	0.101989	-1.9634	3.91853
TOP2B!ENSG00000077097	0.0718317	8.13108	0.280391	0.785657	0.907375	-6.74276	1.05105
TM9SF3!ENSG00000077147	1.03021	7.91563	3.90588	0.00374531	0.0886885	-1.94028	2.04232
NFKB2!ENSG00000077150	-0.764	5.10383	-1.50329	0.167771	0.433927	-5.45165	-1.69819
UBE2T!ENSG00000077152	0.808004	2.78531	1.33856	0.214263	0.486978	-5.11601	1.75079
PPP1R12B!ENSG00000077157	-0.708393	6.1243	-3.17654	0.0115678	0.131211	-3.04816	-1.63398
DNAJC10!ENSG00000077232	-0.28288	8.00634	-1.28641	0.231107	0.504609	-5.94277	-1.21662
GTF3C1!ENSG00000077235	-0.348011	6.97985	-1.43937	0.184647	0.454395	-5.74161	-1.2728
IL4R!ENSG00000077238	-0.307873	6.89035	-1.2701	0.236597	0.510105	-5.95069	-1.23788
USP33!ENSG00000077254	-0.437365	6.36579	-1.80869	0.104704	0.344194	-5.1524	-1.35413
PAK3!ENSG00000077264	-0.395354	2.3514	-0.520369	0.615642	0.811879	-5.98882	-1.31527
CAPN6!ENSG00000077274	0.602955	-0.673146	0.390426	0.705503	0.863498	-5.161	1.51882
SNRPA!ENSG00000077312	0.105379	3.94721	0.309516	0.764132	0.896464	-6.22341	1.07578
SPAG6!ENSG00000077327	-0.253548	-0.231433	-0.252245	0.806643	0.917054	-5.67873	-1.19214
EXOSC5!ENSG00000077348	0.0791381	1.14279	0.157322	0.878541	0.951126	-5.97956	1.05639
DYNC1I2!ENSG00000077380	0.416807	7.02925	1.56872	0.15192	0.414515	-5.52559	1.33497
APBB1IP!ENSG00000077420	-0.883242	6.1234	-2.59316	0.0295807	0.189441	-3.92598	-1.84452
LRCH4!ENSG00000077454	-0.967633	5.32927	-3.1028	0.0130078	0.13614	-3.09933	-1.95563
FAM76B!ENSG00000077458	-0.324611	4.4211	-1.03183	0.329674	0.6002	-5.87662	-1.25233
SIRT6!ENSG00000077463	0.137317	1.16439	0.164194	0.873287	0.94866	-5.48435	1.09986
POLD3!ENSG00000077514	0.200087	4.55986	0.591293	0.569198	0.781369	-6.25766	1.14877
ACTN2!ENSG00000077522	-0.0259904	2.49038	-0.0355411	0.972441	0.988143	-6.31285	-1.01818
CAPZB!ENSG00000077549	-0.260745	6.66228	-0.960102	0.362637	0.629197	-6.2197	-1.1981
GPR137B!ENSG00000077585	-0.877502	4.4959	-1.9031	0.0901816	0.319812	-4.81871	-1.83719
NAALAD2!ENSG00000077616	-2.18515	1.0658	-2.86183	0.0191456	0.158965	-2.96225	-4.54775
JADE1!ENSG00000077684	-0.66102	5.28314	-1.88939	0.0921658	0.324056	-4.93571	-1.5812
SLC25A43!ENSG00000077713	0.476195	4.40986	1.51079	0.165881	0.431643	-5.40726	1.39107
UBE2A!ENSG00000077721	0.736396	4.97381	2.39448	0.0408524	0.220327	-4.07207	1.66601
FGFR1!ENSG00000077782	-2.13801	4.99743	-4.41466	0.00177822	0.0695807	-1.04812	-4.40155
FKBP6!ENSG00000077800	-1.09945	-0.061026	-2.99066	0.0155626	0.14537	-2.98264	-2.14273
FBLN1!ENSG00000077942	-0.152374	6.09709	-0.354942	0.73099	0.878494	-6.65182	-1.1114
ITGA8!ENSG00000077943	-0.458274	4.91642	-1.51038	0.165986	0.431723	-5.46674	-1.3739
CST7!ENSG00000077984	-1.86959	1.8233	-2.84481	0.0196787	0.160303	-3.02357	-3.6543
MAP2!ENSG00000078018	0.127912	4.53866	0.239311	0.816344	0.921152	-6.55265	1.09271
PIAS2!ENSG00000078043	-0.464584	5.07365	-1.45241	0.181089	0.451353	-5.46968	-1.37992
AMPH!ENSG00000078053	-0.184609	1.48689	-0.306672	0.766225	0.897376	-6.0192	-1.13651
ARAF!ENSG00000078061	-0.253707	5.37596	-0.701352	0.501206	0.738463	-6.28	-1.19227
MCCC1!ENSG00000078070	-0.570846	5.65834	-2.07173	0.0688713	0.278441	-4.70388	-1.48539
LAMP3!ENSG00000078081	-3.31368	4.13191	-4.90396	0.000899928	0.0582918	-0.288519	-9.943
FAP!ENSG00000078098	0.038049	4.02259	0.100077	0.922526	0.967322	-6.6147	1.02672
NEBL!ENSG00000078114	-0.191493	5.20914	-0.211065	0.837643	0.932055	-6.68255	-1.14195
ACER3!ENSG00000078124	-0.331458	4.24545	-1.04057	0.325818	0.596971	-5.86208	-1.25828
UBE2K!ENSG00000078140	0.516282	5.16682	1.91783	0.0880947	0.316446	-4.93561	1.43026
PIK3C3!ENSG00000078142	0.019753	6.44615	0.074612	0.942192	0.975089	-6.70022	1.01379
N4BP2!ENSG00000078177	0.0776391	6.4039	0.219596	0.831194	0.928434	-6.68718	1.05529
TIGAR!ENSG00000078237	0.747058	2.29121	1.41661	0.191006	0.461633	-5.1218	1.67837
TULP3!ENSG00000078246	0.543191	4.69496	1.85888	0.0967306	0.330852	-5.00797	1.45719
SYNJ2!ENSG00000078269	-0.656719	5.48097	-1.71378	0.121479	0.369481	-5.25313	-1.57649
ADCY2!ENSG00000078295	-1.90155	1.20517	-2.95825	0.0163935	0.148016	-2.90563	-3.73614
PPP2R5C!ENSG00000078304	-0.55175	7.41182	-2.02254	0.0745295	0.290568	-4.9323	-1.46586
RBFOX1!ENSG00000078328	2.47381	-0.574754	2.55841	0.0312981	0.193557	-3.34114	5.5551
GNB1!ENSG00000078369	0.234794	7.02444	1.05597	0.319105	0.59131	-6.17485	1.17674
EDN1!ENSG00000078401	0.364503	2.73483	0.779059	0.456381	0.707576	-5.95446	1.28744
MLLT10!ENSG00000078403	-0.314594	6.43358	-1.10099	0.300099	0.57401	-6.07521	-1.24366
ZCWPW1!ENSG00000078487	-1.24092	3.07537	-3.30611	0.00942495	0.119376	-2.4952	-2.3635
ADCYAP1R1!ENSG00000078549	0.187177	-0.10227	0.106838	0.917313	0.965369	-5.23988	1.13853
P2RY10!ENSG00000078589	-2.42246	2.29274	-2.02411	0.0743431	0.290073	-4.13164	-5.36086
ITM2A!ENSG00000078596	0.11151	4.11568	0.263776	0.798025	0.913134	-6.30501	1.08036
NRDC!ENSG00000078618	0.176119	8.15315	0.650632	0.5319	0.755331	-6.53757	1.12984
VDAC3!ENSG00000078668	0.3787	5.65943	1.30153	0.226114	0.499922	-5.69178	1.30017
PCM1!ENSG00000078674	-0.537857	8.40628	-1.85822	0.0968314	0.330965	-5.19454	-1.45181
TNRC6C!ENSG00000078687	-0.961382	5.48089	-2.466	0.03637	0.208776	-4.13227	-1.94717
CBFA2T2!ENSG00000078699	0.359761	4.84778	1.19864	0.261945	0.53584	-5.74844	1.28321
BRINP1!ENSG00000078725	0.495609	0.719858	1.22634	0.251869	0.525556	-5.59313	1.40992
ITCH!ENSG00000078747	0.370074	8.15107	1.64294	0.135573	0.390781	-5.49626	1.29242
TP53INP2!ENSG00000078804	1.62737	2.68989	2.21585	0.0545821	0.251204	-4.00852	3.0895
SDF4!ENSG00000078808	0.257906	4.91989	0.758166	0.468167	0.716569	-6.1768	1.19574
MYH7B!ENSG00000078814	-0.211301	1.01041	-0.443174	0.668333	0.843829	-5.92304	-1.15773
TP73!ENSG00000078900	-0.876786	1.27012	-1.46314	0.178205	0.447665	-4.94262	-1.83628
TOLLIP!ENSG00000078902	0.686529	2.54351	1.62986	0.138334	0.395322	-4.84132	1.60941
UBE2D4!ENSG00000078967	0.812627	2.82207	1.19198	0.264417	0.538642	-5.23645	1.75641
RUNX1T1!ENSG00000079102	-0.953617	2.86039	-2.13861	0.0618374	0.264814	-4.26298	-1.93672
CDH17!ENSG00000079112	-0.159522	1.19946	-0.212442	0.836601	0.931441	-6.19184	-1.11692
THOC1!ENSG00000079134	-0.78669	5.34775	-2.62479	0.0281	0.184408	-3.80038	-1.72511
FKBP7!ENSG00000079150	0.0769589	1.67427	0.126732	0.902001	0.959939	-5.89797	1.05479
OSBPL6!ENSG00000079156	-1.01478	3.1087	-2.29354	0.0481267	0.237843	-4.06097	-2.02059
SLC1A3!ENSG00000079215	0.544403	5.35207	0.92572	0.379276	0.644154	-6.0193	1.45842
XRCC5!ENSG00000079246	0.599144	8.39464	3.09508	0.0131688	0.136655	-3.24461	1.51482
LXN!ENSG00000079257	-0.200096	3.50558	-0.49126	0.63526	0.823737	-6.21765	-1.14877
SP140!ENSG00000079263	-2.12786	5.94823	-4.30606	0.0020782	0.0730751	-1.27869	-4.37069
MKNK1!ENSG00000079277	-0.566465	5.00435	-2.04055	0.0724085	0.286077	-4.63609	-1.48089
TNS1!ENSG00000079308	-0.811279	6.71935	-3.48819	0.00708893	0.107389	-2.58139	-1.75477
REXO1!ENSG00000079313	-0.518616	4.94021	-1.98458	0.0792	0.300301	-4.8022	-1.43258
SAR1A!ENSG00000079332	0.0111405	5.78239	0.0303427	0.976471	0.989075	-6.63018	1.00775
CDC14A!ENSG00000079335	-1.22124	5.04257	-3.58363	0.0061152	0.102645	-2.23654	-2.33146
RAPGEF3!ENSG00000079337	-0.53476	3.76389	-0.914671	0.384739	0.649486	-5.82029	-1.4487
CEACAM1!ENSG00000079385	0.7289	4.15331	1.38439	0.200329	0.470542	-5.56384	1.65738
SENP1!ENSG00000079387	0.229143	5.20198	0.880588	0.401947	0.664319	-6.0793	1.17214
CIC!ENSG00000079432	-0.286689	6.45939	-1.28856	0.230394	0.503917	-5.91084	-1.21984
LIPE!ENSG00000079435	-1.36524	0.612137	-1.42487	0.188675	0.459841	-4.63228	-2.57619
FDFT1!ENSG00000079459	-0.103954	5.45907	-0.322793	0.754389	0.892416	-6.43022	-1.07471
PAFAH1B3!ENSG00000079462	1.14904	1.3454	2.05997	0.0701854	0.28149	-4.09615	2.21767
OPHN1!ENSG00000079482	0.0873241	4.25716	0.0799103	0.938096	0.973869	-6.21218	1.0624
KIF22!ENSG00000079616	-0.191748	5.35132	-0.633319	0.542631	0.763243	-6.37222	-1.14215
CARMIL1!ENSG00000079691	0.406432	7.09352	1.03803	0.326934	0.597586	-6.18141	1.3254
PGM1!ENSG00000079739	0.383453	6.30379	1.40279	0.194958	0.465012	-5.67741	1.30446
DDX1!ENSG00000079785	0.713761	7.02163	3.15916	0.0118915	0.132138	-3.06214	1.64007
DNM2!ENSG00000079805	-0.810118	8.04374	-3.20769	0.0110101	0.128946	-3.06313	-1.75335
EPB41L2!ENSG00000079819	-1.17445	6.82858	-4.10532	0.00278468	0.0808569	-1.63828	-2.25706
RIMS1!ENSG00000079841	2.26564	3.5342	2.30832	0.0469865	0.23498	-4.22256	4.80866
MOXD1!ENSG00000079931	0.10301	2.91076	0.110521	0.914475	0.963956	-6.36949	1.07401
STX7!ENSG00000079950	0.352881	5.09904	0.978825	0.353804	0.622642	-5.91596	1.27711
RABL2B!ENSG00000079974	0.322507	4.40326	0.840849	0.422689	0.681685	-6.06274	1.2505
KEAP1!ENSG00000079999	0.0895181	3.89035	0.244224	0.812656	0.919371	-6.24452	1.06401
DDX43!ENSG00000080007	0.302305	2.3116	0.709157	0.496582	0.736128	-6.00241	1.23311
PTPRH!ENSG00000080031	1.4801	4.57195	3.44438	0.00758909	0.110835	-2.54105	2.78969
SLC35C2!ENSG00000080189	0.292073	4.47193	0.985322	0.350777	0.620307	-5.94284	1.2244
CRYBG3!ENSG00000080200	0.0274599	6.55758	0.108051	0.916378	0.964949	-6.73672	1.01922
EPHA6!ENSG00000080224	0.771263	0.171959	0.771939	0.460375	0.710739	-5.22087	1.70676
SCTR!ENSG00000080293	-5.02647	-2.89376	-3.71565	0.00499419	0.0957024	-2.32702	-32.5925
RFX3!ENSG00000080298	-0.745696	5.22221	-2.86868	0.0189354	0.158476	-3.42635	-1.67678
RIF1!ENSG00000080345	0.0629512	8.13281	0.288164	0.779892	0.903974	-6.73764	1.0446
RAB21!ENSG00000080371	0.536661	5.32143	1.59326	0.146329	0.407757	-5.33144	1.45061
SLC4A4!ENSG00000080493	-0.499822	3.71727	-1.08222	0.307913	0.581474	-5.67358	-1.41404
SMARCA2!ENSG00000080503	-1.1397	7.63572	-5.24037	0.000574906	0.049451	-0.0352311	-2.20336
SESN1!ENSG00000080546	-0.0126341	4.408	-0.0246359	0.980895	0.990692	-6.33187	-1.0088
MID2!ENSG00000080561	-0.505482	4.16507	-1.48322	0.172917	0.441183	-5.44888	-1.4196
COL5A3!ENSG00000080573	-0.274321	3.67254	-0.638983	0.539106	0.760914	-6.25328	-1.20942
SRCAP!ENSG00000080603	-0.140732	9.00602	-0.747463	0.474281	0.722158	-6.50307	-1.10246
PUM3!ENSG00000080608	-0.801711	5.9948	-2.9851	0.0157021	0.145629	-3.31252	-1.74317
CNOT4!ENSG00000080802	-0.407467	5.73746	-1.40976	0.192956	0.463105	-5.66245	-1.32635
PSEN1!ENSG00000080815	0.24219	6.48353	1.08892	0.305106	0.578286	-6.08456	1.18279
CPOX!ENSG00000080819	-0.46985	3.73605	-1.22283	0.253129	0.526921	-5.54726	-1.38497
CLDND1!ENSG00000080822	0.490001	6.24328	1.88621	0.0926315	0.324942	-5.00139	1.40445
MOK!ENSG00000080823	-0.494269	2.69857	-0.940767	0.371927	0.638074	-5.63531	-1.40861
HSP90AA1!ENSG00000080824	0.57786	9.98425	1.40138	0.195366	0.465623	-5.83037	1.49263
RBL1!ENSG00000080839	-0.435431	4.66079	-1.57662	0.1501	0.413162	-5.22165	-1.35232
DLGAP4!ENSG00000080845	-0.0319365	5.05249	-0.118181	0.908577	0.96212	-6.65392	-1.02238
IGSF9B!ENSG00000080854	-0.534757	2.712	-1.06384	0.31572	0.588383	-5.56753	-1.4487
NDC80!ENSG00000080986	0.354577	3.61765	0.680849	0.513479	0.744797	-5.94413	1.27861
AP4E1!ENSG00000081014	-0.0665352	5.17784	-0.256364	0.803562	0.915369	-6.53674	-1.0472
RSBN1!ENSG00000081019	-0.1532	4.48882	-0.487466	0.63784	0.825803	-6.20745	-1.11203
MAGI3!ENSG00000081026	-0.148626	6.16841	-0.31408	0.760777	0.895359	-6.61147	-1.10851
CXCL2!ENSG00000081041	-1.26075	1.95349	-1.82	0.102854	0.341453	-4.64572	-2.3962
COL4A4!ENSG00000081052	0.716173	5.12766	0.656351	0.528384	0.753507	-6.31002	1.64282
TCF7!ENSG00000081059	-1.71519	3.49033	-1.88478	0.092842	0.325107	-4.57912	-3.28341
OSTM1!ENSG00000081087	0.308274	4.76339	0.959013	0.363155	0.629865	-5.99479	1.23823
IMPG2!ENSG00000081148	-0.531865	1.5167	-0.960997	0.362211	0.628755	-5.40608	-1.4458
PCNP!ENSG00000081154	0.378291	6.51271	1.55586	0.154925	0.418895	-5.56292	1.2998
EXD2!ENSG00000081177	-0.183148	4.43198	-0.571337	0.582066	0.790408	-6.27824	-1.13536
ARG2!ENSG00000081181	1.56512	2.56473	1.39305	0.197784	0.467684	-5.16583	2.95902
MEF2C!ENSG00000081189	-1.18311	5.07328	-3.19604	0.0112154	0.130104	-2.88765	-2.27066
PTPRC!ENSG00000081237	-2.75259	9.20209	-7.18402	5.80169e-05	0.0209907	2.30371	-6.73928
CACNA1S!ENSG00000081248	-0.578278	-0.941617	-1.40587	0.194072	0.464303	-5.10804	-1.49307
PKP1!ENSG00000081277	0.920212	2.22585	1.1738	0.271261	0.546059	-5.36839	1.89239
UBA5!ENSG00000081307	0.102241	5.78087	0.398856	0.699503	0.860128	-6.54329	1.07344
STK17B!ENSG00000081320	-0.707457	5.74562	-1.75255	0.114346	0.359027	-5.18326	-1.63292
CDC14B!ENSG00000081377	0.655725	4.4104	2.10854	0.0649094	0.271623	-4.42851	1.57541
ZNF510!ENSG00000081386	-1.12249	4.23272	-2.77817	0.0219155	0.167568	-3.49457	-2.17723
LRP2!ENSG00000081479	-1.09819	4.92123	-1.41333	0.191937	0.462296	-5.68128	-2.14086
ZNF506!ENSG00000081665	-0.318824	4.98906	-1.01564	0.336907	0.608262	-6.05685	-1.24731
JMJD4!ENSG00000081692	0.0436078	2.50942	0.0917477	0.928953	0.969558	-6.03303	1.03069
DUSP12!ENSG00000081721	0.154246	3.61008	0.405026	0.695126	0.858606	-6.18354	1.11284
AACS!ENSG00000081760	0.0799583	5.12592	0.232404	0.821538	0.924058	-6.50078	1.05699
DELE1!ENSG00000081791	-0.411255	4.93572	-1.51489	0.164858	0.429898	-5.45334	-1.32984
CADPS2!ENSG00000081803	-0.000379675	6.27291	-0.000828599	0.999357	0.999562	-6.70648	-1.00026
PCDHB4!ENSG00000081818	-0.628927	3.25165	-1.2783	0.233826	0.507338	-5.7734	-1.54641
PCDHA6!ENSG00000081842	0.511536	1.84656	0.872824	0.405943	0.668351	-5.72646	1.42557
PCDHGA2!ENSG00000081853	0.457316	1.7695	1.20288	0.260383	0.53457	-5.57166	1.37298
HSPB11!ENSG00000081870	0.344818	3.70211	0.76522	0.464166	0.713723	-5.81571	1.26999
PHLPP1!ENSG00000081913	0.0692614	5.30932	0.192349	0.851834	0.938655	-6.56486	1.04918
ATP8B1!ENSG00000081923	1.36524	6.31836	3.09141	0.0132462	0.137014	-3.10976	2.57618
IL12RB2!ENSG00000081985	-2.49966	3.81222	-6.9806	7.21827e-05	0.0211683	2.11813	-5.65554
SMARCD3!ENSG00000082014	-0.709168	2.93024	-0.993628	0.346936	0.617144	-5.64933	-1.63486
WDR70!ENSG00000082068	-0.0621353	6.41818	-0.277217	0.788015	0.908028	-6.63855	-1.04401
FYB1!ENSG00000082074	-1.8343	6.95532	-5.8539	0.000264505	0.0362299	0.792428	-3.56598
STRADB!ENSG00000082146	0.26474	4.32529	0.99917	0.34439	0.614779	-5.96015	1.20142
BZW1!ENSG00000082153	0.481954	6.87876	2.20369	0.0556666	0.252554	-4.61112	1.39663
C1QTNF3!ENSG00000082196	-0.360762	1.8844	-0.842763	0.421673	0.681171	-5.71495	-1.2841
ME2!ENSG00000082212	-0.146413	5.74357	-0.498569	0.630305	0.820173	-6.47931	-1.10681
C5orf22!ENSG00000082213	0.284664	4.63418	0.773886	0.459281	0.709637	-6.17067	1.21813
CCNT2!ENSG00000082258	-0.434855	6.16647	-1.81353	0.103909	0.343157	-5.11922	-1.35178
FAM135A!ENSG00000082269	0.583731	6.35677	2.10079	0.0657246	0.273135	-4.75918	1.49872
COL19A1!ENSG00000082293	-2.65497	1.70634	-3.40488	0.00807179	0.112936	-2.23176	-6.29834
EPB41L3!ENSG00000082397	-1.32855	5.50303	-4.75577	0.00110203	0.0633687	-0.659023	-2.5115
COBLL1!ENSG00000082438	0.487759	6.62529	1.48089	0.173524	0.441941	-5.62575	1.40226
DLG3!ENSG00000082458	0.742447	5.52783	2.21724	0.0544596	0.250952	-4.4643	1.67301
KCNK2!ENSG00000082482	3.23669	-0.579542	2.64121	0.0273608	0.183386	-3.32829	9.4263
SERTAD4!ENSG00000082497	0.8781	1.31427	1.32196	0.219508	0.491773	-5.0878	1.83795
TRAF5!ENSG00000082512	-0.795621	5.61443	-1.52159	0.163196	0.428409	-5.50395	-1.73582
MRPL22!ENSG00000082515	0.846882	3.29562	1.844	0.0990329	0.334914	-4.51276	1.79861
GEMIN5!ENSG00000082516	0.202802	5.03279	0.764199	0.464743	0.714162	-6.24389	1.15093
NFE2L1!ENSG00000082641	0.679583	7.02236	3.28344	0.0097676	0.121788	-2.91204	1.60168
GSK3B!ENSG00000082701	0.332811	5.96719	1.45469	0.180474	0.451046	-5.61706	1.25947
ITGB5!ENSG00000082781	0.817801	5.3049	2.16893	0.0588839	0.260091	-4.60408	1.76272
ERC1!ENSG00000082805	-0.263793	7.12216	-1.30203	0.22595	0.49979	-5.90334	-1.20063
XPO1!ENSG00000082898	0.114599	7.87213	0.538943	0.603289	0.803117	-6.61771	1.08267
RNF13!ENSG00000082996	0.228322	5.88089	0.906314	0.388909	0.653365	-6.20013	1.17147
TRPM3!ENSG00000083067	0.676716	0.585134	0.897849	0.393165	0.656829	-5.34348	1.5985
PALB2!ENSG00000083093	0.106651	5.64487	0.438739	0.671423	0.845361	-6.49658	1.07673
DOP1A!ENSG00000083097	-0.286202	6.6317	-1.31839	0.22065	0.493162	-5.83913	-1.21943
LYRM2!ENSG00000083099	0.877881	2.27461	1.88073	0.0934413	0.32565	-4.40937	1.83767
BCKDHB!ENSG00000083123	-0.236653	5.5971	-0.701616	0.501049	0.738417	-6.33823	-1.17826
KAT6A!ENSG00000083168	-0.548566	7.31092	-2.60665	0.0289396	0.187435	-4.00626	-1.46263
TUT7!ENSG00000083223	-0.213946	6.89733	-0.814676	0.436747	0.693832	-6.37447	-1.15986
ULK2!ENSG00000083290	0.464197	4.83788	1.29341	0.228784	0.502681	-5.71728	1.37955
GRHL2!ENSG00000083307	1.5812	5.20289	2.35788	0.0433544	0.228015	-4.28217	2.99218
TNPO1!ENSG00000083312	-0.0705058	7.71576	-0.285181	0.782103	0.905229	-6.72401	-1.05008
PLOD1!ENSG00000083444	0.360287	7.08878	0.918965	0.38261	0.647605	-6.31551	1.28368
P2RX5!ENSG00000083454	-2.2492	4.11184	-2.82988	0.0201585	0.160966	-3.23697	-4.75419
ITGAE!ENSG00000083457	-0.480022	3.71297	-1.07861	0.309435	0.58247	-5.70562	-1.39476
DIS3!ENSG00000083520	-0.0633499	6.40605	-0.271338	0.792388	0.909908	-6.64093	-1.04489
PIBF1!ENSG00000083535	0.109648	5.89468	0.398424	0.699811	0.860128	-6.55523	1.07896
TDRD3!ENSG00000083544	-0.516013	5.22223	-1.62028	0.140387	0.399009	-5.34705	-1.43
NUFIP1!ENSG00000083635	0.4917	2.89773	1.1195	0.292547	0.566871	-5.47655	1.4061
PDS5B!ENSG00000083642	-0.294195	6.70757	-1.13512	0.286291	0.561974	-6.06996	-1.2262
OXCT1!ENSG00000083720	-0.065761	4.70731	-0.149506	0.884524	0.952904	-6.31575	-1.04664
RRAGB!ENSG00000083750	0.391643	3.20438	0.690665	0.50758	0.741597	-5.80485	1.31189
CYLD!ENSG00000083799	-0.906381	6.85726	-3.564	0.00630329	0.1035	-2.44384	-1.87434
SLC27A5!ENSG00000083807	-0.843351	1.02859	-1.50941	0.166229	0.431723	-4.87567	-1.79421
ZNF324!ENSG00000083812	-0.137762	2.47798	-0.405705	0.694645	0.858384	-6.15774	-1.1002
ZNF671!ENSG00000083814	-1.21116	2.96544	-2.94613	0.0167158	0.14889	-3.10617	-2.31523
ZNF416!ENSG00000083817	0.214978	2.29685	0.538912	0.60331	0.803117	-5.96049	1.16069
ZNF586!ENSG00000083828	-0.526843	5.35659	-1.5009	0.168376	0.434818	-5.49215	-1.44077
ZNF446!ENSG00000083838	-0.0742334	1.21058	-0.140447	0.891469	0.95634	-5.84853	-1.0528
ZNF264!ENSG00000083844	0.143377	5.41714	0.477679	0.644519	0.829726	-6.55593	1.10449
RPS5!ENSG00000083845	0.450651	7.27921	1.43452	0.185986	0.456268	-5.76166	1.36666
FAT1!ENSG00000083857	0.974005	8.48532	2.06034	0.0701436	0.28149	-4.88974	1.96429
YTHDC1!ENSG00000083896	-0.187196	7.65407	-0.816163	0.435939	0.69322	-6.41836	-1.13855
CHMP2B!ENSG00000083937	0.835022	4.0594	2.66568	0.026296	0.180938	-3.59817	1.78388
SMAP2!ENSG00000084070	-0.892782	6.89371	-2.13512	0.0621868	0.265466	-4.71822	-1.85675
PPIE!ENSG00000084072	0.329771	4.25534	0.899205	0.392482	0.656221	-5.95413	1.25681
ZMPSTE24!ENSG00000084073	0.974921	4.69172	2.0592	0.0702716	0.281625	-4.42366	1.96553
STARD7!ENSG00000084090	-0.0792918	6.74596	-0.2986	0.772175	0.901003	-6.65754	-1.0565
NOA1!ENSG00000084092	0.709176	5.25207	2.22983	0.0533605	0.248977	-4.43324	1.63487
REST!ENSG00000084093	0.34893	6.26643	1.66505	0.131022	0.383391	-5.36025	1.27362
HAL!ENSG00000084110	0.605716	4.60139	1.21485	0.256011	0.529762	-5.66554	1.52173
SSH1!ENSG00000084112	-0.614635	6.10196	-2.42891	0.0386296	0.214272	-4.26333	-1.53117
GSTP1!ENSG00000084207	1.30795	6.06402	3.55892	0.00635295	0.103779	-2.39494	2.4759
APLP2!ENSG00000084234	1.08055	9.09719	3.51913	0.00675658	0.10592	-2.57247	2.11485
FAM234B!ENSG00000084444	0.0182475	2.61641	0.0384919	0.970154	0.987119	-6.02502	1.01273
SLCO1A2!ENSG00000084453	2.06291	0.824752	1.49055	0.171023	0.438434	-4.6287	4.17829
WBP11!ENSG00000084463	0.329971	5.99824	1.18809	0.265869	0.540239	-5.95437	1.25699
EIF3I!ENSG00000084623	0.47638	5.89782	1.80491	0.105329	0.344621	-5.09794	1.39125
COL16A1!ENSG00000084636	-1.16164	4.81453	-3.49559	0.00700788	0.107135	-2.51222	-2.23712
TXLNA!ENSG00000084652	0.338265	5.45365	1.28523	0.231501	0.505133	-5.74532	1.26424
APOB!ENSG00000084674	-0.175606	1.08251	-0.291103	0.777716	0.90352	-5.78101	-1.12944
NCOA1!ENSG00000084676	-0.391706	6.9366	-1.18777	0.265989	0.540344	-6.01738	-1.31194
AGBL5!ENSG00000084693	1.19553	3.53945	2.7696	0.0222216	0.168303	-3.26503	2.29028
EFR3B!ENSG00000084710	-0.793683	1.88438	-0.943084	0.370804	0.637335	-5.69143	-1.73349
KIF3C!ENSG00000084731	0.336686	2.71434	0.466955	0.651876	0.833241	-6.15459	1.26285
RAB10!ENSG00000084733	0.61778	6.07047	2.24371	0.0521746	0.246772	-4.44997	1.53451
GCKR!ENSG00000084734	-1.77158	1.14849	-2.5299	0.0327824	0.198134	-3.54653	-3.41429
HADHA!ENSG00000084754	0.388626	7.53014	1.32593	0.218245	0.490167	-5.87176	1.30915
MAPRE3!ENSG00000084764	-0.14935	2.34599	-0.28291	0.783787	0.906219	-5.94068	-1.10907
CAD!ENSG00000084774	-0.181617	6.90245	-0.810379	0.439085	0.695202	-6.36936	-1.13415
CD59!ENSG00000085063	0.447732	7.18547	1.53291	0.160422	0.425517	-5.57591	1.36389
CD82!ENSG00000085117	-0.099679	4.98197	-0.36256	0.725487	0.874965	-6.38424	-1.07154
BCORL1!ENSG00000085185	0.319103	5.07232	1.39915	0.196009	0.466066	-5.65992	1.24755
ATRX!ENSG00000085224	-0.211258	8.69327	-0.961213	0.362108	0.628755	-6.31022	-1.1577
AK6!ENSG00000085231	0.268573	2.73905	0.578288	0.577565	0.787579	-5.8996	1.20462
FCN1!ENSG00000085265	-1.51652	2.65397	-3.39293	0.00822416	0.11371	-2.47457	-2.86101
MYNN!ENSG00000085274	0.0357258	4.84453	0.115	0.911026	0.962862	-6.42526	1.02507
MECOM!ENSG00000085276	0.539429	5.9631	0.927989	0.378161	0.643327	-6.15477	1.4534
SCAMP1!ENSG00000085365	0.473907	4.92363	1.86351	0.0960251	0.329631	-4.95391	1.38887
PREP!ENSG00000085377	-0.233147	5.44766	-0.706461	0.498176	0.737023	-6.26984	-1.1754
HACE1!ENSG00000085382	-0.320401	5.66808	-1.28661	0.231042	0.504583	-5.79793	-1.24868
SEH1L!ENSG00000085415	0.338475	5.27403	1.29209	0.229219	0.502992	-5.69619	1.26442
WDR47!ENSG00000085433	0.343078	4.50639	0.87742	0.403575	0.665873	-5.98148	1.26846
WDFY1!ENSG00000085449	-0.834845	4.68338	-2.22137	0.0540962	0.250067	-4.39967	-1.78367
OVGP1!ENSG00000085465	-0.0375019	1.87009	-0.0277123	0.97851	0.989796	-5.43056	-1.02634
SLC25A24!ENSG00000085491	0.793999	5.19443	1.44849	0.182152	0.451775	-5.4208	1.73387
MAP3K4!ENSG00000085511	-0.160625	6.41949	-0.331546	0.747991	0.88905	-6.6135	-1.11777
PILRA!ENSG00000085514	-0.688155	2.77066	-1.80484	0.105339	0.344621	-4.66943	-1.61122
IGSF9!ENSG00000085552	1.32012	1.17796	1.6924	0.125585	0.376359	-4.61138	2.49687
ABCB1!ENSG00000085563	0.380089	4.2401	0.629017	0.545316	0.765092	-6.12444	1.30142
ZNF213!ENSG00000085644	1.20636	1.16181	2.39302	0.0409493	0.220327	-3.65428	2.30754
AKR1B1!ENSG00000085662	-0.449706	5.56151	-1.23674	0.248168	0.521761	-5.84775	-1.36576
CPNE3!ENSG00000085719	0.388379	6.39871	1.5163	0.164505	0.429665	-5.57725	1.30892
RRN3!ENSG00000085721	0.13495	5.49179	0.553037	0.594005	0.798281	-6.46106	1.09805
CTTN!ENSG00000085733	0.903419	8.44748	2.94355	0.0167853	0.149256	-3.49717	1.87049
MTIF2!ENSG00000085760	0.381341	5.81927	1.27157	0.2361	0.509403	-5.82333	1.30255
DDHD2!ENSG00000085788	0.0424082	5.52784	0.183405	0.858636	0.941885	-6.58752	1.02983
TTC39A!ENSG00000085831	1.0582	4.19973	1.88724	0.0924806	0.324645	-4.76654	2.08233
EPS15!ENSG00000085832	-0.391809	7.34386	-1.63378	0.137501	0.394014	-5.488	-1.31204
ORC1!ENSG00000085840	0.963785	3.77518	2.27383	0.0496892	0.241176	-4.01329	1.95042
MGST2!ENSG00000085871	0.740466	4.64507	1.57734	0.149934	0.412937	-5.13362	1.67072
CHERP!ENSG00000085872	-0.209059	4.51344	-0.677752	0.51535	0.746287	-6.27015	-1.15593
ATG16L1!ENSG00000085978	0.259894	5.74737	0.748403	0.473742	0.721636	-6.3006	1.19739
USP40!ENSG00000085982	0.179064	6.19498	0.836559	0.424971	0.683338	-6.3098	1.13215
POMGNT1!ENSG00000085998	0.207164	5.72012	0.653675	0.530028	0.75447	-6.38692	1.15442
RAD54L!ENSG00000085999	0.00588843	4.06313	0.0121878	0.990548	0.995047	-6.23541	1.00409
MAST2!ENSG00000086015	0.287409	6.41352	0.952798	0.366126	0.632766	-6.25694	1.22045
DNAJA1!ENSG00000086061	0.418698	7.41028	1.39834	0.196246	0.466066	-5.80721	1.33672
B4GALT1!ENSG00000086062	0.630376	7.1617	1.87164	0.0947961	0.327628	-5.10607	1.54797
CHMP5!ENSG00000086065	1.00198	6.43238	3.17971	0.0115097	0.130983	-3.02017	2.00275
NFX1!ENSG00000086102	-0.0168836	7.5437	-0.0628736	0.951272	0.978362	-6.77327	-1.01177
DIMT1!ENSG00000086189	-0.377005	4.23054	-0.842296	0.421921	0.68121	-6.00764	-1.29864
IPO11!ENSG00000086200	-0.0321537	5.73127	-0.121203	0.906252	0.961184	-6.64993	-1.02254
FOLH1!ENSG00000086205	0.0178146	3.94688	0.0538655	0.958245	0.981403	-6.42769	1.01242
EIF2AK1!ENSG00000086232	0.388288	7.51912	1.54892	0.15657	0.420628	-5.60408	1.30884
NME8!ENSG00000086288	-0.813812	1.03822	-0.866457	0.409239	0.671217	-5.33696	-1.75785
EPDR1!ENSG00000086289	-0.0270078	1.72556	-0.047281	0.963345	0.983851	-6.01045	-1.0189
SNX10!ENSG00000086300	-0.668268	3.67549	-1.59286	0.146419	0.407854	-5.16703	-1.58916
SEPHS1!ENSG00000086475	0.385089	4.44749	1.04484	0.323946	0.595714	-5.9203	1.30594
MRPL28!ENSG00000086504	0.864829	2.89721	2.31166	0.0467323	0.23467	-3.95651	1.82112
ITPKC!ENSG00000086544	0.229799	5.38804	0.940892	0.371866	0.638074	-6.2141	1.17267
CEACAM6!ENSG00000086548	1.29892	7.20659	0.898491	0.392842	0.656587	-6.26912	2.46045
FAT2!ENSG00000086570	0.129042	2.76933	0.150886	0.883468	0.952843	-6.40806	1.09357
RBM22!ENSG00000086589	-0.030414	4.28242	-0.10635	0.91769	0.965369	-6.39793	-1.02131
TMED2!ENSG00000086598	1.20803	6.4859	4.61319	0.00134322	0.0658085	-0.793404	2.31022
ERO1B!ENSG00000086619	0.226982	4.10415	0.506142	0.625191	0.817021	-6.25077	1.17038
ZFAND6!ENSG00000086666	0.459519	5.21486	1.80013	0.106124	0.345646	-5.07886	1.37508
HSD17B2!ENSG00000086696	1.36233	1.28785	0.728643	0.485156	0.729355	-4.92996	2.57099
TXLNG!ENSG00000086712	0.0897523	4.27854	0.215875	0.834005	0.930058	-6.38407	1.06419
PPEF1!ENSG00000086717	0.880313	0.922798	1.39961	0.195878	0.466066	-4.85072	1.84077
LAT2!ENSG00000086730	-1.06914	2.10096	-1.50634	0.167001	0.43302	-4.99912	-2.09818
HUWE1!ENSG00000086758	0.13516	9.53168	0.601648	0.562584	0.776392	-6.60109	1.09821
ZW10!ENSG00000086827	0.326444	4.51137	1.06081	0.31702	0.589334	-5.82928	1.25392
ALG9!ENSG00000086848	-0.32116	5.16294	-0.92338	0.380428	0.645403	-6.03011	-1.24933
MYBPC2!ENSG00000086967	-2.48885	-0.994857	-3.6751	0.00531344	0.098686	-1.92515	-5.6133
NOX4!ENSG00000086991	0.101245	2.19296	0.170449	0.868511	0.945713	-6.11521	1.0727
ACOX3!ENSG00000087008	-0.0885812	4.71175	-0.301649	0.769926	0.899699	-6.5265	-1.06332
MTMR2!ENSG00000087053	0.189434	5.5813	0.599295	0.564083	0.777367	-6.32727	1.14032
PPP1R15A!ENSG00000087074	0.141635	4.97441	0.279962	0.785975	0.907375	-6.5294	1.10315
HSD17B14!ENSG00000087076	0.391427	1.45698	0.434225	0.674576	0.846641	-5.69662	1.31169
TRIP6!ENSG00000087077	-0.22014	3.31035	-0.322167	0.754847	0.892463	-6.27462	-1.16485
ACHE!ENSG00000087085	1.33706	0.729949	1.00946	0.339702	0.611097	-4.96364	2.52635
FTL!ENSG00000087086	-0.150011	10.0042	-0.484248	0.640033	0.827085	-6.67753	-1.10958
SRRT!ENSG00000087087	-0.966382	6.92675	-3.9738	0.00338367	0.0859139	-1.82314	-1.95393
BAX!ENSG00000087088	-0.179493	2.44021	-0.404955	0.695176	0.858606	-5.9119	-1.13249
NLK!ENSG00000087095	0.173143	5.31761	0.611548	0.556302	0.771937	-6.38169	1.12751
PIGS!ENSG00000087111	0.84617	4.99407	2.81342	0.0207017	0.163153	-3.44043	1.79772
ADAMTS2!ENSG00000087116	-0.526733	4.8649	-1.72182	0.119967	0.367493	-5.29391	-1.44066
TMPRSS11E!ENSG00000087128	0.901506	2.29576	1.46404	0.177966	0.447627	-5.3677	1.86801
ATXN7L3!ENSG00000087152	0.592215	4.26407	2.24946	0.0516914	0.245609	-4.304	1.50756
PGS1!ENSG00000087157	-0.790312	5.06951	-2.63861	0.0274767	0.183386	-3.8077	-1.72945
PSMC5!ENSG00000087191	0.752197	5.923	2.65686	0.0266747	0.181776	-3.79538	1.68436
UIMC1!ENSG00000087206	-0.39636	5.43613	-1.50328	0.167774	0.433927	-5.51063	-1.31618
CETP!ENSG00000087237	-1.44183	1.35983	-2.15441	0.0602807	0.261895	-3.90605	-2.71666
MMP2!ENSG00000087245	-1.09549	5.8594	-2.64396	0.0272392	0.183386	-3.93668	-2.13686
MT3!ENSG00000087250	2.26396	-1.16885	1.38688	0.199594	0.469842	-4.59726	4.80307
LPCAT2!ENSG00000087253	-0.185166	4.90076	-0.471506	0.648749	0.831864	-6.46124	-1.13695
GNAO1!ENSG00000087258	0.635167	1.56814	0.663812	0.523817	0.750291	-5.40001	1.55312
OGFOD1!ENSG00000087263	0.165028	5.38341	0.644067	0.535954	0.758488	-6.31076	1.12119
SH3BP2!ENSG00000087266	-1.41596	6.43251	-5.82236	0.000274929	0.0362299	0.752843	-2.66838
NOP14!ENSG00000087269	-0.198593	5.69458	-0.755048	0.469943	0.718237	-6.34758	-1.14758
ADD1!ENSG00000087274	-0.218575	7.75018	-0.93921	0.372683	0.638319	-6.32561	-1.16358
L2HGDH!ENSG00000087299	-0.125432	2.94843	-0.188775	0.854551	0.940217	-5.80505	-1.09083
TXNDC16!ENSG00000087301	-0.171607	3.68182	-0.437229	0.672477	0.845817	-6.17924	-1.12631
RTRAF!ENSG00000087302	0.702716	5.64442	2.44421	0.037681	0.211773	-4.10328	1.62757
NID2!ENSG00000087303	0.918019	4.60548	1.95558	0.082954	0.307976	-4.8336	1.88952
GMCL1!ENSG00000087338	0.120551	5.19958	0.447793	0.665121	0.84214	-6.44439	1.08715
SF3B2!ENSG00000087365	0.526162	7.47571	2.30246	0.0474351	0.236206	-4.48905	1.44009
KLHL42!ENSG00000087448	0.113149	3.40793	0.256497	0.803462	0.915326	-6.21335	1.08159
GNAS!ENSG00000087460	0.246604	9.58342	1.27326	0.235525	0.508766	-5.98579	1.18641
DNM1L!ENSG00000087470	0.0731044	6.59025	0.271974	0.791914	0.909701	-6.66282	1.05198
PHACTR3!ENSG00000087495	0.211082	1.80373	0.319515	0.75679	0.893937	-5.86087	1.15756
ERGIC2!ENSG00000087502	0.365897	5.94253	1.07551	0.310744	0.583858	-6.06342	1.28868
TFAP2C!ENSG00000087510	1.69883	2.47013	2.17267	0.0585297	0.259936	-4.02239	3.24639
AURKA!ENSG00000087586	0.423027	4.69656	0.978704	0.353861	0.622665	-6.0425	1.34074
CASS4!ENSG00000087589	-1.07606	2.2282	-2.42857	0.0386511	0.214272	-3.67742	-2.10827
PIR!ENSG00000087842	1.1001	3.51062	2.62647	0.0280232	0.184408	-3.44558	2.1437
AAMDC!ENSG00000087884	0.505917	2.17256	0.893531	0.395349	0.658901	-5.50097	1.42003
RFX2!ENSG00000087903	-1.0071	2.37724	-2.15593	0.0601334	0.261815	-4.12874	-2.00986
METTL2A!ENSG00000087995	0.823596	4.67661	2.64744	0.0270857	0.183386	-3.65338	1.76981
SULT2B1!ENSG00000088002	1.60154	1.31738	1.88582	0.0926888	0.324954	-4.42175	3.03466
ALG6!ENSG00000088035	-0.236035	5.32544	-0.635389	0.541341	0.762344	-6.25971	-1.17775
CNOT3!ENSG00000088038	0.0890916	5.80646	0.318771	0.757335	0.894019	-6.62463	1.0637
GP6!ENSG00000088053	-1.07232	2.30052	-1.27912	0.23355	0.507114	-5.24791	-2.10281
PTPN4!ENSG00000088179	0.511514	6.06348	1.45328	0.180853	0.451315	-5.59349	1.42554
DDX18!ENSG00000088205	0.332371	6.16935	1.51873	0.163904	0.429153	-5.55874	1.25908
KHSRP!ENSG00000088247	-0.0361016	6.09654	-0.167284	0.870927	0.947298	-6.66757	-1.02534
GNA11!ENSG00000088256	0.371668	3.96076	1.22226	0.253334	0.526934	-5.64839	1.29385
ASAP3!ENSG00000088280	0.132091	3.81539	0.20225	0.844319	0.935447	-6.32517	1.09588
EDEM2!ENSG00000088298	1.33748	5.0516	2.71255	0.0243719	0.174686	-3.59414	2.52709
DNMT3B!ENSG00000088305	0.670694	4.00353	1.2999	0.226646	0.500424	-5.59088	1.59184
TPX2!ENSG00000088325	0.606421	5.29229	1.09182	0.303899	0.577297	-5.9837	1.52248
PDRG1!ENSG00000088356	1.23089	1.51666	1.65101	0.133896	0.388413	-4.4783	2.34711
EPB41L1!ENSG00000088367	0.9614	6.81642	2.7368	0.0234328	0.172659	-3.78864	1.9472
SLC15A1!ENSG00000088386	2.13196	1.96827	1.50397	0.167597	0.4338	-4.69085	4.38313
DOCK9!ENSG00000088387	-0.271397	7.78394	-0.88959	0.39735	0.660809	-6.36669	-1.20698
ANKRD10!ENSG00000088448	-0.432167	6.83542	-1.58779	0.147559	0.409595	-5.524	-1.34926
TGDS!ENSG00000088451	0.0925773	3.58878	0.207767	0.840139	0.933254	-6.03731	1.06627
DOCK3!ENSG00000088538	0.206289	4.57341	0.39576	0.701704	0.861562	-6.452	1.15372
C3orf18!ENSG00000088543	0.187656	1.25658	0.271187	0.7925	0.909908	-5.74959	1.13891
COQ9!ENSG00000088682	0.926297	5.46493	2.9978	0.0153854	0.144463	-3.2481	1.90039
TMEM40!ENSG00000088726	1.75888	-0.00271725	1.89644	0.0911407	0.321946	-4.1408	3.38436
KIF9!ENSG00000088727	0.650917	2.39981	1.03272	0.329279	0.600003	-5.3425	1.57017
ARHGAP28!ENSG00000088756	-1.29856	2.93068	-2.74815	0.0230064	0.171589	-3.41604	-2.45983
CRLS1!ENSG00000088766	0.343879	4.52845	1.04379	0.324406	0.595936	-5.80081	1.26916
PPP1R13B!ENSG00000088808	0.0748667	4.97605	0.185908	0.856731	0.941133	-6.49421	1.05326
ATRN!ENSG00000088812	0.426212	6.41359	1.21758	0.255022	0.528453	-5.91297	1.3437
SMOX!ENSG00000088826	0.752457	1.50607	1.15788	0.277368	0.552887	-5.27327	1.68466
SIGLEC1!ENSG00000088827	-1.60348	4.05668	-4.0106	0.00320333	0.0839378	-1.62041	-3.03876
FKBP1A!ENSG00000088832	-0.297915	5.8996	-1.0709	0.312701	0.585923	-6.02669	-1.22937
NSFL1C!ENSG00000088833	0.168701	4.79182	0.499842	0.629444	0.81982	-6.26987	1.12405
SLC4A11!ENSG00000088836	0.220165	4.01375	0.172137	0.867223	0.945423	-6.0726	1.16487
C20orf194!ENSG00000088854	-0.75847	5.86146	-2.46183	0.0366168	0.209004	-4.12229	-1.6917
ZNF343!ENSG00000088876	-0.0955493	3.25795	-0.252271	0.806624	0.917054	-6.2066	-1.06847
EBF4!ENSG00000088881	-0.330633	1.73515	-0.723199	0.488331	0.731223	-5.73571	-1.25756
CPXM1!ENSG00000088882	0.334183	2.09131	0.545826	0.598746	0.800822	-5.99807	1.26066
MAVS!ENSG00000088888	-0.262457	6.01185	-1.00695	0.340839	0.611818	-6.14185	-1.19952
LZTS3!ENSG00000088899	1.46989	1.7744	2.01851	0.0750132	0.291524	-4.14381	2.77001
F11!ENSG00000088926	-2.12525	-1.29539	-2.78007	0.0218483	0.167378	-3.06595	-4.36279
XRN2!ENSG00000088930	-0.00326955	7.92398	-0.014653	0.988636	0.993952	-6.78876	-1.00227
KIZ!ENSG00000088970	-0.340412	5.23706	-1.06824	0.313834	0.586815	-5.9443	-1.26612
DYNLL1!ENSG00000088986	0.773903	6.49944	3.05606	0.0140155	0.140091	-3.18968	1.70989
TESC!ENSG00000088992	0.474171	3.75844	0.678875	0.514671	0.745861	-5.89673	1.38912
SNX5!ENSG00000089006	-0.0194987	6.47692	-0.0578697	0.955145	0.980049	-6.67162	-1.01361
RPL6!ENSG00000089009	0.629718	7.66385	1.95094	0.0835695	0.309361	-5.01189	1.54726
SIRPG!ENSG00000089012	-1.76208	1.69307	-2.41471	0.0395312	0.21669	-3.62703	-3.39187
MAPKAPK5!ENSG00000089022	-0.00114986	5.9037	-0.0045674	0.996458	0.998023	-6.61424	-1.0008
P2RX7!ENSG00000089041	-1.47872	3.6973	-4.77114	0.00107894	0.0630301	-0.472463	-2.78702
ESF1!ENSG00000089048	-0.0417676	5.44167	-0.130207	0.89933	0.958829	-6.57085	-1.02937
RBBP9!ENSG00000089050	0.247092	1.57679	0.241657	0.814582	0.920387	-5.50186	1.18681
ANAPC5!ENSG00000089053	0.0977263	6.1849	0.4316	0.676412	0.847054	-6.55246	1.07009
SLC23A2!ENSG00000089057	-0.22961	5.07892	-0.649562	0.53256	0.755831	-6.27272	-1.17252
SLC8B1!ENSG00000089060	0.630679	4.58356	1.42086	0.189805	0.460855	-5.39156	1.54829
TMEM230!ENSG00000089063	0.552325	4.19075	1.65632	0.132803	0.386826	-5.04986	1.46645
DZANK1!ENSG00000089091	-0.253547	3.00824	-0.38701	0.70794	0.865105	-6.1262	-1.19213
KDM2B!ENSG00000089094	-1.17414	5.38788	-3.3051	0.00943985	0.119376	-2.7485	-2.25658
TASP1!ENSG00000089123	-0.136173	4.4686	-0.500718	0.628852	0.819631	-6.34267	-1.09899
OAS1!ENSG00000089127	0.0200469	6.02073	0.0434491	0.966313	0.985175	-6.62078	1.01399
GCN1!ENSG00000089154	-0.00824297	7.817	-0.0332618	0.974208	0.98874	-6.74072	-1.00573
RPLP0!ENSG00000089157	0.507738	8.46901	1.76511	0.11212	0.355318	-5.33196	1.42182
PXN!ENSG00000089159	0.0313046	6.18517	0.130044	0.899455	0.95883	-6.65188	1.02194
RPH3A!ENSG00000089169	-0.737666	0.121975	-0.987392	0.349817	0.619353	-5.33477	-1.66748
KIF16B!ENSG00000089177	-0.24647	6.19634	-0.733393	0.482396	0.728013	-6.41628	-1.1863
TRMT6!ENSG00000089195	0.472625	4.63698	1.38942	0.198848	0.469056	-5.50748	1.38763
CHGB!ENSG00000089199	3.84188	1.47782	3.39228	0.00823256	0.11371	-2.28684	14.339
PEBP1!ENSG00000089220	0.145153	6.78247	0.574898	0.579757	0.788992	-6.51684	1.10585
TBX5!ENSG00000089225	-6.52342	-0.547739	-5.72221	0.000311116	0.0377016	0.179427	-91.9907
BRAP!ENSG00000089234	0.595838	4.47997	1.92992	0.0864165	0.313723	-4.65837	1.51135
ERP29!ENSG00000089248	0.517204	6.10519	1.34873	0.2111	0.483262	-5.69032	1.43118
NOS1!ENSG00000089250	1.43209	0.997336	1.26851	0.237141	0.510411	-4.98794	2.69837
FUS!ENSG00000089280	-0.32064	9.44669	-1.15795	0.277341	0.552887	-6.11701	-1.24888
IGBP1!ENSG00000089289	0.501349	3.91149	1.68839	0.126369	0.377	-5.0541	1.41554
FXYD5!ENSG00000089327	-0.312268	7.12888	-0.764644	0.464491	0.713865	-6.46757	-1.24166
ZNF302!ENSG00000089335	-0.465543	5.32339	-1.49121	0.170853	0.438382	-5.56292	-1.38084
GRAMD1A!ENSG00000089351	0.432888	5.9412	1.82806	0.101556	0.339002	-5.10008	1.34993
FXYD3!ENSG00000089356	2.85303	3.82257	3.61437	0.0058324	0.101989	-2.00624	7.22515
HEPH!ENSG00000089472	-0.557103	3.46089	-1.80081	0.106011	0.345492	-5.02739	-1.47131
CDIP1!ENSG00000089486	-0.223807	1.08636	-0.37066	0.719655	0.872307	-5.61777	-1.16781
CMTM1!ENSG00000089505	-1.05992	1.50721	-2.44336	0.0377327	0.211902	-3.64632	-2.08482
GANAB!ENSG00000089597	0.0885415	8.19139	0.448976	0.6643	0.841742	-6.67619	1.06329
GMIP!ENSG00000089639	-1.11922	4.2517	-3.12912	0.0124735	0.133893	-2.91954	-2.17229
RBM41!ENSG00000089682	0.53657	4.57157	1.74277	0.116109	0.362152	-5.15276	1.45052
BIRC5!ENSG00000089685	0.255407	2.41074	0.356493	0.729868	0.877967	-5.91028	1.19367
LAG3!ENSG00000089692	-2.12459	1.24647	-4.0367	0.00308168	0.0829113	-1.38367	-4.36078
MLF2!ENSG00000089693	0.596621	4.75674	2.35514	0.0435476	0.228238	-4.20463	1.51217
OTUB2!ENSG00000089723	1.7278	0.634161	1.70709	0.12275	0.370958	-4.40954	3.31223
DDX24!ENSG00000089737	-0.185908	6.55769	-0.579718	0.576642	0.786686	-6.52611	-1.13753
ZBTB25!ENSG00000089775	-0.601167	3.61875	-0.997922	0.344962	0.61535	-5.57064	-1.51694
NECAP1!ENSG00000089818	0.475515	5.00994	1.58163	0.148956	0.41162	-5.30286	1.39041
ARHGAP4!ENSG00000089820	-1.15576	5.41054	-4.62675	0.00131801	0.0656301	-0.81498	-2.22802
ANKRD24!ENSG00000089847	-0.714701	1.41227	-1.23622	0.248353	0.521925	-5.23449	-1.64114
DHX32!ENSG00000089876	0.767064	4.57965	2.55613	0.0314144	0.193697	-3.88791	1.7018
RCOR1!ENSG00000089902	0.163838	5.20666	0.506448	0.624985	0.817021	-6.35371	1.12026
GPATCH2L!ENSG00000089916	-0.624478	5.63035	-1.96822	0.0812973	0.304486	-4.84848	-1.54165
LTBP4!ENSG00000090006	-1.11652	5.74125	-4.23916	0.00228963	0.0750899	-1.41092	-2.16823
BLVRB!ENSG00000090013	0.912669	2.8631	2.19476	0.0564766	0.255041	-4.12604	1.88252
SLC9A1!ENSG00000090020	0.212355	5.36404	0.615732	0.553659	0.770238	-6.44242	1.15858
SPTLC1!ENSG00000090054	0.143589	5.78618	0.446357	0.666119	0.842735	-6.47666	1.10465
PAPOLA!ENSG00000090060	-0.0750861	8.25174	-0.250069	0.808273	0.917828	-6.75378	-1.05342
CCNK!ENSG00000090061	-0.0958402	6.04623	-0.347001	0.736743	0.882493	-6.588	-1.06869
PCBP4!ENSG00000090097	0.281975	2.28763	0.684772	0.511117	0.743622	-5.89134	1.21586
RGS1!ENSG00000090104	-1.7309	5.10739	-6.51667	0.000120922	0.0287656	1.62726	-3.31935
YPEL3!ENSG00000090238	0.32335	3.53816	0.920657	0.381773	0.64701	-5.90324	1.25123
MRPS33!ENSG00000090263	1.15549	3.62767	2.29565	0.0479619	0.237429	-3.93766	2.2276
NDUFB2!ENSG00000090266	0.333	4.16685	0.986095	0.350418	0.620179	-5.82627	1.25963
NUDC!ENSG00000090273	0.290611	6.38816	1.28289	0.232283	0.505858	-5.85552	1.22316
MAEA!ENSG00000090316	0.157308	4.40831	0.473481	0.647394	0.831238	-6.40133	1.1152
ICAM1!ENSG00000090339	-0.572516	5.04169	-0.981739	0.352444	0.621514	-6.17939	-1.48711
STRN4!ENSG00000090372	0.212467	5.15732	0.732607	0.482852	0.728385	-6.27223	1.15867
IRAK3!ENSG00000090376	-0.0419735	5.38041	-0.0906281	0.929817	0.970133	-6.52969	-1.02952
LYZ!ENSG00000090382	-1.67447	8.09794	-1.76333	0.112434	0.355714	-5.32842	-3.19201
MUL1!ENSG00000090432	0.435332	2.13702	0.801764	0.443798	0.698519	-5.55177	1.35222
TFAP4!ENSG00000090447	0.197563	1.71006	0.35368	0.731903	0.879231	-5.81561	1.14676
PDCD7!ENSG00000090470	-0.496794	4.05395	-1.14965	0.280571	0.556297	-5.81385	-1.41107
SPG21!ENSG00000090487	-0.0308603	6.36965	-0.094475	0.926848	0.969081	-6.68474	-1.02162
FETUB!ENSG00000090512	0.574862	-2.70872	0.949851	0.367541	0.634049	-5.32002	1.48953
DNAJB11!ENSG00000090520	1.14889	5.58723	3.37033	0.00852049	0.11477	-2.61921	2.21743
P3H2!ENSG00000090530	-0.939003	2.74465	-1.0375	0.327166	0.597936	-5.69249	-1.9172
CHRD!ENSG00000090539	-1.39575	1.48247	-1.83519	0.100421	0.337004	-4.45013	-2.63124
FLT3LG!ENSG00000090554	-1.57252	1.89459	-2.81772	0.0205583	0.16246	-3.17321	-2.97423
RAB11FIP3!ENSG00000090565	-0.578946	4.782	-1.40857	0.193296	0.463576	-5.60774	-1.49376
GNPTG!ENSG00000090581	0.830379	5.57136	3.3112	0.00934962	0.119368	-2.72606	1.77815
ZNF268!ENSG00000090612	0.260509	5.46343	0.964491	0.360552	0.627828	-6.12837	1.1979
GOLGA3!ENSG00000090615	0.309122	6.86991	1.20046	0.261275	0.535216	-6.01196	1.23895
PABPC4!ENSG00000090621	-0.294549	6.85173	-1.03805	0.326923	0.597586	-6.18972	-1.2265
CD209!ENSG00000090659	-1.89958	2.94631	-3.51667	0.00678236	0.10592	-2.20974	-3.73105
CERS4!ENSG00000090661	0.212896	3.29114	0.528724	0.610069	0.808299	-5.92165	1.15901
MCOLN1!ENSG00000090674	-0.491301	4.8233	-1.79902	0.106309	0.345976	-5.14549	-1.40571
USP48!ENSG00000090686	-0.460232	6.51406	-1.69819	0.12446	0.373933	-5.34092	-1.37576
EFNB1!ENSG00000090776	-0.335187	2.5562	-0.5644	0.586576	0.79308	-6.02119	-1.26154
PDPR!ENSG00000090857	-0.461907	6.61867	-2.23	0.0533457	0.248977	-4.5669	-1.37736
AARS!ENSG00000090861	-0.0465334	7.88464	-0.160763	0.87591	0.950248	-6.75968	-1.03278
GLG1!ENSG00000090863	0.491019	7.81853	2.18082	0.0577636	0.257757	-4.65832	1.40544
KIF4A!ENSG00000090889	0.495252	4.824	0.940747	0.371936	0.638074	-6.13261	1.40957
TNRC6A!ENSG00000090905	-0.301848	8.14271	-1.29914	0.226896	0.500739	-5.9437	-1.23272
PLEKHG2!ENSG00000090924	-0.249529	6.82759	-0.688237	0.509035	0.742345	-6.52198	-1.18882
DLL3!ENSG00000090932	0.119765	-0.67131	0.191032	0.852834	0.939034	-5.68194	1.08656
PITPNM2!ENSG00000090975	-0.185939	3.71796	-0.384698	0.709592	0.866124	-6.13616	-1.13756
EXOC1!ENSG00000090989	0.212639	6.37735	0.961015	0.362202	0.628755	-6.2263	1.15881
RBM27!ENSG00000091009	0.679972	5.65299	1.1905	0.264968	0.539316	-5.70594	1.60211
OSBPL8!ENSG00000091039	-0.543572	7.04465	-2.33336	0.0451148	0.231462	-4.43487	-1.45758
DTX2!ENSG00000091073	0.399622	6.23559	1.36421	0.206365	0.477652	-5.81079	1.31916
NLRC4!ENSG00000091106	-1.87867	1.80176	-4.45966	0.00166783	0.0695807	-0.826883	-3.67736
PUS7!ENSG00000091127	-0.132765	4.54524	-0.478414	0.644016	0.829443	-6.31448	-1.09639
LAMB4!ENSG00000091128	0.683468	-0.0275536	0.726608	0.486341	0.729985	-5.39201	1.606
NRCAM!ENSG00000091129	0.0235868	3.35932	0.0203321	0.984232	0.991934	-5.92574	1.01648
LAMB1!ENSG00000091136	-0.0231431	8.07457	-0.066787	0.948244	0.977373	-6.79357	-1.01617
SLC26A4!ENSG00000091137	-0.503847	1.40578	-0.775454	0.4584	0.709078	-5.60177	-1.41799
DLD!ENSG00000091140	0.173893	6.33662	0.567799	0.584363	0.791622	-6.48836	1.1281
WDR7!ENSG00000091157	-0.801348	6.59715	-2.90062	0.0179856	0.154495	-3.49448	-1.74273
TXNL1!ENSG00000091164	0.852267	5.20302	2.4218	0.0390784	0.215414	-4.03482	1.80534
ABCC6!ENSG00000091262	-0.172616	3.83469	-0.318093	0.757832	0.894063	-6.51858	-1.1271
CMTM6!ENSG00000091317	0.57766	3.61447	1.55627	0.154829	0.418789	-5.03995	1.49243
ITGA6!ENSG00000091409	-0.580531	7.518	-1.95731	0.0827248	0.307632	-5.00731	-1.4954
RAPGEF4!ENSG00000091428	-0.409961	3.57906	-0.928941	0.377694	0.643005	-5.84807	-1.32865
MAP3K20!ENSG00000091436	0.0998137	5.15114	0.336215	0.744586	0.886694	-6.47872	1.07164
FH!ENSG00000091483	0.844358	5.22324	2.82864	0.0201992	0.161024	-3.45448	1.79547
SEL1L3!ENSG00000091490	-1.12725	7.48569	-3.51453	0.00680485	0.10592	-2.55101	-2.18443
TF!ENSG00000091513	2.10509	4.34947	1.15216	0.279591	0.555191	-5.60656	4.30224
CDV3!ENSG00000091527	0.508117	6.1716	1.52697	0.161872	0.426946	-5.54135	1.42219
MYO15A!ENSG00000091536	0.311788	2.32619	0.736956	0.480333	0.72617	-5.96103	1.24125
ALKBH5!ENSG00000091542	-0.268391	4.82797	-1.00392	0.342221	0.613208	-5.97377	-1.20446
NLRP1!ENSG00000091592	-1.473	6.15167	-3.31814	0.00924815	0.118952	-2.86472	-2.77599
PITPNM3!ENSG00000091622	0.467374	3.51033	1.01298	0.338109	0.609652	-6.01382	1.38259
SPAG7!ENSG00000091640	0.14793	4.10005	0.249781	0.808489	0.917889	-6.32154	1.10798
ORC6!ENSG00000091651	-0.255912	5.15847	-0.971675	0.357158	0.625464	-6.11104	-1.19409
ZFHX4!ENSG00000091656	-0.50741	3.48807	-1.71232	0.121754	0.369808	-5.16554	-1.4215
ZC3HC1!ENSG00000091732	0.0425663	3.11857	0.122574	0.905197	0.960786	-6.22129	1.02994
ESR1!ENSG00000091831	-0.0857917	2.79082	-0.14758	0.886	0.953584	-5.92665	-1.06127
RGS17!ENSG00000091844	-0.30122	0.923169	-0.443866	0.667852	0.843829	-5.64096	-1.23219
ANGPT2!ENSG00000091879	-0.00535264	3.74262	-0.00965022	0.992516	0.996389	-6.15337	-1.00372
TMEM101!ENSG00000091947	0.771678	1.54265	1.42757	0.187922	0.458868	-4.99232	1.70725
CD200!ENSG00000091972	-0.56587	2.52354	-0.768416	0.46236	0.712216	-5.78107	-1.48028
CCDC80!ENSG00000091986	-1.26986	5.63872	-2.65779	0.0266346	0.181776	-3.90306	-2.41138
PSME1!ENSG00000092010	-0.612002	6.54911	-1.85397	0.0974846	0.332191	-5.15564	-1.52838
PPP2R3C!ENSG00000092020	-0.434151	4.13152	-1.47634	0.174712	0.443431	-5.44288	-1.35112
HAUS4!ENSG00000092036	0.670978	3.67507	1.49059	0.171012	0.438434	-5.08582	1.59215
SLC7A8!ENSG00000092068	-0.107808	2.96481	-0.162694	0.874434	0.949273	-6.00795	-1.07759
OSGEP!ENSG00000092094	-0.402998	4.59102	-1.2947	0.228359	0.502108	-5.58496	-1.32225
SLC22A17!ENSG00000092096	-0.263755	1.51465	-0.429131	0.678141	0.848107	-5.92524	-1.2006
RNF31!ENSG00000092098	-0.154282	5.36265	-0.566333	0.585317	0.792402	-6.44093	-1.11287
SCFD1!ENSG00000092108	-0.513522	6.91686	-2.25209	0.0514711	0.245278	-4.54477	-1.42753
G2E3!ENSG00000092140	-0.69095	5.44481	-2.77279	0.022107	0.167782	-3.61694	-1.61435
HECTD1!ENSG00000092148	0.217979	8.6029	0.965635	0.36001	0.62763	-6.30064	1.1631
HNRNPC!ENSG00000092199	0.180656	8.86685	0.891397	0.396432	0.659955	-6.37855	1.1334
RPGRIP1!ENSG00000092200	-0.370713	1.43955	-0.602178	0.562246	0.776073	-5.66154	-1.29299
SUPT16H!ENSG00000092201	0.246491	6.79992	1.10791	0.29726	0.571785	-6.07724	1.18632
TOX4!ENSG00000092203	0.271565	6.05843	1.14733	0.281477	0.556968	-5.98657	1.20712
GEMIN2!ENSG00000092208	-0.129291	2.92745	-0.258432	0.802016	0.914749	-5.94286	-1.09376
TGM1!ENSG00000092295	0.069723	2.08105	0.131819	0.898092	0.958701	-6.06568	1.04952
TINF2!ENSG00000092330	-0.735979	6.72913	-2.36556	0.0428167	0.226323	-4.33617	-1.66553
SEMA6A!ENSG00000092421	0.467487	3.99429	0.436704	0.672844	0.846043	-6.16146	1.3827
TRPM7!ENSG00000092439	-0.351211	7.29007	-1.31126	0.222947	0.495534	-5.88128	-1.27563
TYRO3!ENSG00000092445	-0.318095	2.7129	-0.980772	0.352895	0.621861	-5.87986	-1.24668
WDR76!ENSG00000092470	-0.0782949	4.03618	-0.159785	0.876658	0.95049	-6.2055	-1.05577
CAPN3!ENSG00000092529	-1.06655	5.32549	-2.81865	0.0205274	0.162436	-3.59828	-2.09442
SNAP23!ENSG00000092531	-0.182652	5.87963	-0.630575	0.544342	0.76431	-6.39155	-1.13497
TBX15!ENSG00000092607	0.871986	2.65357	1.36876	0.20499	0.475871	-5.19863	1.83018
PHGDH!ENSG00000092621	-0.183338	3.14583	-0.227053	0.825569	0.925849	-6.16597	-1.13551
COL9A3!ENSG00000092758	-0.85717	2.3988	-1.57532	0.150396	0.413271	-4.98377	-1.81148
EZR!ENSG00000092820	0.651938	8.60822	2.35742	0.0433865	0.22802	-4.42247	1.57128
MYL6!ENSG00000092841	0.312723	8.0984	1.51711	0.164306	0.429545	-5.65596	1.24205
AGO1!ENSG00000092847	0.317924	5.56841	1.06145	0.316742	0.58924	-6.0395	1.24654
CLSPN!ENSG00000092853	0.13208	4.64277	0.267488	0.795256	0.911359	-6.40911	1.09587
RFFL!ENSG00000092871	-0.182099	4.49728	-0.655517	0.528896	0.753507	-6.25261	-1.13453
UNC13D!ENSG00000092929	-0.326176	5.78091	-1.08767	0.30563	0.578701	-6.11039	-1.25369
MFSD11!ENSG00000092931	0.363722	5.15593	1.25606	0.241411	0.514007	-5.681	1.28674
DPYSL2!ENSG00000092964	-0.232752	6.21767	-0.540538	0.602235	0.802488	-6.55203	-1.17507
TGFB2!ENSG00000092969	-0.187907	2.39638	-0.238479	0.816969	0.921505	-6.208	-1.13911
GPATCH2!ENSG00000092978	-0.300934	4.77126	-1.14501	0.282389	0.557545	-5.86147	-1.23194
NUP50!ENSG00000093000	0.193905	6.391	0.804895	0.442081	0.697222	-6.33762	1.14386
CDC45!ENSG00000093009	-0.0412648	2.61833	-0.0819424	0.936526	0.973071	-6.15439	-1.02902
COMT!ENSG00000093010	0.836317	4.49798	2.79205	0.0214292	0.165589	-3.46371	1.78549
ADA2!ENSG00000093072	-1.24676	4.72676	-3.14611	0.0121409	0.132358	-2.9331	-2.37308
VNN3!ENSG00000093134	1.27818	0.978161	0.826154	0.430543	0.688596	-4.9009	2.42532
ECHDC1!ENSG00000093144	0.215087	5.10979	0.761531	0.466255	0.715084	-6.24416	1.16077
LRRFIP2!ENSG00000093167	-0.357381	6.36316	-1.38734	0.19946	0.469783	-5.73052	-1.2811
SEC22C!ENSG00000093183	0.0381244	3.9789	0.10037	0.9223	0.967322	-6.4071	1.02678
XYLB!ENSG00000093217	-0.386658	3.92487	-0.691684	0.506971	0.741432	-6.12956	-1.30736
HDAC6!ENSG00000094631	-0.203911	5.70725	-0.894608	0.394804	0.658291	-6.20105	-1.15182
GABRP!ENSG00000094755	0.428452	0.640422	0.326592	0.751609	0.890616	-5.45261	1.34579
CDC6!ENSG00000094804	0.528939	3.84267	1.32684	0.217955	0.490006	-5.44757	1.44287
UPRT!ENSG00000094841	-0.0556368	3.49912	-0.162167	0.874836	0.949588	-6.29285	-1.03932
CDC23!ENSG00000094880	-0.207961	5.09866	-0.650005	0.532287	0.755705	-6.27372	-1.15505
AAAS!ENSG00000094914	-0.23543	5.67339	-0.914396	0.384876	0.649567	-6.18677	-1.17726
CBX5!ENSG00000094916	0.247039	5.67274	0.898085	0.393046	0.656705	-6.18971	1.18677
FMO2!ENSG00000094963	-2.8189	1.80719	-4.14591	0.00262344	0.0790977	-1.2644	-7.05626
SUCO!ENSG00000094975	-0.153493	6.76095	-0.738061	0.479694	0.725728	-6.44932	-1.11226
MSH2!ENSG00000095002	0.400274	6.33576	1.78019	0.1095	0.351103	-5.17698	1.31976
MAP3K1!ENSG00000095015	-0.539468	7.38198	-2.15447	0.0602752	0.261895	-4.72218	-1.45344
DHPS!ENSG00000095059	-0.327479	4.2135	-0.960392	0.362498	0.629031	-5.92622	-1.25482
HOOK2!ENSG00000095066	0.139027	4.37651	0.366424	0.722702	0.873684	-6.42068	1.10116
ARCN1!ENSG00000095139	0.726587	7.21351	2.65459	0.0267731	0.182169	-3.90907	1.65472
EPB41L4B!ENSG00000095203	0.777726	3.32377	1.26369	0.238785	0.512111	-5.45925	1.71443
TMEM38B!ENSG00000095209	-0.454559	2.74587	-0.655487	0.528914	0.753507	-5.93674	-1.37036
PSMD5!ENSG00000095261	0.470552	4.11454	1.3205	0.219974	0.492591	-5.38876	1.38564
PTGS1!ENSG00000095303	-0.803119	3.16348	-2.48362	0.0353433	0.205857	-3.85297	-1.74487
NUP188!ENSG00000095319	0.175091	6.89121	0.639993	0.538479	0.760662	-6.49227	1.12904
CRAT!ENSG00000095321	0.40743	3.58305	1.07136	0.312507	0.585821	-5.69478	1.32632
SH2D3C!ENSG00000095370	-1.2166	3.53877	-2.87214	0.01883	0.158226	-3.15141	-2.32399
NANS!ENSG00000095380	0.866737	5.02249	2.66017	0.0265321	0.181776	-3.61071	1.82353
TBC1D2!ENSG00000095383	0.525702	4.23233	1.06175	0.316615	0.589079	-5.81732	1.43963
WHRN!ENSG00000095397	-0.761923	4.04327	-1.66526	0.130979	0.383342	-5.23205	-1.69575
CWF19L1!ENSG00000095485	-0.0696615	4.89264	-0.195812	0.849204	0.9375	-6.53378	-1.04947
SEMA4G!ENSG00000095539	1.58118	3.20685	2.60437	0.0290472	0.187547	-3.59083	2.99214
BTAF1!ENSG00000095564	-0.590587	8.06081	-1.67185	0.12965	0.38171	-5.45718	-1.50586
IKZF5!ENSG00000095574	-0.68825	4.57829	-1.41432	0.191654	0.462179	-5.50607	-1.61133
BLNK!ENSG00000095585	-1.10236	4.65626	-1.99203	0.0782609	0.29814	-4.72943	-2.14706
SORBS1!ENSG00000095637	-0.629697	5.18188	-1.39005	0.198663	0.468897	-5.69358	-1.54724
CRTAC1!ENSG00000095713	-0.379089	0.396609	-0.256637	0.803357	0.915311	-5.4508	-1.30052
BAMBI!ENSG00000095739	0.149516	2.90405	0.112326	0.913085	0.96373	-5.76263	1.1092
MYO3A!ENSG00000095777	-0.98825	1.40732	-2.2256	0.0537273	0.2497	-4.14317	-1.98378
WAC!ENSG00000095787	-0.292913	8.11914	-1.07542	0.310783	0.583858	-6.18355	-1.22511
CREM!ENSG00000095794	-0.240449	3.85588	-0.56561	0.585788	0.792716	-6.20524	-1.18136
NUBP2!ENSG00000095906	0.0654298	1.75699	0.121307	0.906173	0.961184	-5.8449	1.0464
HIVEP1!ENSG00000095951	-0.528004	6.74941	-1.97282	0.0807017	0.303076	-4.96715	-1.44193
TREM2!ENSG00000095970	0.277237	2.27328	0.469457	0.650156	0.832391	-6.06864	1.21187
CRISP3!ENSG00000096006	2.10433	-1.4159	0.473528	0.647362	0.831238	-4.99722	4.29999
FKBP5!ENSG00000096060	0.763825	7.66147	2.1474	0.0609667	0.263237	-4.73708	1.69799
SRPK1!ENSG00000096063	0.0914917	6.64732	0.387823	0.70736	0.864479	-6.64593	1.06547
BRPF3!ENSG00000096070	0.851409	6.18369	4.09103	0.00284392	0.0810955	-1.65524	1.80426
MRPS18A!ENSG00000096080	0.714166	2.91873	1.56393	0.153033	0.416358	-4.86114	1.64053
PGC!ENSG00000096088	2.60139	3.47832	0.693238	0.506041	0.741111	-5.57492	6.06871
TMEM14A!ENSG00000096092	0.838057	3.26109	1.2959	0.227963	0.501831	-5.12955	1.78764
EFHC1!ENSG00000096093	-0.447777	6.25134	-1.54755	0.156895	0.420962	-5.53456	-1.36394
HSP90AB1!ENSG00000096384	0.503347	10.1483	2.11301	0.0644439	0.270679	-4.82325	1.4175
CDC5L!ENSG00000096401	0.551029	6.29868	2.53412	0.0325585	0.197601	-4.06602	1.46513
ITPR3!ENSG00000096433	0.499663	8.42935	1.7854	0.108608	0.349579	-5.30381	1.41388
ZNF184!ENSG00000096654	-0.11174	3.43713	-0.330027	0.749099	0.889461	-6.15965	-1.08053
DSP!ENSG00000096696	2.00548	9.6307	3.4395	0.00764711	0.111087	-2.70388	4.01523
SIRT1!ENSG00000096717	0.0983109	4.93411	0.264685	0.797347	0.912744	-6.53893	1.07052
HNRNPH3!ENSG00000096746	-0.185779	6.94646	-0.747083	0.474499	0.72234	-6.45066	-1.13743
IFT74!ENSG00000096872	-0.449182	4.18327	-1.07904	0.309255	0.58247	-5.87549	-1.36527
JAK2!ENSG00000096968	-1.66366	5.83259	-5.9016	0.000249544	0.0362299	0.879142	-3.16819
IL12RB1!ENSG00000096996	-2.29788	2.37519	-4.16621	0.0025466	0.078778	-1.21172	-4.91736
ABL1!ENSG00000097007	0.573876	6.17925	1.72936	0.118564	0.365746	-5.31181	1.48852
ACOT7!ENSG00000097021	0.365208	3.14807	0.901428	0.391362	0.655412	-5.85629	1.28807
SH3GLB1!ENSG00000097033	-0.0556016	6.9447	-0.251005	0.807572	0.917584	-6.70024	-1.03929
CDC7!ENSG00000097046	-0.0776014	3.8078	-0.181432	0.860138	0.94252	-6.31645	-1.05526
SYDE2!ENSG00000097096	-0.180849	3.95011	-0.328497	0.750217	0.889807	-6.27607	-1.13355
PCSK5!ENSG00000099139	-0.711844	5.26836	-1.49096	0.170916	0.438382	-5.55484	-1.6379
SCD!ENSG00000099194	0.382552	6.10318	0.527815	0.610674	0.808697	-6.47718	1.30365
TMED1!ENSG00000099203	0.357081	1.46786	0.642326	0.537032	0.759281	-5.56847	1.28083
ABLIM1!ENSG00000099204	0.215914	6.56367	0.507778	0.624089	0.816756	-6.50787	1.16144
ERMP1!ENSG00000099219	0.5697	5.42975	1.87473	0.0943338	0.327237	-4.86477	1.48422
RAB18!ENSG00000099246	-0.0202475	8.09901	-0.0727389	0.94364	0.975462	-6.78607	-1.01413
NRP1!ENSG00000099250	-0.367664	6.49917	-1.36016	0.207597	0.479126	-5.85312	-1.29026
PRTFDC1!ENSG00000099256	0.329437	2.62901	0.525223	0.612401	0.809417	-6.0268	1.25652
PALMD!ENSG00000099260	0.133897	3.51879	0.317229	0.758466	0.894182	-6.22887	1.09725
TSPAN15!ENSG00000099282	0.647494	4.91433	1.73646	0.117258	0.36426	-5.19696	1.56644
H2AFY2!ENSG00000099284	-0.516238	2.20192	-0.760403	0.466896	0.715512	-5.72364	-1.43022
WASHC2A!ENSG00000099290	-0.449302	9.75849	-1.39797	0.196353	0.466104	-5.83556	-1.36538
MAST3!ENSG00000099308	-1.04157	5.43182	-3.04646	0.0142323	0.140341	-3.19729	-2.05847
MZF1!ENSG00000099326	-0.184225	2.80514	-0.514407	0.619635	0.814011	-6.10652	-1.13621
OCEL1!ENSG00000099330	0.186028	1.66713	0.305187	0.767318	0.898011	-5.68601	1.13763
MYO9B!ENSG00000099331	-1.15384	7.84851	-5.14583	0.00065099	0.0518775	-0.163671	-2.22505
KCNK6!ENSG00000099337	-0.339362	2.42152	-0.583533	0.574182	0.784717	-5.69752	-1.2652
CATSPERG!ENSG00000099338	-0.554912	3.95225	-1.26179	0.239437	0.51246	-5.68263	-1.46908
PSMD8!ENSG00000099341	0.57253	6.27351	2.1848	0.0573932	0.256807	-4.6258	1.48713
FBXL19!ENSG00000099364	0.574944	2.91965	1.42766	0.187895	0.458868	-5.22042	1.48962
STX1B!ENSG00000099365	-0.832691	0.892636	-1.15518	0.278417	0.55401	-5.09131	-1.781
HSD3B7!ENSG00000099377	0.0559509	2.1213	0.111698	0.913568	0.963783	-6.10949	1.03954
SETD1A!ENSG00000099381	-0.0553233	5.86137	-0.265553	0.796699	0.912585	-6.66042	-1.03909
BCL7C!ENSG00000099385	-0.0421472	2.06633	-0.102294	0.920816	0.966806	-6.01759	-1.02965
EFNA2!ENSG00000099617	-1.17963	1.01709	-2.14951	0.0607599	0.263012	-4.12596	-2.26518
CIRBP!ENSG00000099622	-0.851926	7.05593	-3.82955	0.00420131	0.0919461	-2.05331	-1.80491
ATP5F1D!ENSG00000099624	0.495822	2.24911	1.03836	0.326787	0.597586	-5.5435	1.41012
PCDH11Y!ENSG00000099715	-3.19683	-0.311379	-1.3639	0.20646	0.477701	-4.50421	-9.16944
PRKY!ENSG00000099725	-1.55071	2.87225	-0.995891	0.345894	0.616488	-4.85665	-2.92961
HNRNPM!ENSG00000099783	-0.286975	7.20707	-1.37611	0.202787	0.473483	-5.79894	-1.22008
MARCH2!ENSG00000099785	0.10647	2.28656	0.254348	0.80507	0.916162	-6.16975	1.07659
NDUFB7!ENSG00000099795	0.706014	2.82701	1.453	0.180931	0.451315	-5.02948	1.63129
TECR!ENSG00000099797	0.280682	6.22123	1.00352	0.342399	0.613208	-6.15094	1.21477
TIMM13!ENSG00000099800	0.630268	2.53138	1.18407	0.267379	0.541288	-5.33782	1.54785
CDC34!ENSG00000099804	-0.264581	5.0993	-0.787469	0.451693	0.704518	-6.31059	-1.20129
MTAP!ENSG00000099810	-1.39851	3.43647	-2.3124	0.0466766	0.234582	-4.10943	-2.63629
MISP!ENSG00000099812	1.24257	3.91878	1.66569	0.130892	0.383222	-5.13194	2.3662
CEP170B!ENSG00000099814	0.413757	5.84336	1.48537	0.17236	0.440683	-5.62396	1.33215
POLR2E!ENSG00000099817	0.589557	4.17862	1.58297	0.14865	0.411332	-5.18813	1.50478
POLRMT!ENSG00000099821	-0.593654	3.97146	-1.42329	0.18912	0.459958	-5.40687	-1.50906
HCN2!ENSG00000099822	2.37006	1.11012	3.2807	0.00980998	0.122108	-2.40465	5.16962
RASSF7!ENSG00000099849	1.32594	2.52351	3.05583	0.0140207	0.140091	-2.81517	2.50697
GADD45B!ENSG00000099860	-0.166499	2.89808	-0.487049	0.638124	0.82599	-6.25256	-1.12233
PALM!ENSG00000099864	0.661744	1.73312	1.29572	0.228023	0.501831	-5.06048	1.58199
MKNK2!ENSG00000099875	0.318819	5.87992	1.3638	0.20649	0.477701	-5.72896	1.24731
ARVCF!ENSG00000099889	0.0698628	1.96025	0.113614	0.912093	0.963477	-6.00961	1.04962
TRMT2A!ENSG00000099899	-0.209642	3.41564	-0.561207	0.588658	0.794358	-6.14928	-1.1564
RANBP1!ENSG00000099901	0.111355	5.66075	0.421329	0.683618	0.851535	-6.48189	1.08024
ZDHHC8!ENSG00000099904	-0.592603	4.0195	-2.20822	0.0552596	0.251387	-4.3804	-1.50797
KLHL22!ENSG00000099910	-0.724776	4.14363	-2.50029	0.0343983	0.203134	-3.93495	-1.65264
MED15!ENSG00000099917	-0.219654	6.93042	-0.862113	0.4115	0.672648	-6.37264	-1.16445
SNAP29!ENSG00000099940	0.417068	4.40397	1.22181	0.253495	0.526934	-5.73091	1.33521
CRKL!ENSG00000099942	0.0372678	5.34294	0.148328	0.885426	0.953161	-6.6188	1.02617
LZTR1!ENSG00000099949	-0.583421	5.5447	-2.55435	0.0315054	0.193777	-3.99664	-1.4984
MMP11!ENSG00000099953	-0.552076	1.38921	-1.17228	0.27184	0.546924	-5.48029	-1.46619
CECR2!ENSG00000099954	1.67242	3.98202	3.16914	0.0117044	0.131511	-2.69814	3.18748
SMARCB1!ENSG00000099956	0.977194	6.17731	3.44251	0.00761126	0.110968	-2.55147	1.96863
DERL3!ENSG00000099958	-0.960739	-0.48635	-0.914951	0.3846	0.649475	-5.01299	-1.94631
BCL2L13!ENSG00000099968	0.688829	4.98258	2.39976	0.0405035	0.219476	-4.15287	1.61197
DDT!ENSG00000099977	0.217801	4.96326	0.846246	0.419829	0.679465	-6.14501	1.16296
CABIN1!ENSG00000099991	-0.064178	7.68747	-0.327954	0.750614	0.88999	-6.7178	-1.04549
TBC1D10A!ENSG00000099992	-0.368431	2.42916	-0.983975	0.351404	0.620423	-5.63927	-1.29095
SUSD2!ENSG00000099994	-0.286447	3.43271	-0.428329	0.678703	0.848408	-6.30122	-1.21963
SF3A1!ENSG00000099995	0.155461	7.3161	0.659401	0.526514	0.752378	-6.53476	1.11378
GGT5!ENSG00000099998	0.370305	3.72235	0.850263	0.41771	0.677681	-6.0882	1.29263
RNF215!ENSG00000099999	0.00397956	2.26321	0.00886863	0.993122	0.99652	-6.14595	1.00276
SEC14L2!ENSG00000100003	-0.157508	2.83245	-0.252825	0.80621	0.916879	-6.1502	-1.11536
SPECC1L!ENSG00000100014	0.101365	7.54406	0.472231	0.648251	0.831756	-6.6599	1.07279
PPIL2!ENSG00000100023	0.339121	5.66692	1.28092	0.232945	0.50651	-5.7523	1.26499
UPB1!ENSG00000100024	-1.99903	0.18186	-1.58233	0.148795	0.41142	-4.44454	-3.99731
YPEL1!ENSG00000100027	0.773808	1.31393	1.42369	0.189008	0.459914	-4.91658	1.70978
SNRPD3!ENSG00000100028	0.0601134	6.26286	0.178086	0.862687	0.943576	-6.61776	1.04255
PES1!ENSG00000100029	0.482489	5.64966	1.73921	0.116755	0.363092	-5.16384	1.39715
MAPK1!ENSG00000100030	0.0888066	5.92264	0.338578	0.742865	0.88558	-6.58538	1.06349
GGT1!ENSG00000100031	0.553986	4.72683	1.3324	0.216196	0.488758	-5.58867	1.46814
PRODH!ENSG00000100033	1.19425	4.76747	1.38096	0.201343	0.471764	-5.49678	2.28826
PPM1F!ENSG00000100034	-0.787242	3.42093	-2.44902	0.0373877	0.211177	-3.9234	-1.72577
TOP3B!ENSG00000100038	-0.191224	4.33534	-0.578663	0.577323	0.787377	-6.25189	-1.14173
CRYBB3!ENSG00000100053	1.29847	0.0301679	1.24661	0.244698	0.517601	-4.79218	2.45969
CYTH4!ENSG00000100055	-1.51515	4.47281	-4.25255	0.00224553	0.0750899	-1.23596	-2.85828
ESS2!ENSG00000100056	-0.0340469	2.49947	-0.088927	0.931131	0.970305	-6.11562	-1.02388
MFNG!ENSG00000100060	-0.970456	2.29355	-1.37263	0.203827	0.4744	-5.09032	-1.95946
CARD10!ENSG00000100065	0.287102	2.81533	0.615952	0.55352	0.770118	-6.07203	1.22019
LRP5L!ENSG00000100068	-1.36338	2.11655	-2.81387	0.0206868	0.163153	-3.1894	-2.57288
SLC25A1!ENSG00000100075	-0.103831	3.67625	-0.228221	0.824688	0.925557	-6.35764	-1.07462
GRK3!ENSG00000100077	-1.04341	6.03666	-4.05488	0.00299983	0.0820643	-1.65721	-2.06109
LGALS2!ENSG00000100079	-3.37549	-1.44057	-2.14488	0.061215	0.263766	-3.83406	-10.3782
GGA1!ENSG00000100083	-0.125908	5.05549	-0.520899	0.615288	0.811712	-6.42734	-1.09119
HIRA!ENSG00000100084	-0.45048	4.72732	-1.48046	0.173636	0.441941	-5.4118	-1.36649
SH3BP1!ENSG00000100092	-0.71188	4.76344	-1.55375	0.155423	0.419398	-5.41961	-1.63794
LGALS1!ENSG00000100097	-0.599932	3.8085	-1.50527	0.16727	0.43326	-5.39202	-1.51565
HPS4!ENSG00000100099	-0.380824	5.5363	-1.63209	0.13786	0.394705	-5.36448	-1.30209
PIK3IP1!ENSG00000100100	-1.06448	3.26518	-2.39791	0.0406254	0.219974	-3.8663	-2.09141
Z83844.1!ENSG00000100101	2.08245	1.16425	1.62276	0.139852	0.398184	-4.48471	4.23525
SRRD!ENSG00000100104	0.434603	3.61404	1.23529	0.248682	0.522209	-5.51033	1.35154
PATZ1!ENSG00000100105	0.118477	3.35447	0.320499	0.756069	0.893403	-6.26012	1.08559
TRIOBP!ENSG00000100106	-0.242667	8.29282	-1.19173	0.264513	0.538688	-6.0668	-1.18318
TFIP11!ENSG00000100109	-0.0711001	5.56008	-0.255611	0.804125	0.915512	-6.58195	-1.05052
GCAT!ENSG00000100116	1.59399	2.55049	2.13955	0.0617441	0.264682	-4.07026	3.01884
ANKRD54!ENSG00000100124	0.641938	1.26717	1.15672	0.277817	0.553352	-5.14888	1.56042
EIF3L!ENSG00000100129	0.289499	7.40388	0.878285	0.40313	0.665513	-6.34904	1.22222
SNU13!ENSG00000100138	0.588791	3.6565	1.57194	0.151174	0.414098	-4.9876	1.50399
MICALL1!ENSG00000100139	0.0282857	4.33076	0.111729	0.913545	0.963783	-6.55258	1.0198
POLR2F!ENSG00000100142	0.710754	2.53585	1.39614	0.196884	0.466671	-4.97716	1.63666
CCDC134!ENSG00000100147	-0.164904	2.80837	-0.36959	0.720424	0.872646	-5.96845	-1.12109
DEPDC5!ENSG00000100150	-0.580617	6.16481	-1.8357	0.100339	0.336907	-5.09998	-1.49549
PICK1!ENSG00000100151	0.217873	5.33351	0.667999	0.521265	0.749672	-6.35552	1.16302
TTC28!ENSG00000100154	-0.200851	5.26694	-0.780654	0.455489	0.70713	-6.31832	-1.14938
CENPM!ENSG00000100162	-1.53471	0.448395	-1.77156	0.110993	0.353494	-4.25677	-2.89731
SEPTIN3!ENSG00000100167	-0.191235	1.3347	-0.386177	0.708536	0.865433	-6.00258	-1.14174
SLC5A1!ENSG00000100170	-1.08608	1.116	-1.2186	0.254653	0.527963	-5.32416	-2.12296
SLC5A4!ENSG00000100191	-0.694436	0.876221	-1.01233	0.338403	0.610033	-5.24087	-1.61825
KDELR3!ENSG00000100196	0.823867	3.57105	1.34791	0.211356	0.483392	-5.33377	1.77014
CYP2D6!ENSG00000100197	-0.364833	1.70841	-0.59117	0.569276	0.781369	-5.72855	-1.28773
DDX17!ENSG00000100201	-0.351434	9.20615	-1.31142	0.222895	0.495498	-5.93612	-1.27583
TCF20!ENSG00000100207	-0.00424054	7.46437	-0.0162152	0.987424	0.993612	-6.78457	-1.00294
HSCB!ENSG00000100209	0.606033	2.99026	0.985735	0.350586	0.620225	-5.39605	1.52207
CBY1!ENSG00000100211	0.506441	2.90337	1.16859	0.273248	0.548179	-5.36681	1.42054
TOMM22!ENSG00000100216	0.918476	3.99793	2.23562	0.0528628	0.248053	-4.20202	1.89012
XBP1!ENSG00000100219	0.54599	6.5693	0.984834	0.351004	0.620355	-6.14797	1.46002
RTCB!ENSG00000100220	0.0540465	5.61211	0.224598	0.82742	0.926708	-6.56423	1.03817
JOSD1!ENSG00000100221	0.439982	3.58219	1.12729	0.289417	0.564796	-5.70544	1.35659
FBXO7!ENSG00000100225	-0.474167	7.11321	-2.48087	0.0355011	0.206569	-4.21118	-1.38912
GTPBP1!ENSG00000100226	-0.814792	5.3293	-2.72686	0.0238133	0.173086	-3.71075	-1.75904
POLDIP3!ENSG00000100227	-0.118092	5.3382	-0.430355	0.677284	0.84754	-6.49355	-1.0853
RAB36!ENSG00000100228	0.197069	1.38584	0.332306	0.747436	0.888716	-5.79438	1.14637
TIMP3!ENSG00000100234	-0.771078	5.55368	-2.61783	0.0284191	0.185699	-3.91036	-1.70654
PPP6R2!ENSG00000100239	-0.362705	5.95332	-1.24698	0.244568	0.51755	-5.88427	-1.28583
SBF1!ENSG00000100241	-0.414224	6.3358	-1.34726	0.211556	0.483542	-5.8123	-1.33258
[truncated: 12,665 more rows]

## Sheet: Supplemental Table 10
LUAD BM vs LUAD comparison cohort (sm10): differentially expressed genes (DEGs), filtered by FDR 0.05, fold change >= 2.0 or <= -2.0; 174 genes passed
Gene	logFC	AveExpr	t	P.Value	adj.P.Val	B	FC
FGR!ENSG00000000938	-2.15883	3.24763	-5.77072	0.000292978	0.0372404	0.794565	-4.46553
TSPOAP1!ENSG00000005379	-2.33963	3.39175	-6.08111	0.000200982	0.0350833	1.15282	-5.06173
PON1!ENSG00000005421	3.71672	-0.364307	5.8703	0.000259252	0.0362299	0.381807	13.1476
ITGAL!ENSG00000005844	-2.86846	5.99468	-7.24722	5.42603e-05	0.0209907	2.40318	-7.30283
ARSD!ENSG00000006756	1.63414	4.70186	5.88455	0.000254784	0.0362299	0.89862	3.10403
CACNA2D2!ENSG00000007402	-3.90986	1.78285	-5.60542	0.000359985	0.0409671	0.536899	-15.0309
MAMLD1!ENSG00000013619	-1.58048	4.44369	-6.01563	0.000217384	0.0362299	1.02225	-2.99069
CD6!ENSG00000013725	-2.57975	4.0077	-6.0061	0.000219893	0.0362299	1.0674	-5.97834
PLEKHO1!ENSG00000023902	-2.07091	4.53807	-7.48967	4.21372e-05	0.0209907	2.64728	-4.20151
ARHGAP31!ENSG00000031081	-1.90838	6.75859	-8.34855	1.8044e-05	0.0209907	3.47725	-3.75387
RIPOR1!ENSG00000039523	-1.70853	5.9589	-6.87725	8.07998e-05	0.022784	2.00661	-3.26828
LCP2!ENSG00000043462	-1.70014	6.34982	-6.69691	9.86616e-05	0.0267903	1.80105	-3.24932
ANKRD44!ENSG00000065413	-2.32764	6.70244	-6.14861	0.000185474	0.0335158	1.16033	-5.01982
NDUFB4!ENSG00000065518	1.66791	5.78031	6.46178	0.00012875	0.0297144	1.57078	3.17753
TIE1!ENSG00000066056	-2.09672	3.48027	-6.13976	0.000187431	0.0335158	1.21897	-4.27736
ARHGAP15!ENSG00000075884	-2.65675	5.08123	-5.85307	0.000264773	0.0362299	0.865351	-6.3061
TRAF4!ENSG00000076604	1.38602	5.80221	5.40368	0.000465202	0.0464031	0.259956	2.61357
SMARCA2!ENSG00000080503	-1.1397	7.63572	-5.24037	0.000574906	0.049451	-0.0352311	-2.20336
PTPRC!ENSG00000081237	-2.75259	9.20209	-7.18402	5.80169e-05	0.0209907	2.30371	-6.73928
IL12RB2!ENSG00000081985	-2.49966	3.81222	-6.9806	7.21827e-05	0.0211683	2.11813	-5.65554
FYB1!ENSG00000082074	-1.8343	6.95532	-5.8539	0.000264505	0.0362299	0.792428	-3.56598
SH3BP2!ENSG00000087266	-1.41596	6.43251	-5.82236	0.000274929	0.0362299	0.752843	-2.66838
TBX5!ENSG00000089225	-6.52342	-0.547739	-5.72221	0.000311116	0.0377016	0.179427	-91.9907
RGS1!ENSG00000090104	-1.7309	5.10739	-6.51667	0.000120922	0.0287656	1.62726	-3.31935
JAK2!ENSG00000096968	-1.66366	5.83259	-5.9016	0.000249544	0.0362299	0.879142	-3.16819
DDHD1!ENSG00000100523	-1.45115	5.18474	-5.87323	0.000258327	0.0362299	0.881419	-2.73426
REC8!ENSG00000100918	-1.45478	3.8422	-5.28259	0.000544088	0.0483513	0.164089	-2.74115
CD40!ENSG00000101017	-1.99984	5.0174	-6.30616	0.000154122	0.031223	1.39001	-3.99956
HCK!ENSG00000101336	-1.68433	3.57836	-5.35653	0.000494337	0.0469797	0.275895	-3.21392
VSIG1!ENSG00000101842	-1.65024	1.91652	-5.67221	0.000331091	0.0388383	0.634057	-3.13886
CHRDL1!ENSG00000101938	-3.86275	1.36693	-5.94041	0.000238052	0.0362299	0.797737	-14.548
OPN1LW!ENSG00000102076	-2.38701	-2.91589	-7.22189	5.57329e-05	0.0209907	2.30154	-5.23074
FOXF1!ENSG00000103241	-3.63573	0.898844	-6.54975	0.000116456	0.0287656	1.32712	-12.4298
CLEC4M!ENSG00000104938	-8.28201	-2.0959	-5.57518	0.000373955	0.0417559	-1.46494	-311.267
LILRB5!ENSG00000105609	-2.81195	2.24171	-5.86488	0.000260976	0.0362299	0.855851	-7.02233
JAK3!ENSG00000105639	-1.84856	5.33202	-5.46525	0.000429932	0.0437784	0.341573	-3.6014
SLC5A5!ENSG00000105641	5.33374	2.83446	8.51944	1.53687e-05	0.0209907	2.57636	40.3289
PON3!ENSG00000105852	2.80163	4.26676	5.48194	0.000420874	0.0431798	0.386637	6.97228
TFEC!ENSG00000105967	-2.06922	4.01666	-7.20557	5.67047e-05	0.0209907	2.34533	-4.19661
CPED1!ENSG00000106034	-1.83436	4.37823	-5.91066	0.000246809	0.0362299	0.928452	-3.56612
EPHB6!ENSG00000106123	-2.07043	3.23719	-5.29839	0.000533017	0.0476563	0.216451	-4.20011
AKNA!ENSG00000106948	-1.8194	6.39323	-5.33001	0.000511588	0.0471787	0.119305	-3.52933
DOCK8!ENSG00000107099	-1.76172	8.05384	-5.82087	0.000275434	0.0362299	0.716821	-3.39103
NMU!ENSG00000109255	3.33042	1.11689	7.27254	5.28307e-05	0.0209907	2.38166	10.059
LPXN!ENSG00000110031	-1.77618	4.02933	-5.54044	0.000390739	0.0426249	0.514664	-3.42519
IL10RA!ENSG00000110324	-1.99308	7.37742	-7.90769	2.76382e-05	0.0209907	3.05717	-3.98086
COX6A1!ENSG00000111775	1.73103	6.69591	5.73868	0.000304823	0.0372468	0.701317	3.31966
CRYBG1!ENSG00000112297	-1.89192	6.67768	-5.35698	0.000494049	0.0469797	0.143859	-3.7113
ITGA4!ENSG00000115232	-1.98952	6.20221	-5.34147	0.00050406	0.0469797	0.176757	-3.97106
STAT1!ENSG00000115415	-1.72865	8.54872	-5.78507	0.000287838	0.0370225	0.669104	-3.31418
PLEK!ENSG00000115956	-1.83089	4.7069	-6.5143	0.000121248	0.0287656	1.624	-3.55757
GBP3!ENSG00000117226	-1.48733	5.92377	-7.64241	3.60458e-05	0.0209907	2.7885	-2.80369
GBP1!ENSG00000117228	-2.72099	6.55799	-7.06557	6.58508e-05	0.0209907	2.19175	-6.59323
TNFAIP3!ENSG00000118503	-1.72438	6.494	-7.11375	6.25327e-05	0.0209907	2.2521	-3.30438
CCND2!ENSG00000118971	-3.18794	3.42673	-6.99006	7.14462e-05	0.0211683	2.10173	-9.11308
CD274!ENSG00000120217	-2.58934	2.50881	-5.8598	0.000262601	0.0362299	0.897946	-6.01825
TBX4!ENSG00000121075	-3.41548	1.48849	-7.10034	6.34373e-05	0.0209907	2.01969	-10.6699
GLIPR2!ENSG00000122694	-1.94596	3.3481	-6.29883	0.000155444	0.031223	1.39833	-3.85294
SFTPA1!ENSG00000122852	-6.91885	1.87634	-6.18024	0.00017866	0.0332342	1.26452	-120.999
ZNF831!ENSG00000124203	-2.7183	2.70697	-6.08404	0.00020028	0.0350833	1.10353	-6.58097
SH3TC1!ENSG00000125089	-1.34326	4.85948	-5.35923	0.000492619	0.0469797	0.195986	-2.53723
IRF1!ENSG00000125347	-1.91144	5.06761	-7.03263	6.82302e-05	0.0210343	2.18773	-3.76184
HIVEP3!ENSG00000127124	-2.04269	4.31199	-6.266	0.000161523	0.0315788	1.34937	-4.12014
FGL2!ENSG00000127951	-1.82157	4.68536	-6.16773	0.000181323	0.0332342	1.23751	-3.53466
APOL3!ENSG00000128284	-2.59939	4.24146	-7.6866	3.44691e-05	0.0209907	2.83556	-6.06029
THEMIS2!ENSG00000130775	-1.76098	4.28887	-5.85321	0.000264728	0.0362299	0.874003	-3.38929
LILRB2!ENSG00000131042	-2.4522	3.4587	-5.81664	0.00027687	0.0362299	0.845649	-5.47251
IDO1!ENSG00000131203	-4.22986	3.59001	-5.49517	0.000413846	0.0430559	0.45352	-18.7635
TRAF3!ENSG00000131323	-1.50942	7.01265	-5.94389	0.000237049	0.0362299	0.89676	-2.84696
XAF1!ENSG00000132530	-1.92104	4.72027	-5.40484	0.000464511	0.0464031	0.282233	-3.78696
CHIT1!ENSG00000133063	-4.26229	3.11066	-7.20433	5.67796e-05	0.0209907	2.12281	-19.1901
EPSTI1!ENSG00000133106	-1.6695	5.11132	-5.81439	0.000277633	0.0362299	0.781868	-3.18104
MYH11!ENSG00000133392	-3.87244	6.83451	-10.6185	2.58852e-06	0.0126518	5.32981	-14.646
LPIN1!ENSG00000134324	-1.34896	5.8884	-5.76622	0.000294611	0.0372404	0.714148	-2.54729
SAA2!ENSG00000134339	3.88613	1.72477	8.80642	1.18056e-05	0.0209907	3.31424	14.7857
DOCK2!ENSG00000134516	-2.10647	7.48816	-5.32463	0.000515168	0.047212	0.0941391	-4.30637
DSG1!ENSG00000134760	-1.79478	2.74993	-5.23245	0.000580897	0.049451	0.143505	-3.46962
PLXNC1!ENSG00000136040	-1.84307	6.00223	-6.38069	0.000141348	0.0307711	1.44116	-3.58773
SCN7A!ENSG00000136546	-5.47855	1.29007	-8.48546	1.58637e-05	0.0209907	2.75189	-44.587
ENPP2!ENSG00000136960	-1.70586	5.02769	-6.72079	9.60655e-05	0.0265775	1.8478	-3.26223
CCL21!ENSG00000137077	-8.09981	-1.2829	-5.75074	0.000300307	0.0372468	-1.03741	-274.337
ACVRL1!ENSG00000139567	-2.04486	4.22808	-7.24853	5.41852e-05	0.0209907	2.40325	-4.12635
TMBIM6!ENSG00000139644	1.31007	8.74515	5.83285	0.000271415	0.0362299	0.746009	2.47953
WARS!ENSG00000140105	-2.03021	6.70249	-5.2457	0.000570915	0.049451	-0.00743423	-4.08465
PSTPIP1!ENSG00000140368	-2.71417	2.9639	-7.08454	6.45217e-05	0.0209907	2.17565	-6.56215
ITGAX!ENSG00000140678	-2.24606	6.42543	-7.57284	3.86913e-05	0.0209907	2.72811	-4.74386
NLRC5!ENSG00000140853	-2.1572	7.26609	-7.297	5.14885e-05	0.0209907	2.43225	-4.46049
CGN!ENSG00000143375	3.01993	6.10946	5.2284	0.000583986	0.049451	0.025205	8.1113
ATP6V1C2!ENSG00000143882	3.79159	3.10671	5.51075	0.00040573	0.0430559	0.0120315	13.8478
SLIT2!ENSG00000145147	-2.60086	3.93193	-6.44131	0.00013181	0.0297288	1.54274	-6.06649
PLA2G7!ENSG00000146070	-2.0129	4.23449	-5.537	0.000392441	0.0426249	0.516042	-4.03593
FGD2!ENSG00000146192	-2.37977	3.76802	-5.50467	0.000408877	0.0430559	0.477944	-5.20455
LCN2!ENSG00000148346	4.49155	6.21837	9.79247	5.019e-06	0.0147187	4.65831	22.4953
SCGB1A1!ENSG00000149021	-6.83886	-3.3681	-5.34506	0.000501725	0.0469797	-1.4342	-114.473
UBC!ENSG00000150991	1.38922	11.5535	5.68675	0.00032514	0.0384478	0.544066	2.61938
ITPR1!ENSG00000150995	-1.7857	7.04762	-5.86006	0.000262517	0.0362299	0.808735	-3.44785
PLEKHH2!ENSG00000152527	-2.04012	5.4103	-6.32798	0.000150255	0.0310309	1.40371	-4.11281
IGSF10!ENSG00000152580	-4.41806	2.90561	-6.52781	0.000119397	0.0287656	1.51475	-21.3781
CD8A!ENSG00000153563	-2.40617	4.43123	-6.18581	0.000177488	0.0332342	1.27143	-5.30065
ABI3BP!ENSG00000154175	-3.55729	4.96572	-7.57995	3.84112e-05	0.0209907	2.73384	-11.772
GBP5!ENSG00000154451	-3.00754	5.2873	-7.48066	4.25305e-05	0.0209907	2.64496	-8.04192
PDLIM3!ENSG00000154553	-3.6896	2.87205	-8.9059	1.07917e-05	0.0209907	3.56812	-12.9027
PIK3AP1!ENSG00000155629	-1.90864	5.23306	-6.00302	0.000220708	0.0362299	1.01877	-3.75455
TTN!ENSG00000155657	-2.99592	8.69742	-7.06573	6.58391e-05	0.0209907	2.18358	-7.97742
NCF1!ENSG00000158517	-2.5031	5.66046	-7.44281	4.42262e-05	0.0209907	2.60782	-5.66902
GBP4!ENSG00000162654	-2.6849	5.4281	-8.26082	1.96134e-05	0.0209907	3.38474	-6.43035
VCAM1!ENSG00000162692	-2.54271	3.9442	-7.50927	4.12957e-05	0.0209907	2.64621	-5.82682
IVL!ENSG00000163207	1.96707	1.12083	6.20433	0.000173653	0.0332342	1.28259	3.90974
CCDC141!ENSG00000163492	-3.15193	4.76546	-6.54025	0.00011772	0.0287656	1.65786	-8.88845
AIM2!ENSG00000163568	-3.07571	3.13452	-7.25255	5.39556e-05	0.0209907	2.34067	-8.43102
CDCP1!ENSG00000163814	1.94427	5.22257	5.59833	0.000363208	0.0409671	0.538488	3.84844
HHIP!ENSG00000164161	-3.42925	0.667154	-7.21793	5.59671e-05	0.0209907	2.01116	-10.7722
CYBB!ENSG00000165168	-1.64947	7.35082	-5.48151	0.000421108	0.0431798	0.300545	-3.13718
BTNL9!ENSG00000165810	-2.63794	2.85936	-6.42819	0.000133813	0.0297288	1.44185	-6.22443
SPINT1!ENSG00000166145	2.2695	5.77501	5.52734	0.000397274	0.0428326	0.427233	4.82157
GREM1!ENSG00000166923	-2.25155	2.22377	-7.12802	6.15848e-05	0.0209907	2.24382	-4.76193
NLRC3!ENSG00000167984	-2.51523	3.54679	-5.59914	0.000362838	0.0409671	0.574825	-5.71687
FILIP1L!ENSG00000168386	-1.10245	5.37978	-5.31183	0.00052379	0.0476563	0.0906599	-2.14719
SFTPC!ENSG00000168484	-9.42151	-0.136308	-9.02562	9.69692e-06	0.0209907	2.87806	-685.735
ADRB2!ENSG00000169252	-1.73998	3.54456	-5.35841	0.000493139	0.0469797	0.278592	-3.34031
CCDC8!ENSG00000169515	-1.81085	2.75141	-5.42622	0.000451941	0.0457021	0.376766	-3.50848
ZEB2!ENSG00000169554	-1.63805	7.59371	-7.33207	4.96293e-05	0.0209907	2.46779	-3.11246
HAS2!ENSG00000170961	-3.33315	1.0247	-5.60043	0.00036225	0.0409671	0.237518	-10.0781
GIMAP8!ENSG00000171115	-1.47959	4.05441	-5.49482	0.000414027	0.0430559	0.442995	-2.78869
PTGER4!ENSG00000171522	-2.46525	2.84835	-7.19379	5.74181e-05	0.0209907	2.26062	-5.52223
BSG!ENSG00000172270	1.66384	5.30976	5.54168	0.000390122	0.0426249	0.482085	3.16859
RASGRP1!ENSG00000172575	-1.96557	4.50637	-6.1768	0.000179388	0.0332342	1.25274	-3.90568
THEMIS!ENSG00000172673	-2.84323	3.29914	-5.60353	0.000360839	0.0409671	0.588507	-7.17626
COL6A5!ENSG00000172752	-4.89712	-0.899488	-7.97662	2.58242e-05	0.0209907	2.1072	-29.7975
SAA1!ENSG00000173432	3.20868	3.74416	8.10851	2.27078e-05	0.0209907	3.16948	9.24506
EHBP1L1!ENSG00000173442	-1.21874	8.40811	-5.3701	0.000485755	0.0469797	0.130294	-2.32744
HEG1!ENSG00000173706	-1.58323	6.35345	-7.1747	5.85949e-05	0.0209907	2.30767	-2.99639
SLCO2A1!ENSG00000174640	-1.75559	4.16159	-5.8823	0.000255483	0.0362299	0.907057	-3.37664
DES!ENSG00000175084	-6.38642	2.02573	-11.7431	1.12548e-06	0.0126518	4.16327	-83.6575
SAMD9L!ENSG00000177409	-2.1453	6.31864	-5.51496	0.000403564	0.0430559	0.346672	-4.42383
CIITA!ENSG00000179583	-2.016	7.81603	-6.04014	0.00021108	0.0359891	0.994485	-4.04461
GOLGA8J!ENSG00000179938	-2.08626	2.30503	-6.3665	0.000143688	0.0307711	1.4668	-4.24646
SSC5D!ENSG00000179954	-2.16853	4.65314	-6.51154	0.000121631	0.0287656	1.60478	-4.49566
PRF1!ENSG00000180644	-2.58345	3.22962	-5.27049	0.00055273	0.0487252	0.193605	-5.9937
GOLGA8G!ENSG00000183629	-2.5768	0.358817	-6.33664	0.000148751	0.0310309	1.32071	-5.96617
APOBR!ENSG00000184730	-2.2082	3.13164	-5.85223	0.000265043	0.0362299	0.883282	-4.62098
SFTPA2!ENSG00000185303	-6.23957	3.52046	-6.06158	0.000205729	0.0354895	1.08883	-75.561
ROR1!ENSG00000185483	-2.45916	2.851	-5.908	0.000247609	0.0362299	0.940518	-5.49897
KCNQ5!ENSG00000185760	-3.18957	1.79786	-7.39851	4.63062e-05	0.0209907	2.46374	-9.12342
IKZF1!ENSG00000185811	-2.22184	4.77395	-5.39601	0.000469817	0.0465468	0.30664	-4.66489
ARHGAP30!ENSG00000186517	-2.21423	6.33647	-6.95373	7.43216e-05	0.0213682	2.08154	-4.64035
DCC!ENSG00000187323	-3.4713	2.32298	-9.86761	4.71648e-06	0.0147187	4.49831	-11.0908
TRPV2!ENSG00000187688	-2.73981	4.21576	-6.35984	0.0001448	0.0307711	1.46613	-6.67984
AMY1C!ENSG00000187733	-3.52339	2.39375	-5.75546	0.000298557	0.0372468	0.741017	-11.4986
DMBT1!ENSG00000187908	-4.47665	6.20731	-5.8098	0.000279205	0.0362299	0.744087	-22.2641
DNER!ENSG00000187957	3.17551	2.5405	5.70765	0.000316792	0.0378428	0.476055	9.03489
CALHM6!ENSG00000188820	-3.39893	1.5344	-5.706	0.000317443	0.0378428	0.525323	-10.5482
FAT4!ENSG00000196159	-1.88587	5.17151	-7.44204	4.42618e-05	0.0209907	2.59764	-3.69576
GIMAP5!ENSG00000196329	-2.11403	4.5683	-5.37569	0.000482268	0.0469797	0.24855	-4.32897
EVL!ENSG00000196405	-1.95604	6.02429	-6.6321	0.000106102	0.0282869	1.73522	-3.87995
ADH1B!ENSG00000196616	-4.02349	2.7267	-7.02416	6.88568e-05	0.0210343	2.14704	-16.2627
DTHD1!ENSG00000197057	-2.98747	2.81382	-5.34817	0.00049971	0.0469797	0.28554	-7.93084
NTRK1!ENSG00000198400	-2.38072	1.91818	-5.95084	0.000235063	0.0362299	0.998108	-5.20797
TAP2!ENSG00000204267	-1.38187	6.4441	-5.26743	0.000554942	0.0487252	0.0314369	-2.60607
CARD16!ENSG00000204397	-1.46621	4.27619	-5.33815	0.000506226	0.0469797	0.25387	-2.76295
LILRB3!ENSG00000204577	-2.08724	3.35634	-6.4554	0.000129695	0.0297144	1.56856	-4.24936
DDR1!ENSG00000204580	1.70193	6.52905	5.57107	0.000375898	0.0417559	0.441916	3.25337
SLFN12L!ENSG00000205045	-1.84606	3.70776	-5.30509	0.000528396	0.0476563	0.215879	-3.59516
COL6A6!ENSG00000206384	-6.56333	-0.016619	-10.8255	2.20814e-06	0.0126518	3.47238	-94.5716
APOL6!ENSG00000221963	-1.59782	5.09143	-5.9399	0.000238198	0.0362299	0.949145	-3.02686
HLA-DQB2!ENSG00000232629	-1.83877	3.71571	-5.29889	0.000532671	0.0476563	0.178719	-3.57704
NPIPB2!ENSG00000234719	-1.29264	7.35879	-5.24737	0.000569666	0.049451	-0.021672	-2.44976
CTAGE9!ENSG00000236761	-2.48032	0.239051	-5.23644	0.000577867	0.049451	0.154908	-5.58021
AQP1!ENSG00000240583	-2.83198	3.35482	-6.54906	0.000116548	0.0287656	1.65673	-7.1205
OPN1MW!ENSG00000268221	-5.45069	-2.96275	-5.22471	0.000586815	0.049451	-0.675137	-43.7342
CCL5!ENSG00000271503	-2.01518	4.06217	-6.27629	0.000159589	0.0315788	1.37275	-4.04232
AGBL1!ENSG00000273540	-5.29493	-0.83166	-8.56133	1.47816e-05	0.0209907	2.30985	-39.2583
ELOA3B!ENSG00000278674	-2.42085	-2.98872	-5.73926	0.000304604	0.0372468	0.721127	-5.35488
AC084121.13!ENSG00000285950	-2.27707	-3.60267	-7.45215	4.3801e-05	0.0209907	2.53611	-4.84692

## Sheet: Supplemental Table 11
LUAD BM vs LUAD comparison cohort (sm10): Ensemble GSEA (12 algorithms) using MSigDB hallmark (H) gene sets, all genes included for analysis, preranked; sorted by median rank lower to higher, top 20 shown
Rank	ID	GeneSet	BroadUrl	Description	PubMedID	NumGenes	Contributor	p.value	p.adj	vote.rank	avg.rank	med.rank	min.pvalue	min.rank	avg.logfc	avg.logfc.dir	direction	significance
3	M5950	HALLMARK_ALLOGRAFT_REJECTION	http://www.broadinstitute.org/gsea/msigdb/cards/HALLMARK_ALLOGRAFT_REJECTION.html	Genes up-regulated during transplant rejection.		178/200	Arthur Liberzon	2.13593e-15	4.66577e-14	5	2.41667	2	1.77994e-16	1	2.16509	-2.16509	-1	49.1592
2	M5913	HALLMARK_INTERFERON_GAMMA_RESPONSE	http://www.broadinstitute.org/gsea/msigdb/cards/HALLMARK_INTERFERON_GAMMA_RESPONSE.html	Genes up-regulated in response to IFNG [GeneID=3458].		197/200	Arthur Liberzon	2.79946e-15	4.66577e-14	5	5.83333	4.5	2.33288e-16	1	2.10709	-2.10709	-1	47.8289
9	M5897	HALLMARK_IL6_JAK_STAT3_SIGNALING	http://www.broadinstitute.org/gsea/msigdb/cards/HALLMARK_IL6_JAK_STAT3_SIGNALING.html	Genes up-regulated by IL6 [GeneID=3569] via STAT3 [GeneID=6774], e.g., during acute phase response.		77/87	Arthur Liberzon	5.32905e-06	2.96058e-05	5	5.5	4.5	4.44089e-07	1	1.91862	-1.91862	-1	14.4503
1	M5936	HALLMARK_OXIDATIVE_PHOSPHORYLATION	http://www.broadinstitute.org/gsea/msigdb/cards/HALLMARK_OXIDATIVE_PHOSPHORYLATION.html	Genes encoding proteins involved in oxidative phosphorylation.		199/200	Arthur Liberzon	6.59827e-16	3.29913e-14	5	12.4167	5	5.49856e-17	1	1.69947	1.69947	1	38.9201
7	M5932	HALLMARK_INFLAMMATORY_RESPONSE	http://www.broadinstitute.org/gsea/msigdb/cards/HALLMARK_INFLAMMATORY_RESPONSE.html	Genes defining inflammatory response.		172/200	Arthur Liberzon	9.99813e-07	7.14152e-06	10	7	6	8.33178e-08	3	2.0764	-2.0764	-1	17.8859
14	M5910	HALLMARK_PROTEIN_SECRETION	http://www.broadinstitute.org/gsea/msigdb/cards/HALLMARK_PROTEIN_SECRETION.html	Genes involved in protein secretion pathway.		95/96	Arthur Liberzon	0.000842644	0.00300944	10	15.5	10.5	7.02474e-05	3	0.466547	0.527985	1	1.52574
13	M5890	HALLMARK_TNFA_SIGNALING_VIA_NFKB	http://www.broadinstitute.org/gsea/msigdb/cards/HALLMARK_TNFA_SIGNALING_VIA_NFKB.html	Genes regulated by NF-kB in response to TNF [GeneID=7124].		188/200	Arthur Liberzon	0.000235125	0.000904328	15	12.6667	12	1.95959e-05	7	1.98943	-1.98943	-1	9.91943
5	M5911	HALLMARK_INTERFERON_ALPHA_RESPONSE	http://www.broadinstitute.org/gsea/msigdb/cards/HALLMARK_INTERFERON_ALPHA_RESPONSE.html	Genes up-regulated in response to alpha interferon proteins.		97/97	Arthur Liberzon	1.01992e-12	1.01992e-11	5	14.25	13	8.49932e-14	4	2.08827	-2.08827	-1	38.9914
16	M5947	HALLMARK_IL2_STAT5_SIGNALING	http://www.broadinstitute.org/gsea/msigdb/cards/HALLMARK_IL2_STAT5_SIGNALING.html	Genes up-regulated by STAT5 in response to IL2 stimulation.		186/200	Arthur Liberzon	0.00191377	0.00598052	25	12.8333	13	0.000159621	2	2.26295	-2.32669	-1	8.15762
6	M5926	HALLMARK_MYC_TARGETS_V1	http://www.broadinstitute.org/gsea/msigdb/cards/HALLMARK_MYC_TARGETS_V1.html	A subgroup of genes regulated by MYC - version 1 (v1).		200/200	Arthur Liberzon	3.18756e-08	2.6563e-07	10	20.4167	13.5	2.6563e-09	5	0.443523	0.495024	1	4.51946
15	M5915	HALLMARK_APICAL_JUNCTION	http://www.broadinstitute.org/gsea/msigdb/cards/HALLMARK_APICAL_JUNCTION.html	Genes encoding components of apical junction complex.		181/200	Arthur Liberzon	0.00128251	0.00427504	10	16.75	14	0.000106939	3	2.37931	-2.37931	-1	9.1995
20	M5905	HALLMARK_ADIPOGENESIS	http://www.broadinstitute.org/gsea/msigdb/cards/HALLMARK_ADIPOGENESIS.html	Genes up-regulated during adipocyte differentiation (adipogenesis).		192/200	Arthur Liberzon	0.00313323	0.00735731	15	17.8333	16.5	0.000261478	4	1.60871	1.56013	1	5.40607
10	M5907	HALLMARK_ESTROGEN_RESPONSE_LATE	http://www.broadinstitute.org/gsea/msigdb/cards/HALLMARK_ESTROGEN_RESPONSE_LATE.html	Genes defining late response to estrogen.		182/200	Arthur Liberzon	6.69475e-06	3.04307e-05	20	18	17.5	5.57897e-07	4	3.14839	-3.08771	-1	23.9671
12	M5937	HALLMARK_GLYCOLYSIS	http://www.broadinstitute.org/gsea/msigdb/cards/HALLMARK_GLYCOLYSIS.html	Genes encoding proteins involved in glycolysis and gluconeogenesis.		185/200	Arthur Liberzon	4.50319e-05	0.000187633	10	19.75	18.5	3.75274e-06	5	0.686636	0.778176	1	3.90422
8	M5953	HALLMARK_KRAS_SIGNALING_UP	http://www.broadinstitute.org/gsea/msigdb/cards/HALLMARK_KRAS_SIGNALING_UP.html	Genes up-regulated by KRAS activation.		180/200	Arthur Liberzon	4.26772e-06	2.66733e-05	25	16.9167	21	3.55644e-07	2	2.24674	-2.24674	-1	17.1819
4	M5956	HALLMARK_KRAS_SIGNALING_DN	http://www.broadinstitute.org/gsea/msigdb/cards/HALLMARK_KRAS_SIGNALING_DN.html	Genes down-regulated by KRAS activation.		122/200	Arthur Liberzon	5.02557e-13	6.28196e-12	35	25.9167	26.5	4.18797e-14	1	5.21463	-5.15508	-1	100
19	M5945	HALLMARK_HEME_METABOLISM	http://www.broadinstitute.org/gsea/msigdb/cards/HALLMARK_HEME_METABOLISM.html	Genes involved in metabolism of heme (a cofactor consisting of iron and porphyrin) and erythroblast differentiation.		176/200	Arthur Liberzon	0.00238303	0.00661246	35	27.6667	30.5	0.000198803	8	1.66384	1.66384	1	5.74112
17	M5930	HALLMARK_EPITHELIAL_MESENCHYMAL_TRANSITION	http://www.broadinstitute.org/gsea/msigdb/cards/HALLMARK_EPITHELIAL_MESENCHYMAL_TRANSITION.html	Genes defining epithelial-mesenchymal transition, as in wound healing, fibrosis and metastasis.		191/200	Arthur Liberzon	0.00219645	0.00646016	35	29.1667	31	0.000183222	7	2.53536	-2.53536	-1	9.05342
18	M5902	HALLMARK_APOPTOSIS	http://www.broadinstitute.org/gsea/msigdb/cards/HALLMARK_APOPTOSIS.html	Genes mediating programmed cell death (apoptosis) by activation of caspases.		156/161	Arthur Liberzon	0.00251274	0.00661246	45	28.5	34	0.000209636	6	2.56094	-2.56094	-1	9.10522
11	M5946	HALLMARK_COAGULATION	http://www.broadinstitute.org/gsea/msigdb/cards/HALLMARK_COAGULATION.html	Genes encoding components of blood coagulation system; also up-regulated in platelets.		111/138	Arthur Liberzon	6.26309e-06	3.04307e-05	50	40.75	46.5	5.21926e-07	3	1.83089	-1.83089	-1	13.7292

## Sheet: Supplemental Table 12
LUAD BM vs LUAD comparison cohort (sm10): fGSEA (classical GSEA algorithm) using MSigDB hallmark (H) gene sets, all genes included for analysis, preranked; filtered by FDR 0.05
pathway	pval	padj	ES	NES	nMoreExtreme	size	leadingEdge
HALLMARK_INTERFERON_GAMMA_RESPONSE	0.000138773	0.00119904	-0.640446	-2.61234	0	196	IDO1|IL6|CXCL10|CXCL9|KLRK1|CD69|CXCL11|GBP4|CD274|CCL2|VCAM1|SLAMF7|BANK1|SELP|GBP6|NLRC5|SAMD9L|RSAD2|CSF2RB|IRF8|STAT4|WARS|CIITA|CCL5|ITGB7|CD40|IL10RA|IRF4|IFI44L|XAF1|IRF1|P2RY14|MARCH1|OASL|FGL2|IL2RB|STAT1|TNFAIP3|IL15RA|OAS2|LCP2|IFI44|PARP12|EPSTI1|JAK2|IFIT3|PSMB9|GZMA|APOL6|CMPK2|CASP1|BATF2|MX1|IFIT1|TAP1|IL18BP|ISG15|SP110|HLA-DQA1|IFIT2|SOCS3|PARP14|CD38|IL15|CD74|FAS|SAMHD1|FCGR1A…
HALLMARK_TNFA_SIGNALING_VIA_NFKB	0.000140351	0.00119904	-0.487685	-1.97875	0	187	IL6|CXCL10|TNFRSF9|CD69|CXCL11|CCL2|PTGER4|CD80|IL1B|TNC|IL7R|CCL5|BCL2A1|IRF1|PLEK|CD83|TNFAIP3|IL15RA|DUSP2|FOSL1|TRAF1|CCRL2|GPR183|PHLDA1|KLF2|TAP1|STAT5A|SLC2A3|CSF1|GFPT2|CD44|BMP2|IFIT2|SOCS3|CCN1|ICOSLG|FOSB|CXCL2|ACKR3|TNFAIP8|ZFP36|EGR2|NR4A3|BCL3|IFIH1|MAFF|ID2|PLPP3|NFKBIE|EGR1|PTPRE|BTG2|DDX58|DUSP5|SERPINE1|KLF6|PFKFB3|FJX1|RELB|DRAM1|EHD1|NFKB2|NFKB1|KDM6B|CLCF1|RIPK2|TIPARP|PTGS2|…
HALLMARK_ALLOGRAFT_REJECTION	0.000141343	0.00119904	-0.690134	-2.78548	0	178	CCL19|IL6|CXCL9|GZMB|CCND2|LTB|TRAT1|ITGAL|CD28|PTPRC|CCL2|PRF1|CD80|CD8A|CD40LG|IL2RG|IL12RB1|PRKCB|NCR1|IL1B|CCL13|FGR|CD3D|CD79A|ZAP70|IRF8|STAT4|FASLG|WARS|CCL5|CD40|MAP4K1|LCK|IRF4|CD247|WAS|CD3E|CCR5|FYB1|ITK|LY75|IL2RB|CRTAM|STAT1|IGSF6|MMP9|HLA-DOB|CD2|LCP2|JAK2|GZMA|CD1D|CFP|IL16|IL18RAP|LY86|CD96|CCR2|TAP1|NCF4|HLA-DQA1|GPR65|TAP2|SPI1|CSF1|ETS1|CD4|ICOSLG|CD47|IL15|CD74|FAS|CD3G|HLA-DO…
HALLMARK_INFLAMMATORY_RESPONSE	0.000142248	0.00119904	-0.548425	-2.20527	0	172	GP1BA|IL6|CCR7|CXCL10|CXCL9|HAS2|LAMP3|TNFRSF9|CD69|CXCL11|CCL2|CD48|SELL|PTGER4|SLAMF1|IL1B|SELE|ADGRE1|IL7R|GPC3|KCNA3|CCL5|CD40|IL10RA|RASGRP1|LCK|EMP3|GPR132|IRF1|MEFV|MARCO|IL2RB|ROS1|RGS1|IL15RA|SEMA4D|LCP2|CYBB|CCRL2|GPR183|IL18RAP|P2RX7|CSF3R|CXCR6|CSF1|RGS16|ITGA5|ICOSLG|IL15|CX3CL1|AQP9|PTAFR|GABBR1|SCARF1|PIK3R5|EREG|TLR1|NLRP3|KCNJ2|CLEC5A|PTPRE|BTG2|SERPINE1|KLF6|SLC31A2|DCBLD2|IRF7|…
HALLMARK_INTERFERON_ALPHA_RESPONSE	0.000153186	0.00119904	-0.677494	-2.50754	0	96	CXCL10|LAMP3|CXCL11|GBP4|SELL|SAMD9L|RSAD2|WARS|IFI44L|IRF1|OASL|IFI44|PARP12|EPSTI1|IFIT3|PSMB9|CCRL2|CMPK2|UBA7|CASP1|BATF2|MX1|TAP1|ISG15|SP110|CSF1|IFIT2|PARP14|CD47|IL15|CD74|TMEM140|DDX60|DHX58|IFI27|IFIH1|HERC6|LAP3|IRF9|SAMD9|ISG20|UBE2L6|TRIM14|IRF7|HLA-C|RTP4|IL7|IFI35|TRIM21|PSME2|RIPK2|GBP2|BST2|IFI30|LPAR6|PSMB8|B2M|TRIM5|SLC25A28|PARP9|PSME1|TRIM25|PLSCR1|PROCR|CMTR1
HALLMARK_IL6_JAK_STAT3_SIGNALING	0.000158328	0.00119904	-0.625722	-2.23299	0	76	IL6|CXCL10|CXCL9|LTB|CXCL11|IL2RG|IL12RB1|IL1B|CSF2RB|IL3RA|ACVRL1|ITGA4|IRF1|CD36|STAT1|IL15RA|IL9R|CRLF2|CSF3R|CSF1|A2M|CD44|SOCS3|CD38|FAS|CCR1|PIK3R5|IL17RA|PIM1|CXCL13|IRF9|TGFB1|LEPR
HALLMARK_IL2_STAT5_SIGNALING	0.000281492	0.00119904	-0.436406	-1.76897	1	186	CXCL10|CCND2|LTB|AGER|TNFRSF9|CD79B|GBP4|CD48|SELL|CCR4|SELP|RHOH|EOMES|IRF8|IL3RA|BCL2|ICOS|IL10RA|GLIPR2|IRF4|CTLA4|CST7|FGL2|IL2RB|CD83|LRRC8C|SOCS2|BATF3|TRAF1|ADAM19|FLT3LG|TIAM1|PHLDA1|GPR65|SLC2A3|CSF1|RGS16|SLC39A8|CD44|BMP2|IL1RL1|PIM1|MAFF|COL6A1|RORA|CAPN3|PRKCH|PRAF2|CD86|COCH|TLR7
HALLMARK_COMPLEMENT	0.000282526	0.00119904	-0.416212	-1.68356	1	182	LTF|CR2|GP1BA|MMP12|IL6|GZMB|MMP8|CD40LG|CCL5|PLA2G7|GZMK|RASGRP1|LCK|IRF1|WAS|PLEK|CD36|TNFAIP3|LCP2|JAK2|PSMB9|GZMA|CR1|DOCK10|CASP1|FCN1|GNG2|ERAP2|ZFPM2|PIK3R5|PLAT|CASP10|GATA3|PIM1|PIK3CG|APOBEC3G|MAFF|FYN|F5|F10|L3MBTL4|ITGAM|F8|LAP3|DUSP5|SPOCK2|FCER1G|SERPINE1|NOTCH4|PHEX|IRF7|SH2B3|EHD1|PDGFB|DOCK4|C1R
HALLMARK_PROTEIN_SECRETION	0.000284981	0.00119904	0.430821	1.74608	0	95	KRT18|TSPAN8|ICA1|TOM1L1|TMED2|BNIP3|SCRN1|ERGIC3|RAB9A|CD63|ARF1|TMED10|OCRL|TSG101|LAMP2|RAB5A|SOD1|CLTC|VAMP7|ARCN1|RAB2A|COPB1|ANP32E|AP3S1|CLN5|YKT6|COPB2|ARFGEF1|YIPF6|RAB22A|CLCN3|SCAMP1|CLTA|ARFIP1|ATP6V1B1|AP2M1|LMAN1|COG2|VPS45|STX7|AP2B1|ZW10|EGFR|RAB14|IGF2R|ARFGEF2|ATP1A1|ARFGAP3|SEC31A|RER1|SCAMP3|GNAS|AP2S1|NAPG|ATP7A
HALLMARK_DNA_REPAIR	0.000321854	0.00119904	0.383325	1.6676	0	147	MPC2|CCNO|CLP1|CETN2|SURF1|SUPT4H1|TMED2|GTF2A2|POLR2J|POLR2K|ZWINT|NME4|MRPL40|TSG101|POLR2I|BCAM|RPA3|BCAP31|NCBP2|TARBP2|DAD1|TYMS|GSDME|POLR2C|APRT|POLR2D|COX17|VPS37B|GPX4|ADRM1|SMAD5|POLR2F|GTF2H5|RAE1|SEC61A1|TAF9|STX3|ARL6IP1|TAF13|POLR2E|TAF10|TAF6|NELFE|TK2|NELFCD|PCNA|EDF1|SNAPC5|FEN1|POLR1C|MPG|IMPDH2|NUDT21|DDB1|POLR2G
HALLMARK_ESTROGEN_RESPONSE_LATE	0.000342114	0.00119904	0.404321	1.8131	0	182	NMU|IMPA2|IGSF1|S100A9|PTGES|OVOL2|TST|TRIM29|SCNN1A|OPN3|TJP3|PERP|ASS1|CCNA1|TFPI2|TFAP2C|ALDH3B1|SERPINA3|DNAJC12|SULT2B1|GJB3|AGR2|COX6C|TPD52L1|PKP3|KRT19|SORD|CPE|PLAAT3|MDK|CDH1|UGDH|TPBG|SEMA3B|RAPGEFL1|ST14|GALE|CCND1|LLGL2|TOB1|SLC7A5|DHCR7|SLC27A2|LSR|LAMC2|FOXC1|HOMER2|PRLR|ANXA9|TOP2A|BLVRB|FKBP4|DYNLT3|DLG5|ETFB|SERPINA1|FRK|MAPT|SLC29A1|RPS6KA2|SERPINA5|ACOX2|EMP2|GPER1|MEST|OLFM1|…
HALLMARK_GLYCOLYSIS	0.000344709	0.00119904	0.476855	2.13859	0	183	CHST4|CHST6|CLDN3|ELF3|PKP2|SRD5A3|ANG|SLC25A10|P4HA1|IGFBP3|GLRX|SLC16A3|GPR87|SLC35A3|CAPN5|PPIA|TPBG|ALDOB|SPAG4|ERO1A|GPC4|SDC1|NSDHL|STMN1|B3GNT3|AGRN|GALE|MIF|HSPA5|MET|B3GAT1|CDK1|CHPF|FAM162A|BIK|MDH2|BPNT1|CASP6|PC|IL13RA1|DEPDC1|GLCE|FKBP4|HS6ST2|HS2ST1|IDH1|TXN|KDELR3|SOD1|TALDO1|ALDOA|CENPA|ENO1|B4GALT4|GMPPA|GCLC|GALK2|GOT1|CACNA1H|RRAGD|DSC2|PSMC4|LDHA|VEGFA|PGK1|KIF20A|PGAM1|LHPP|B…
HALLMARK_ESTROGEN_RESPONSE_EARLY	0.000345185	0.00119904	0.358847	1.61486	0	186	ELF3|PTGES|OVOL2|MUC1|KRT18|SCNN1A|OPN3|CLDN7|TJP3|MSMB|RHOD|KRT8|TFAP2C|ALDH3B1|SULT2B1|TMEM164|TPD52L1|LAD1|ESRP2|KRT19|PLAAT3|DEPTOR|TPBG|TSKU|AQP3|SEMA3B|RAPGEFL1|TBC1D30|TUBB2B|CCND1|SNX24|SLC7A2|TTC39A|TOB1|SLC7A5|DHCR7|SLC27A2|FOXC1|SYT12|ANXA9|BLVRB|SLC39A6|FKBP4|DYNLT3|ZNF185|GREB1|FRK|RAB17|MAPT|RPS6KA2|FHL2|THSD4|OLFM1|FKBP5|KRT15|BAG1|NPY1R|WWC1|REEP1|ENDOD1
HALLMARK_MYC_TARGETS_V1	0.000359712	0.00119904	0.489996	2.2142	0	199	PRDX4|HSPE1|AIMP2|PPIA|PSMA2|EIF1AX|ILF2|COX5A|HSPD1|PSMB3|NDUFAB1|PSMD7|ACP1|CCT3|TCP1|HDAC2|CBX3|TUFM|PHB|EXOSC7|HDGF|HDDC2|VBP1|NCBP2|CSTF2|PHB2|RAN|RAD23B|TYMS|GLO1|PSMD14|TXNL4A|ERH|VDAC1|KPNA2|CDC20|TOMM70|GNL3|EIF2S2|PSMC4|LDHA|APEX1|MRPS18B|PSMD3|PGK1|MCM2|UBE2L3|RPS10|CDK4|COPS5|SSB|PRDX3|EIF4H|CCT2|MRPL9|PSMA1|AP3S1|RRP9|SNRPD2|SLC25A3|C1QBP|YWHAQ|PSMD8|CNBP|GOT2|EIF3B|SSBP1|RSL1D1|PCNA…
HALLMARK_OXIDATIVE_PHOSPHORYLATION	0.000359712	0.00119904	0.607278	2.74418	0	199	ATP1B1|UQCR11|COX6A1|NDUFB4|COX7A2|UQCRQ|ATP6V0E1|UQCR10|COX6C|MRPS15|PDK4|PHYH|NDUFA8|UQCRC1|NDUFA1|COX7B|COX6B1|UQCRH|SURF1|NDUFA9|NDUFS8|NDUFA6|MRPL15|FDX1|ATP5MC3|NDUFA4|LDHB|UQCRFS1|ATP5PB|MPC1|ATP5PD|ALDH6A1|NDUFC2|COX5A|COX5B|ATP5MC1|AIFM1|DLAT|ATP5F1B|ECI1|COX7C|TIMM8B|VDAC2|COX8A|MDH2|NDUFAB1|CYCS|ISCA1|TOMM22|COX7A2L|MRPS30|NDUFC1|IDH1|ATP6V1E1|TIMM17A|ACAA2|ETFB|TIMM10|SLC25A5|FH|SDHB|…
HALLMARK_ADIPOGENESIS	0.00105522	0.00329757	0.347933	1.57021	2	192	TST|CMBL|UQCR11|OMD|COX6A1|SLC25A10|UQCRQ|UQCR10|PHYH|UBC|UQCRC1|COX7B|SQOR|SNCG|JAGN1|MRPL15|ACADS|CDKN2C|CD151|CPT2|APLP2|AIFM1|TOB1|DLAT|DHCR7|COX8A|TKT|MDH2|NDUFAB1|COQ9|IDH1|ACAA2|ETFB|C3|GHITM|SDHB|SOD1|SCP2|TALDO1|ALDOA|NDUFS3|ESRRA|GRPEL1|GPX4|DNAJB9|NDUFB7|ATP5PO|BCL2L13|SAMM50|FZD4|DHRS7|RAB34|CHCHD10|QDPR|RETSAT|RTN3|PRDX3|G3BP2|MGST3|SUCLG1|CMPK1|MTCH2|ECHS1|NKIRAS1|REEP5|REEP6|ARL4A|…
HALLMARK_MTORC1_SIGNALING	0.00179083	0.00526715	0.325011	1.4691	4	198	P4HA1|GLRX|FKBP2|SORD|HSPE1|PPIA|SDF2L1|EEF1E1|TMEM97|ERO1A|UNG|GSR|HSPA5|ARPC5L|ATP5MC1|PRDX1|HSPD1|SLC7A5|DHCR7|STIP1|TXNRD1|GAPDH|HSP90B1|BCAT1|IDH1|PSMB5|ALDOA|ENO1|SQSTM1|PSMD14|GCLC|PSPH|SKAP2|GOT1|PSMD12|LTA4H|HMGCS1|PSME3|CACYBP|RPN1|EIF2S2|PSMC4|LDHA|RAB1A|CD9|HSPA4|PGK1|FDXR|PIK3R3|MCM2|QDPR|ATP2A2|COPS5|PSMA3|DDIT3|SLC37A4|RIT1|RRP9|NFYC|AK4|PNO1|SLC2A1|YKT6|ATP6V1D|XBP1|ACTR2|TES|SERP…
HALLMARK_APICAL_JUNCTION	0.00890208	0.024728	-0.355245	-1.43587	62	181	CLDN18|PTPRC|SLIT2|CD274|VCAM1|ACTG2|COL9A1|EVL|LAYN|CD209|MAPK11|FYB1|MMP9|RAC2|TRAF1|SPEG|NEXN|FLNC|ARHGEF6|DSC1|CX3CL1|ICAM2|EPB41L2|COL16A1|PARD6G|SDC3|ADAM23|SGCE|NEGR1|MMP2|FSCN1|CDSN|PLCG1|ITGA9|ICAM5|CD86|PDZD3|CDH11|INSIG1|AKT3|TMEM8B|MYH10|TRO|SORBS3|ACTN1|CALB2|TNFRSF11B|NRXN2|SIRPA|KCNH2|MYL9|CLDN5|GNAI2|BMP1|MSN|ADAMTS5|ZYX|JAM3|PKD1|SYK|TGFBI|WNK4|ICAM1|ATP1A3
HALLMARK_KRAS_SIGNALING_DN	0.0109662	0.0288585	-0.383018	-1.47631	73	123	SCGB1A1|TCL1A|AKR1B10|GP1BA|ITIH3|COL2A1|DCC|CD80|CD40LG|TEX15|RSAD2|KRT5|IFI44L|RYR2|TENM2|MEFV|CCR8|KCND1|MX1|ABCB11|SLC12A3|EGF|CAPN9|SPHK2|CACNA1F|TENT5C|MAST3|KRT1|SLC16A7|BTG2|TG|PDCD1
HALLMARK_REACTIVE_OXYGEN_SPECIES_PATHWAY	0.018027	0.0450676	0.4321	1.52938	71	47	MBP|MGST1|NDUFB4|GLRX|PRDX4|NDUFA6|GSR|PRDX1|LAMTOR5|TXNRD1|TXN|SOD1|PRDX2|SRXN1|GCLC|NQO1|GPX4|SELENOS|PRDX6|OXSR1|PFKP

## Sheet: Supplemental Table 13
MET amplified vs non-MET amplified comparison cohort (sm34): TMM-normalized, log2-transformed gene expression matrix (low expression genes removed); 19947 protein-coding genes kept
Sample ID	BA6	BA38	BA43	BA44	BA45	BA46	BA75	BA35	BA76	BA77	BA78	BA79	BA80	BA81	BA82	BA83	BA84	BA85	BA86	BA87	BA88	BA89	BA90	BA12	BA91	BA92	BA59	BA20	BA11	BA69	BA70	BA28	BA29	BA31
Gene	T116_STA123A156	T133_STA123A157	T168_STA123A158	T169_STA123A159	T170_STA123A160	T172_STA123A101	T18_0422_2_STA123A149	T19_0009_2_STA123A111	T19_0014_2_STA123A116	T19_0016_2_STA123A117	T19_0017_2_STA123A118	T19_0018_2_STA123A119	T19_0020_2_STA123A121	T19_0022_2_STA123A123	T19_0035_2_STA123A133	T19_0036_2_STA123A134	T19_0037_2_STA123A135	T19_0038_2_STA123A136	T19_0039_2_STA123A137	T19_0040_2_STA123A138	T19_0044_2_STA123A140	T19_0045_2_STA123A141	T19_0046_2_STA123A142	T19_0047_2_STA123A143	T19_0049_2_STA123A145	T19_0050_2_STA123A146	T231_STA123A164	T40_STA123A151	T500_STA123A169	T504_STA123A171	T505_STA123A172	T86_STA123A100	T87_STA123A152	T96_STA123A154
TSPAN6!ENSG00000000003	4.23	3.11	4.99	5.9	5.18	5.4	5.25	3.69	7.22	3.99	5.43	4.17	3.32	5.72	5.67	4.25	5.1	5.37	3.91	4.68	5.74	5.21	5.15	5.23	3.44	6.15	5.19	4.66	5.78	5	5.68	5.04	5.27	5
TNMD!ENSG00000000005	-4.96	-5.11	-6.98	-6.55	-3.43	-7.21	-6.92	-0.36	0.65	-4.28	-4.27	-4.04	-6.87	-6.8	-5.99	-6	-6.68	-6.8	-5.12	-5.72	-5.98	-2.58	1.59	-3.79	-7.46	-5.22	-6.49	-6.58	-4.15	-3.91	-0.18	-7.54	-6.73	-1.76
DPM1!ENSG00000000419	5.83	6.91	6.84	7	6.88	6.56	6.2	5.42	5.34	6.71	6.35	6.37	6.34	5.74	5.27	5.77	7.48	6.91	6.05	6.12	6.71	6.14	5.96	5.97	6.26	7.06	7.24	6.41	6.86	6.62	6.71	7.23	6.34	6.1
SCYL3!ENSG00000000457	4.46	4.37	3.59	4.41	4.23	3.71	3.79	3.84	4.6	4.52	4.2	3.71	5.75	4	5.66	4.51	3.7	4.03	4.85	4.44	4.21	4.32	4.58	5.21	3.4	5.09	4.21	3.96	3.95	3.44	4.38	3.85	4.28	3.49
C1orf112!ENSG00000000460	4.31	5.1	5.72	4.62	6.14	6	4.89	4.67	4.56	5.9	4.58	4.69	5.72	4.83	4.79	6.05	5.18	4.93	3.82	5.63	6.12	5.89	5.97	6.25	4.44	5.82	5.57	4.78	5.12	5.51	5.86	5.35	6.05	5
FGR!ENSG00000000938	3.33	2.84	3.56	2.26	2.87	3.36	3.08	2.78	3.26	2.05	4.38	2.8	-0.16	1.8	1.84	-0.17	3.44	3.14	2.67	3.18	2.41	3.41	2.4	2.15	3.97	2.27	3.23	1.44	2.55	3.47	4.11	2.23	1.7	3.34
CFH!ENSG00000000971	9.71	7.37	4.97	7.63	9.28	8.53	9.49	9.22	10.61	7.71	10.41	8.03	7.7	9	8.26	7.93	9.72	9.63	9.27	10.48	6.41	9.48	9.6	9.83	7.67	8.01	10.36	10.18	10.29	6.96	9.91	7.45	9.66	6.76
FUCA2!ENSG00000001036	5.15	4.84	6.69	5.45	5.31	5.76	5.48	4.02	4.84	5.01	5.4	5.05	3.7	6.68	5.97	5.47	5.46	5.11	5.82	5.11	4.95	5.52	5.38	5.44	5.12	5.82	6.88	5.24	4.8	5.38	6.01	5.16	5.31	5.21
GCLC!ENSG00000001084	6.6	8.79	5.45	6.41	10.9	7.75	9.84	6.53	4.86	6.76	6.94	8.17	9.33	8.57	8.36	6.94	7.39	7.62	7.08	6.14	6.44	7.14	7.47	4.49	6.73	5.94	9.19	8.51	7.18	7.04	7.38	10.18	6.55	6.88
NFYA!ENSG00000001167	4.91	4.94	4.59	6.69	5.7	4.72	4.68	5.59	4.28	5.2	4.38	4.83	4.66	4.91	5.31	5.42	6.61	5.02	4.19	5.02	5.62	4.74	5.4	4.32	4.35	5.82	4.92	5.17	4.99	4.31	4.93	4.73	5.46	4.95
STPG1!ENSG00000001460	1.94	1.28	3.23	1.56	1.75	1.38	0.96	1.28	2.45	2.96	2.71	3.86	2.94	3.18	3.55	2.82	3.76	2.83	2.75	3.3	2.86	1.91	1.73	2.85	3.77	3	1.83	2.21	2.58	2.15	1.64	3.3	3.09	2.26
NIPAL3!ENSG00000001461	4.23	3.13	2.98	3.95	4.21	4.31	2.95	4.1	4.81	3.46	3.68	4.83	4.48	3.81	4.24	3.84	4.27	4.19	4.71	4.81	4.34	3.81	4.15	5.32	4.78	4.39	3.73	4.46	5.26	3.92	3.99	5.5	3.79	5.16
LAS1L!ENSG00000001497	5.27	4.86	5.87	5.2	5.78	5.14	5.34	4.4	4.81	4.86	4.67	5.38	4.78	5.68	4.8	5.08	5.26	5.33	4.71	4.74	5.62	5.01	5.3	4.81	4.54	5.67	6.04	5.79	5.59	5.63	5.27	4.87	6.48	4.84
ENPP4!ENSG00000001561	5.03	4.32	3.24	5.35	3.11	3.38	4.71	3.71	4.7	4.62	4.95	4.05	4.86	4.34	4.55	4.1	4.65	3.48	4.41	4.44	5.78	4.17	3.63	5.34	4.08	5.04	5.92	5.61	4.25	2.83	4.78	4.18	4.27	4.34
SEMA3F!ENSG00000001617	4.25	2.61	1.78	4.56	2.5	3.06	3.92	3.28	3.56	3.62	4.4	1.8	3.35	3.7	3.17	5.43	2.25	3.38	6.87	4.2	3.21	2.76	2.99	2.29	3.09	3.53	3.96	5.6	6.13	2.62	3.09	2.56	2.57	2.91
CFTR!ENSG00000001626	-2.98	1.24	-1.01	-5.02	1.24	0.31	0.5	2.33	2.24	5.32	3.91	-0.03	6.05	0.4	1.46	-1.82	0.15	-1	4.42	0.6	2.85	3.05	1.71	5.82	2.8	3.43	2.09	4.1	-0.29	5.13	-0.59	-1.91	-3.63	-0.27
ANKIB1!ENSG00000001629	6.27	6.66	8.76	8.36	8.31	8	6.41	7.62	6.75	7.73	7.31	7.57	7.51	7.47	7.22	7.6	7.52	8.28	6.87	7.3	7.32	8.66	7.75	6.92	7.48	6.67	7.03	7.13	7.04	6.98	8.15	7.98	7.81	8.11
CYP51A1!ENSG00000001630	5.79	6.21	7.64	6.41	6.68	5.89	4.44	4.55	6.14	7.43	5.84	5.41	5.61	7.03	6.64	6.77	5.14	6.19	5.69	4.45	5.5	5.01	5.89	5.82	4.9	5.88	7.47	7.2	5.78	5.25	5.38	6.84	7.08	6.26
KRIT1!ENSG00000001631	5.96	7.24	7.69	7.34	7.1	7.22	5.72	6.77	6.61	6.67	6.6	6.24	7.1	6.76	6.74	6.91	6.15	7.11	6.74	6.78	6.75	7.21	6.89	6.84	6.37	5.56	6.54	6.89	6.42	5.32	7.34	7.91	6.44	7.05
RAD52!ENSG00000002016	3.56	2.01	3.41	3.26	3.38	3.97	3.69	4.08	3.17	3.86	3.57	4.27	4.31	4.74	3.9	3.88	3.7	3.61	3.2	4.17	4.13	3.7	2.93	3.3	3.14	2.82	4.54	3.31	3.15	2.27	3.15	4.62	3.29	3.98
BAD!ENSG00000002330	1.31	2.48	3.01	2.3	1	1.47	0.82	1.28	0.67	0.48	1.48	0.62	0.96	0.87	1.34	1.08	-0.05	0.43	0.08	0.81	1.49	1.12	1.26	2.6	1.08	2.26	2.13	1.27	1.39	2.39	1.43	2.11	2.2	1.45
LAP3!ENSG00000002549	6.77	6.83	7.09	6.95	7.51	8.72	6.07	6.7	6.35	7.39	7.12	6.33	5.88	6.17	6.04	5.59	6.61	8.08	6.56	8.65	5.67	6.83	7.07	6.3	6.71	5.9	7.09	7.08	5.99	8.21	7.5	5.82	7.88	7.56
CD99!ENSG00000002586	7.78	7.98	8.43	8.14	8.07	7.41	8.05	8.73	7.92	6.36	7.63	8.42	5.81	7.15	5.06	7.29	6.74	6.37	7.69	7.9	7.45	6.95	8	7.81	7.73	7.71	8.26	7.85	7.11	8.74	7.25	7.66	7.84	8.35
HS3ST1!ENSG00000002587	0.14	-1.38	-0.92	0.16	2.8	0.8	2.79	1.4	0.96	-0.66	1.57	0.44	-0.03	-0.04	-0.07	-0.03	3.26	2.31	-0.13	0.75	2.56	-0.28	3.51	-0.13	2.22	0.29	1.63	1.91	2.71	-0.16	-1.2	-0.49	2.79	0.71
AOC1!ENSG00000002726	5.74	-1.95	-5.67	-3.01	2.12	4.95	3.28	3.03	-0.43	-1.58	5	2.86	4.11	-3.3	-4.53	0.31	-4.02	4.5	5.63	2.29	3.32	2.85	4.18	7.03	2.42	-2.93	5.7	4.03	-2.73	-2.72	2.6	-2.7	-1.87	2.42
WNT16!ENSG00000002745	-6.38	-5.11	-1.73	0.72	-3.53	-3.77	-6.92	-0.09	-2.54	5.92	-3.07	-1.69	-1.52	-3.63	-5.99	-2.6	-6.68	-0.63	-3.06	-5.72	-0.27	-6	-1.09	-6.23	-2.45	-7.3	-1.77	3.69	-1.81	-4.48	-3.54	1.38	-0.63	-0.78
HECW1!ENSG00000002746	2.48	1.73	4.5	0.23	5.78	1.21	2.73	2.63	1.58	-0.86	1.75	1.59	3.52	-3.5	2.18	1.49	1.78	2.45	3.66	1.64	2.54	2.66	1.93	2.47	1.33	1.41	2.28	-1.39	0.93	4.53	1.06	1.53	1.7	4.4
MAD1L1!ENSG00000002822	5.04	6.14	6.49	5.91	6.01	4.2	4.08	5.34	4.9	4.5	4.53	4.35	5.43	4.7	5.19	5.51	5.69	4.68	4.2	4.44	4.48	4.46	4.88	4.32	4.8	5.18	4.14	4.51	4.91	5.53	4.45	5.02	4.58	4.71
LASP1!ENSG00000002834	6.28	6.06	6.67	6.88	6.24	6.79	6.48	6.37	6.33	6.43	6.03	6.78	5.6	5.57	6.18	6.03	6.6	6.87	6.36	6.64	5.94	5.89	6.17	6.85	7.38	6.82	7.81	5.73	5.98	6.04	6.12	6.93	6.25	6.28
SNX11!ENSG00000002919	3.71	5.11	4.21	2.02	3.69	4.44	4	3.54	3.64	4.21	3.7	3.71	3.41	3.87	3.96	2.83	4.05	3.45	3.56	3.91	3.71	4.59	3.19	3.93	3.61	4.28	3.21	4.45	4.43	4.03	4.52	3.67	4.97	4.26
TMEM176A!ENSG00000002933	6.14	0.91	2.33	0.85	3	6.22	2.96	5.09	2.84	1.15	6.19	2.65	3.84	1.98	-0.11	3.67	2.99	6.03	5.45	4.41	3.54	3.75	5.99	7.39	3.01	1.75	6.52	6.44	1.73	3.7	4.42	2.33	3.41	3.47
M6PR!ENSG00000003056	6.19	5.73	7.1	6.1	6.19	6.92	6.72	6.59	5.69	6.52	6.14	5.98	5.68	6.52	6.2	6.25	7.08	6.31	6.52	6.33	5.95	5.92	5.49	6.05	6.39	6.56	6.71	5.66	5.9	5.91	6.09	5.83	7.27	6
KLHL13!ENSG00000003096	-0.28	1.08	1.98	4.9	2.67	-0.17	0.35	0.25	0.01	1.51	4.03	-0.3	1.02	0.16	1.8	0.79	1.49	4.57	-0.17	-0.12	0.95	-1.06	-1.34	2.4	0.19	0.75	-1.67	-0.69	2.8	2.35	-1.53	-2.76	4.19	1.72
CYP26B1!ENSG00000003137	0.54	2.53	2.26	4	0.81	2.36	2.62	2.01	0.06	2.26	3.22	1.15	0.78	3.05	1.95	-0.15	1.31	-0.63	1.39	2.55	0.4	0.85	2.54	-3.03	0.79	2.09	2.16	0.94	1.83	2.93	-0.85	0.88	3.24	1.72
ICA1!ENSG00000003147	6.9	7.61	5.36	6.12	6.36	5.18	5.92	5.05	5.84	6.07	6.13	5.24	7.17	6.96	7	6.31	7.75	6.02	6.54	6.04	7.11	4.76	3.24	6.59	4.02	6.55	6.35	7.34	6.14	3.71	5.39	6.23	4.94	4.31
DBNDD1!ENSG00000003249	1.4	1.59	2.26	2.49	1.11	1.44	-1.5	0.44	1.53	1.07	1.52	1.55	0	1.25	2.22	1.18	0.79	0.75	0.56	-2.34	-2.64	-1.18	-0.46	0.61	0.61	1.96	0.52	1.22	-2.1	1.17	-1.06	0.86	-0.12	0.8
ALS2!ENSG00000003393	6.45	8.06	6.7	6.58	6.7	6.04	6.6	5.96	6.03	7.26	6.52	6.45	7.65	6.61	6.72	7.53	6.86	5.86	6.68	6.28	7.48	6.16	6.42	6.19	5.86	6.86	6.55	6.22	7.04	6.63	6.13	6.59	6.36	6.44
CASP10!ENSG00000003400	3.93	4.83	3.09	3.14	5.29	4.51	3.89	4.77	6.2	2.85	5.27	5.17	4.05	3.84	3.57	2.46	4.59	5.59	4.81	5.82	3.09	5.27	5.75	6.68	4.45	4.69	5.13	3.79	4.45	3.14	5.09	4.23	3.96	4.17
CFLAR!ENSG00000003402	7.88	7.4	7	8.67	7.44	8.3	6.79	8.78	7.04	5.37	7.31	8.47	7.13	6.71	7.13	6.64	7.4	8.63	7.35	8.91	6.64	8.27	8.38	7.16	7.18	6.73	7.27	7.07	7.61	7.1	8.29	8.27	8.21	7.91
TFPI!ENSG00000003436	6.83	3.67	6.82	4.41	4.79	5	7.68	5.86	9.57	3.58	7.11	4.36	2.78	8.06	5.07	2.22	5.6	5.18	6.46	7.14	6.02	5.48	6.65	7.69	7.57	6.3	6.81	3.85	6	2.35	5.65	6.87	5.7	4.06
NDUFAF7!ENSG00000003509	5.57	6.73	5.62	4.46	5.71	4.97	5.59	5.68	5.4	5.33	5.75	5.46	6.3	6.3	5.85	5.74	6.75	4.98	5.56	5.97	5.9	6.17	5.42	5.67	5.28	5.37	5.38	5.4	5.87	5.33	6.12	5.3	4.75	5.58
RBM5!ENSG00000003756	7.16	8.21	7.28	7.74	7.05	6.83	7.75	7.54	8	6.87	7.2	7.73	8.33	7.59	6.5	7.52	6.86	7.1	7.46	7.49	6.75	7.66	7.67	7.49	7	7.35	7.12	7.25	6.78	7.7	8.2	7.62	6.8	7.67
MTMR7!ENSG00000003987	2.3	1.94	1	1.33	-0.53	1.88	0.71	-1.22	0.01	-0.2	0.51	0.85	1.94	-2.02	-0.77	0.31	-0.99	-0.78	0.77	-0.04	4.06	3.4	-0.02	6.46	0.84	1.72	-1.25	3.25	1.49	2.42	3.53	-0.66	0.51	3.41
SLC7A2!ENSG00000003989	7.78	3.44	6.76	3.5	1.8	1.91	6.5	3.51	3.06	1.65	5.89	2.11	7.84	5.72	1.16	1.84	4.58	1.18	6.91	6.38	7.38	4.29	2.68	7.34	2.91	1.36	2.41	6.73	4.38	3.96	4.26	5.17	4.12	2.88
ARF5!ENSG00000004059	5.05	4.65	4.79	5.6	4.25	4.57	3.49	4.01	4.6	4.97	4.36	4.73	4.06	5.32	4.82	4.53	3.62	4.86	4.06	4.55	3.91	4.99	4.77	4.22	5.1	3.87	5.47	4.73	4.97	4.18	5.3	5.14	5.01	5.81
SARM1!ENSG00000004139	3.98	4.64	2.06	1.67	2.54	3.9	3.06	2.8	2.88	0.77	3.51	2.37	3.39	3.2	3.75	0.41	3.88	2.83	3.65	2.98	2.91	3.07	3.15	1.46	2.61	3.71	4.63	4.27	3.22	4.22	3.54	1.8	2.36	3.52
POLDIP2!ENSG00000004142	6.44	6.05	6.27	6.12	6.06	7.06	6.25	5.69	6.32	5.49	6.21	6.19	6.28	7.31	6.32	5.95	6.99	6.63	6.5	5.93	6.42	5.99	6.3	6.35	6.52	6.1	7.84	6.08	5.87	7.05	6.01	6.89	6.53	6.32
PLXND1!ENSG00000004399	6.46	6.27	6.13	7.49	6.74	8.03	6.59	7.15	9.23	6.06	7.74	5.68	6.18	7.35	5.52	5.45	6.49	6.66	6.61	6.98	6.06	8.29	7.86	5.97	6.74	5.6	5.96	6.84	6.45	6.4	8.59	7.95	7.28	6.61
AK2!ENSG00000004455	7.79	8.57	8.79	8.07	8.5	8.77	8.45	7.5	10.03	8.4	8.28	9.22	9.2	8.89	8.65	8.69	8.55	8.4	8.73	8.38	9.26	8.43	8.62	9	8.27	8.64	8.42	8.17	8.24	8.66	8.32	7.83	8.16	8.02
CD38!ENSG00000004468	4.21	1.04	4.09	3.79	3.47	2.34	3.1	2.27	1.91	2.29	4.4	1.87	4.6	3.23	-1.56	1.5	3.26	4.37	2.99	6.69	2.06	4.52	2.71	5.96	2.06	2.03	3.51	4.62	3.3	3.38	5.24	3.43	2.16	3.25
FKBP4!ENSG00000004478	6.37	5.82	7.01	5.51	4.98	7.12	6.43	7.07	5.41	6.94	5.16	6.13	5.82	6.4	6.9	6.93	6.15	5.64	5.8	5.93	5.57	4.6	4.58	5.5	6.14	6.5	6.87	6.69	5.5	5.73	4.91	5.72	9.07	5.26
KDM1A!ENSG00000004487	6.28	6.61	7.77	6.76	7.28	7.36	6.91	6.21	7.23	8.37	7.22	7.51	6.95	6.92	6.61	7.92	7.83	6.63	6.76	7.57	7.64	6.84	6.7	7.27	7.23	7.36	6.97	7.54	6.94	8.22	7.05	7.63	7.54	7.03
RBM6!ENSG00000004534	7.74	8.19	7.66	7.39	7.33	7.28	8.66	8.04	7.89	7.37	8.33	8.01	8.43	8.17	7.32	7.6	7.45	7.5	8.61	7.98	8.45	8.13	7.77	7.88	6.94	7.7	8.03	7.24	7.23	7.63	7.93	7.73	7.61	7.87
CAMKK1!ENSG00000004660	4.14	4.09	3.77	2.15	2.39	1.73	1.86	2.89	3.18	1.41	2.97	2.39	3.15	1.47	2.29	1.13	2.36	1.24	3.21	2.46	3.03	2.41	2.26	2.49	2.36	1.99	1.84	3.67	3.16	3.64	3.01	3.41	2.3	4.19
RECQL!ENSG00000004700	4.63	4.86	5.39	4.8	5.6	6.39	5.13	5.28	4.57	5.17	4.65	5.49	4.65	6.11	5.46	4.92	6.28	5.64	4.83	5.73	5.41	5.01	5.99	5.33	5.52	5.5	5.79	6.41	4.27	5.55	5.67	5.62	6.21	4.66
VPS50!ENSG00000004766	5.53	7.29	7.61	7.49	6.33	6.72	4.77	6.06	6	6.08	5.69	5.48	6.29	5.81	5.41	5.84	6.09	5.97	5.55	5.92	5.54	6.2	6.05	5.66	5.74	5.45	5.7	7.04	5.99	6.05	6.57	6.88	6.45	6.27
HSPB6!ENSG00000004776	0.39	-1.33	-2.97	0.58	-0.44	1.33	1.79	1.1	2.11	-1.1	2.52	1.39	1.21	0.78	-0.45	0.05	0.9	0.63	1.54	-0.51	0.35	0.05	2.18	0.65	1.26	1.23	0.98	-0.52	0.07	-1.38	-1.74	-2.96	-0.76	0.86
ARHGAP33!ENSG00000004777	2.17	3.76	2.72	2.74	2.32	3.38	1.91	1.71	2.81	1.63	1.74	2.12	2.91	2.06	3.73	2.67	2.62	1.4	2.87	2.43	3.42	2.19	2.43	1.35	2.51	2.2	2.57	2.57	3.25	3.38	2.06	2.79	4.33	4.3
NDUFAB1!ENSG00000004779	5.02	4.44	4.96	5.28	5.01	5.14	4.52	3.52	4.36	4.7	3.94	4.82	4.06	4.84	4.83	4.35	4.86	4.81	5.15	4.08	5.7	4.17	3.49	4.72	4.74	4.53	5.84	5.3	4.89	5.25	4.98	5.07	4.66	4.64
PDK4!ENSG00000004799	5.65	4.31	4.58	4.33	3.7	4.12	5.98	6.57	6.37	3.67	6.81	5.89	4.44	9.13	8.75	2.21	5.65	5.29	5.44	6.59	4.39	5.31	4.98	8.16	5.69	3.46	4.25	6.23	3.72	4.42	5.95	5.44	2.29	5.3
SLC22A16!ENSG00000004809	-3.31	-5.11	-0.35	-5.24	-0.27	-0.16	-0.93	-2.96	0.64	-2.74	-1.17	-1.66	-2.96	-0.48	-2.63	-4.4	-3.33	-0.06	-0.17	-2.25	-5.98	-2.86	0	-1.52	-1.46	-1.2	-1.26	1.12	-0.99	-0.83	-3.62	-2.61	-1.65	-3.52
ZMYND10!ENSG00000004838	-0.94	-1.65	-2.22	1.82	-1.2	-1.56	1.35	-0.18	-0.61	-2.14	-0.09	1.51	1.05	-2.32	1.72	-0.72	-1.01	-1.9	-2.72	1.44	-3.96	-2.24	-0.98	0.54	-1.45	0.09	-3.3	-0.8	-1.37	-0.7	-1.86	-0.95	-0.44	-1.04
ABCB5!ENSG00000004846	-6.38	-1.45	-3.45	-1.48	-2.82	-7.21	-2.44	1.98	-0.45	-0.54	-1.77	-1.27	-1.71	-0.92	-3.26	-6	-2.2	-4.89	-1.23	-5.72	-2.26	-3.67	-6.08	0.36	-1.6	-4.38	-5.5	-0.87	-1.42	-2.35	-2.93	-3.74	-4.13	-3.77
ARX!ENSG00000004848	-3.18	-1.48	-2.72	-6.55	-1.69	-1.49	-2.31	2.52	-0.2	-2.65	1.83	0.65	-0.46	1.86	-5.99	-2.5	-5.07	-3.08	0.54	-5.72	-3.69	-6	-1.59	-1.94	-0.25	-1.81	-2.53	-2.17	-0.38	-6.05	-6.7	-4.21	-6.73	1.95
SLC25A13!ENSG00000004864	7.24	7.32	8.56	7.57	7.48	7.6	6.07	6.49	7.29	7.66	6.97	6.39	6.86	7.18	7.4	7.25	6.75	7.15	7.67	6.36	6.55	7.44	6.66	7.21	6.25	6.03	8.15	7.24	7.13	7.75	8.04	9.01	7.35	7.56
ST7!ENSG00000004866	5.75	4.74	8.08	7.52	7.93	5.77	5.01	5.38	5.39	5.48	5.26	5.13	6.07	5.57	5.84	5.28	4.47	6.31	5.7	5	5.15	5.95	5.44	6.56	5.51	4.64	6.02	5.73	5	7.58	5.71	6.92	7.98	5.79
CDC27!ENSG00000004897	5.31	5.96	6.17	5.5	6.71	5.42	5.91	5.89	5.45	6.7	5.89	5.8	5.97	6.76	6.25	6.57	6.81	6.55	6.1	6.64	6.12	6.88	5.96	6.06	6.61	6.18	5.53	5.85	5.38	5.79	7.08	5.79	7.21	6.06
SLC4A1!ENSG00000004939	-3.12	-3.07	-1.35	-0.27	-0.69	-6.27	-1.12	2.95	1.57	-0.68	2.02	0.91	2.36	0.81	2.54	-2.59	-0.85	-4.38	-0.28	-2.42	1.82	0.99	0.87	-1.19	2.85	1.08	-4.26	-4.42	-6.7	-3.58	0.64	-6.39	-6.73	-3.81
CALCR!ENSG00000004948	-1.17	-5.11	-1.77	-6.55	-4.26	-3.23	-0.95	1.42	-3.24	-1.7	-1.12	-0.94	-1.62	-0.74	0.6	-6	-5.02	-1.62	-3.25	-2.84	-4.33	-1.52	-0.19	-1.19	-2.42	-7.3	0.34	-1.29	-2.86	-6.05	-2.16	0.52	-5.07	-2.44
HCCS!ENSG00000004961	4.4	4.55	4.24	3.82	4.86	4.1	4.67	2.69	4.41	4.97	3.74	4.62	2.78	5.45	4.3	3.72	4.08	4.28	5.57	4.03	4.85	3.64	4.1	4.25	3.87	3.83	4.54	5.03	4.4	4.04	4.28	3.73	4.16	3.99
DVL2!ENSG00000004975	5.12	5.13	5.04	4.25	3.19	4.14	3.8	4.72	3.56	4.43	3.25	3.26	4.86	3.67	4.36	4.34	3.42	3.82	3.24	3.16	4.82	3.5	4.04	3.37	3.61	3.91	4.95	2.62	3.24	5.12	3.59	6.04	6.28	4.2
PRSS22!ENSG00000005001	2.26	4.93	-3.6	4.9	2.99	3.31	5.11	4.11	4.81	3.45	3.19	3.53	3.1	3.64	5.93	3.4	3.83	4.62	3.46	3.71	1.2	3.52	2.76	2.91	4.94	6.36	3.82	1.88	5.25	0.73	3.57	3.17	4.4	3.04
UPF1!ENSG00000005007	7.62	6.06	6.06	7.19	6.21	6.16	5.57	5.78	6.49	5.83	6.24	5.78	7.17	5.92	6.08	6.55	5.47	5.93	5.68	6.42	7.01	5.53	6.43	5.93	5.71	5.89	5.82	6.69	6.61	5.88	5.8	6.55	5.96	6.31
SKAP2!ENSG00000005020	5.79	5.45	5.31	5.02	7.98	5.16	7.28	6.34	5.47	6.69	5.75	7.53	7.13	6.4	6.33	5.56	6.19	7.33	5.64	6.11	4.7	5.82	7.07	5.01	6.96	6.86	5.36	5.1	6.05	5.76	5.92	6.98	5.84	6.37
SLC25A5!ENSG00000005022	6.44	6.66	7.76	6.43	6.86	8.48	6.11	5.25	6.44	6.26	6.46	5.73	5.37	7.37	6.67	5.3	7.43	6.65	8.21	5.66	7.09	6.49	6.38	6.99	7.3	6.95	8.18	7.88	6.73	6.85	6.42	6.04	7.53	5.9
MCUB!ENSG00000005059	2.67	3.1	4.76	3.22	4.53	3.18	2.77	3.22	3.62	1.94	3.57	5.36	3.21	3.76	1.82	3.42	4.71	4.82	3.22	4.54	2.69	4.41	4.89	3.04	4.33	2.37	3.34	2.81	2.83	5.15	4.4	3.92	4.84	4.12
HOXA11!ENSG00000005073	-6.38	1.88	0.73	-6.55	-4.53	-7.21	-0.49	0.61	-2.08	-0.29	-6.77	-5.8	-2.57	1.22	-2	4.05	-6.68	-6.8	-6.52	-5.72	-3.63	-6	-6.08	-4.58	-3.65	-7.3	-6.49	-2.78	-6.7	-2.95	-6.7	-7.54	-6.73	-5.69
POLR2J!ENSG00000005075	5.74	5.15	7.97	7.02	7.19	6.37	5.41	5.84	6.14	6.89	6.22	5.95	6.22	6.25	6.38	6.17	5.35	6.61	6.02	5.53	5.24	6.47	6.6	5.64	6.91	5.58	7	6.18	6.37	6.57	6.7	8.64	7.23	6.74
DHX33!ENSG00000005100	4.44	4.85	5.43	4.36	4.21	4.81	4.54	5.13	3.91	4.46	4.04	4.05	5.71	4.88	4.09	4.76	4.51	4.54	3.46	3.84	5.08	4.34	4.49	4.08	4.21	4.39	4.43	3.65	4.15	5.31	3.94	5.13	3.96	4.21
MEOX1!ENSG00000005102	-6.38	-5.11	-6.98	-6.55	-4.75	-7.21	-5.26	-3.2	-4.21	-6.85	-4.35	-5.82	-3.43	-6.8	-5.99	-6	-6.68	-5.15	-4.87	-5.72	-5.98	-6	-6.08	-6.23	-4.25	-7.3	-6.49	-6.58	-3.92	-6.05	-6.7	-7.54	-6.73	-7.32
THSD7A!ENSG00000005108	2.56	5.55	1.56	3.71	5.81	4.05	4.37	4.42	2.69	0.57	3.39	2.25	5.17	3.17	5.94	1.7	4.79	5.61	4.33	2.52	2.4	5.89	7.05	4.19	3.39	1.96	6.23	4.01	2.55	2.29	5.68	2.08	1.17	2.74
LIG3!ENSG00000005156	6.19	6.13	6.07	5.49	5.77	6.28	5.19	6.08	5.32	6.46	5.92	5.55	6.39	5.98	6.43	6.13	6.72	6.64	5.78	5.97	6.76	6.17	5.92	6.45	6.17	6.2	4.91	5.52	5.46	5.35	5.66	4.47	5.73	5.92
RPAP3!ENSG00000005175	5.16	5.15	4.97	4.49	5.92	5.7	5.93	4.1	5.3	6.22	4.89	5.53	5.89	5.25	6.7	6.24	6.04	5.8	5.52	5.08	5.88	6.08	5.15	5.29	5	6	6.31	6.62	5.66	5.33	6.4	5.47	5.13	5.2
ACSM3!ENSG00000005187	4.49	-0.14	-0.24	1.32	3.24	3.65	4.71	3.5	3.33	0.96	1.35	4.34	1.38	4.23	5.58	0.64	3.22	4.17	4.54	1.97	0.79	4.01	2.79	6.06	2.37	1.8	1.97	0.22	2.82	1.18	3.78	2.37	-0.64	1.52
REXO5!ENSG00000005189	1.01	3.7	2.05	2.8	2.82	2.86	1.97	3.26	3.36	3.96	1.9	2.93	1.58	2.36	2.32	3.73	2.91	2.96	1.96	2.66	4.23	3.83	1.71	4	2.83	2.28	3.89	3.21	3.34	3.16	2.5	2.48	2.82	2.12
CIAPIN1!ENSG00000005194	5.17	4.6	5.4	4.21	4.36	4.84	4.63	2.93	4.91	5.2	4.11	4.17	4.09	4.83	5.06	4.96	4.36	4.48	4.9	4.18	4.98	3.51	4.12	4.24	4.21	4.51	4.43	5.04	4.78	5.14	3.8	4.12	4.72	4.48
SPPL2B!ENSG00000005206	4.65	5.59	4.12	4.71	4.48	4.57	4.46	4.3	4.65	4.03	4.33	3.85	4.79	4.16	3.73	5.42	3.91	3.96	3.94	3.96	4.78	3.72	4.71	3.49	4.56	4.52	3.81	4.97	4.72	4.51	3.56	4.57	4.6	4.68
FAM214B!ENSG00000005238	2.26	2.9	2.24	3.89	1.62	2.27	3.62	2.82	2.75	1.64	3.15	2.43	2.37	2.22	2.46	1.22	2.58	2.58	2.52	1.95	1.91	1.52	2.43	2.99	3.04	1.49	1.86	1.43	2.44	2.9	1.88	2	2.04	2.91
COPZ2!ENSG00000005243	2.47	3.37	2.09	1.08	4.83	1.4	2.45	2.78	2.54	1.69	3.26	3.34	0.86	2.17	1.66	1.93	2.07	3.83	3.62	2.87	0.48	1.69	2.08	1.81	1.85	2.46	1.1	2.48	2.23	2.57	1.28	0.38	0.71	3.31
PRKAR2B!ENSG00000005249	4.35	4.98	5.42	4.91	4.6	2.91	2.9	4.36	4.95	1.05	4.98	3.07	6.16	1.7	0.5	1.1	2.29	2	2.25	3.31	4.45	2.58	3.07	3.02	3.16	2.62	4.89	5.04	3.75	5.29	3.06	1.78	2.75	4.51
MSL3!ENSG00000005302	4.65	4.45	4.84	4.96	5.5	4.37	5.04	4.21	4.75	4.56	5.13	5.37	4.56	5.21	5.02	4.4	4.69	4.81	4.62	5.93	5.27	4.9	4.67	3.72	4.49	4.49	4.69	5.51	5.02	4.77	5.51	4.86	4.82	5
CREBBP!ENSG00000005339	8.92	9.46	7.41	9.17	8.66	8.41	8.82	9.15	9.41	9.05	8.44	8.83	9.23	8.51	9.44	9.27	9.26	9.03	8.71	9.13	9.4	9.26	8.47	9.77	8.98	8.93	9	9.05	8.92	8.66	9.44	8.99	8.74	8.32
TSPOAP1!ENSG00000005379	4.09	2.23	1.97	0.41	3.59	2.63	0.48	4.06	4.05	1.66	4.11	1.9	4.44	1.31	1.49	5.14	2.5	1.86	2.45	3.41	5.18	2.88	3.44	3.03	2.63	1.63	2.09	0.43	3.55	3.74	1.17	-0.53	-0.75	4.61
MPO!ENSG00000005381	-2.41	-3.03	-3.53	-2.14	-1.97	0.82	1.14	1.35	1.53	1.08	0.23	0.75	-1.24	-3	-0.96	2.45	-2.13	-2.24	-3.4	-2.27	-2.56	-0.92	-0.05	-0.07	0.05	-0.42	0.12	-1.01	-1.85	-2.56	-2.33	-0.86	-3.01	-0.57
PON1!ENSG00000005421	2.34	-0.29	-1.63	-0.19	2.47	2.45	0.98	5.04	4.55	0.79	1.32	2.43	1	3.4	0.2	1.4	0.65	1.72	0.75	1.34	2.46	2.59	4.73	0.35	-1.59	-5.07	1.39	0.8	0.45	-2.39	2.47	3.1	-2.45	0.25
GCFC2!ENSG00000005436	4.43	4.34	5.54	4.91	4.64	4.38	4.91	4.14	4.74	5.71	5.25	4.69	5.1	5.88	5.58	5.03	5.52	4.81	5.07	4.67	4.35	4.75	4.56	4.97	4.77	5.02	5.34	4.61	4.73	4.27	5.28	4.71	4.65	4.74
WDR54!ENSG00000005448	1.66	2.88	3.94	2.12	1.31	3.48	2.45	2.46	1.79	3.62	1.94	2.62	2.09	0.69	-0.01	3.15	3.15	2.27	0.54	2.63	1.33	2.68	1.24	1.86	2.42	2.89	3.29	2.9	2.72	4.48	3.1	3.13	2.36	2.35
CROT!ENSG00000005469	4.25	6.3	4.54	5.96	5.3	4.51	3.92	1.95	3.42	4.52	4.66	4.12	3.87	3.66	5.34	3.67	4.25	4.24	4.56	4.5	3.36	4.93	3.2	3.56	2.66	4.47	5.03	4.67	6.89	3.02	5.81	6	5.36	4.35
ABCB4!ENSG00000005471	2.38	2.6	2.36	3.79	0.91	2.68	2.32	2.87	2.67	0.98	3.7	1.63	2.32	1.32	3.12	3.17	1.85	0.95	3.64	2.71	3.18	2.22	1.32	4.24	1.04	3.1	1.38	6.55	2	3.64	2.06	-0.67	-1.53	1.9
KMT2E!ENSG00000005483	8.23	9.75	9.9	9.64	9.15	9.39	7.82	8.54	8.46	9.07	8.38	8.24	9.05	8.28	8.66	8.9	8.16	8.83	8.53	8.57	8.64	9.14	8.58	9.12	8.64	7.98	8.89	9.5	8.88	8.78	9.5	10.3	8.94	9.18
RHBDD2!ENSG00000005486	5.11	4.11	3.88	4.58	5.21	4.54	5.18	5.72	5.84	5.77	5.41	4.67	4.77	3.73	6.21	5.37	4.74	5.8	5.27	5.23	4.93	5.44	5.62	5.23	4.88	4.12	4.18	4.81	4.97	3.74	4.03	3.5	4.38	4.9
SOX8!ENSG00000005513	-1.72	0.09	-6.98	-3.11	-0.87	-4.9	-2.43	-1.42	-3	-3.63	-1.29	-1.1	-2.29	-2.31	-4.7	-4.37	-6.68	-2.12	-0.94	-5.72	-1.41	-6	-6.08	-4.63	-0.29	-5.67	-6.49	-4.26	-1.06	-6.05	-3.05	-3.82	-3.52	0.59
IBTK!ENSG00000005700	6.44	6.41	6.98	7.28	6.55	7.19	7.2	7.37	7	7.05	6.85	7.08	6.3	8.58	7.16	6.87	8.17	7.81	8.03	7.18	8.02	7.5	7.21	8.24	6.51	7.64	7.55	7.06	6.46	6.47	7.64	7.17	6.24	6.42
ZNF195!ENSG00000005801	4.43	5.75	4.96	2.91	4.35	5	5.31	4.52	4.14	5.08	5.2	4.85	4.64	4.39	4.79	5.18	4.2	4.2	5.49	3.92	5.52	5.14	4.3	5	4.17	4.87	5.01	5.33	5.12	4.86	4.98	3.88	4.99	4.06
MYCBP2!ENSG00000005810	8.28	8.39	8.78	8.66	8.21	8.46	8.47	8.39	8.55	8.41	8.71	7.9	8.49	8.62	7.87	9.03	8.13	8.55	8.49	8.76	8.61	8.91	7.83	8.95	7.7	8.03	9.26	8.64	8.57	8.83	8.48	8.1	7.48	8.67
FBXL3!ENSG00000005812	4.71	4.61	4.55	3.7	4.47	4.57	4.48	4.32	4.58	4.62	4.79	4.78	4.51	5.03	4.4	5.24	4.57	4.7	5.05	4.81	5.05	5.25	4.55	5.11	3.98	4.5	5.24	4.81	5.22	5.12	5.12	5.56	3.55	4.66
ITGAL!ENSG00000005844	4.56	3.39	4.28	4.29	4.3	4.67	3.47	5.23	4.33	2.9	4.67	3.46	2.17	4.96	3.24	3.02	4.44	5.28	4.96	6.63	3.56	6.28	4.64	4.92	4.72	4.28	4.23	4.25	1.24	4.45	5.75	2.63	3.63	3.87
PDK2!ENSG00000005882	5.32	3.49	3.21	4.77	5.27	3.03	4.01	5.16	5.05	5.59	5.07	4.44	5.19	5.54	5.2	5.35	5.18	5.43	6.2	5	4.86	5.53	4.66	6.16	4.93	5.41	3.66	4.12	5.56	4.37	5.07	5.75	6.03	5.69
ITGA3!ENSG00000005884	9.01	7.24	8.97	9.87	8.85	9.68	7.19	9.78	8.35	5.48	7.01	9.49	7.89	8.18	6.69	5.76	9.42	9.36	7.94	9.53	8.4	10.09	8.36	7.87	9.89	7.58	6.43	8.27	10.01	9.31	10.33	9.16	10.66	9.5
ZFX!ENSG00000005889	6.21	6.86	6.49	6.73	7.4	6.42	6.27	6.64	5.98	6.84	6.61	7.11	6.2	6.89	6.96	6.4	5.85	6.11	6	7.23	7.3	5.8	6.42	6.09	5.46	5.96	6.58	7.15	6.19	6.12	6.44	6.82	7.68	7.22
LAMP2!ENSG00000005893	6.8	6.04	7.18	6.22	7.06	7	6.04	5.78	6.7	6.5	6.91	7.53	5.35	6.96	6.73	5.78	7.99	6.94	7.26	6.42	6.43	7.3	6.69	6.88	6.96	7.29	7.32	7.1	7.1	6.66	7.73	6.35	8.04	7.1
ITGA2B!ENSG00000005961	0.35	2.03	3.58	2.21	-0.15	-0.51	1.38	0.49	1.36	0.42	0.28	1.91	2.38	1.57	3.14	-0.8	-0.74	-0.25	0.13	0.26	1.81	0.52	1.91	0.13	2.37	2.23	-1.69	-4.53	0.6	2.97	-1.44	2.35	1.63	3.65
ASB4!ENSG00000005981	-6.38	-3.83	-1.81	-2.81	-1.65	-3.01	-2.76	0.77	1.16	-0.91	1.6	-1.31	-1.72	-2.48	-1.83	-0.35	-0.28	-1.14	-2.47	-2.01	0.12	-0.38	0.14	3.68	-1.41	-2.65	-0.98	-0.93	-0.5	-2.94	1.52	2.38	-3.6	-0.86
GDE1!ENSG00000006007	4.51	5.46	4.08	4.78	3.92	5.11	5.14	4.78	5.93	5.19	4.49	4.16	4.82	4.63	5.11	4.47	4.8	4.82	4.74	4.19	5.8	4.86	3.81	5	4.59	5.55	5.39	5.25	4.98	4.3	4.74	3.85	4.39	4.48
REX1BD!ENSG00000006015	2.79	2.52	2.84	2.97	2.03	2.05	0.67	1.48	2	-0.22	1.87	1.42	1.65	1.97	2.56	2.19	1.98	1.79	2.28	0.63	1.33	1.79	2.11	2.19	1.51	1.37	1.46	2.18	2.01	2.87	2.2	2.02	2.3	2.15
CRLF1!ENSG00000006016	3.6	1.51	-1.46	0.36	-2.41	-1.4	-2.62	-0.07	-1.86	-0.75	7.28	-1.78	6.55	-2.63	-1.59	-2.08	-2.35	0.65	1.7	-1.9	7.94	-3.54	-0.72	5.77	1.18	-3.4	-3.32	5.69	4.39	4.08	-3.21	5.57	-2.6	1.3
OSBPL7!ENSG00000006025	4.45	3.77	0.14	3.07	3.74	3.77	2.54	4.23	3.03	2.52	3.24	3.33	4.03	2.19	2.74	4.46	3.55	4.32	4.54	4.82	2.86	4.5	3.67	3.32	3.81	4.07	3.69	3.21	3	3.51	4.44	4.5	4.26	3.78
TMEM98!ENSG00000006042	3.8	2.53	-0.88	1.33	4.28	4.32	3.22	3.55	3.27	2.84	4.06	4.24	3.14	2.37	3.26	3.77	2.84	4.82	4.36	1.91	4.32	3.98	2.28	4.96	3.44	2.15	2.31	2.4	1.96	-0.53	4.6	1.03	-0.05	4.18
YBX2!ENSG00000006047	-1.03	3.31	1.29	3	3.39	3.88	0.15	2.21	-0.61	3.03	-0.13	3.32	-0.48	0.38	2.82	4.44	-1.59	4.21	1.99	0.12	0.99	2.95	2.52	3.39	0.12	4.13	3.06	2.4	2.02	3.76	2.69	0.02	5.73	2.41
KRT33A!ENSG00000006059	-6.38	-5.11	-6.98	-6.55	-8.11	-7.21	-4.12	0.37	-1.39	-1.9	-2.89	-2.89	-2.02	-6.8	-5.99	-3.19	-6.68	-4.88	-6.52	-5.72	-5.98	-6	-6.08	-6.23	-0.34	-7.3	-6.49	-6.58	-6.7	-4.48	-6.7	-0.8	-6.73	-7.32
MAP3K14!ENSG00000006062	2.96	5.38	6.09	5.4	3.59	5.22	3.92	4.7	3	2.79	3.87	3.42	3.42	3.26	4.52	2.5	4.64	3.82	3.78	4.17	3.72	4.56	3.61	4.27	5.01	4.63	2.99	3.65	4.02	5.49	4.76	3.92	5.26	3.81
ABCC8!ENSG00000006071	1.92	2.6	-0.96	0.49	-2.18	-2.1	0.4	3.04	0.72	-0.08	1	-0.25	1.24	-2.75	-3.55	1.76	-1.08	-0.4	1.03	-3.89	3.52	1.86	0.01	-1.7	1.36	3.1	-1.94	4.49	0.53	2.19	-3.34	-3.67	-0.17	4.23
CACNG3!ENSG00000006116	-3.24	-0.88	-5.53	-6.55	-8.11	-3.82	-2.34	-2.07	-3.06	-2.64	-2.08	-4.63	0.24	-4.43	-5.99	-6	-4.33	-5.19	-2.38	-2.25	-3.18	-3.67	-1.69	-6.23	-2.69	-7.3	-4.92	-6.58	-2.01	-6.05	-3.36	-7.54	-3.36	2.73
TMEM132A!ENSG00000006118	2.2	4.21	4.7	5.21	1.65	3.18	4.18	5.01	2.72	3.39	4.18	2.49	3.13	1.2	4.06	2.96	4.62	3.79	3.95	2.74	2.09	3.06	4.35	2.14	4.41	5.27	3.25	2.6	4.23	4.73	2.59	3.54	4.73	4.81
AP2B1!ENSG00000006125	8.11	8.47	8.95	8.61	8.81	9.09	7.82	7.5	7.63	8.79	7.92	8.68	8.16	8.33	7.86	8.22	9.65	8.87	7.95	8.54	7.87	8.1	7.75	8.67	9.05	9.05	10.12	8.43	8.03	8.9	8.32	9.91	8.71	8.53
TAC1!ENSG00000006128	-6.38	-5.11	-6.98	-6.55	-4.52	-7.21	-6.92	-2.07	-2.89	5.73	-3.1	-3.71	-2.32	-6.8	-1.2	-1.61	-6.68	-4.77	-6.52	-5.72	-5.98	-6	-4.18	-6.23	-4.92	-7.3	2.85	-3.58	0.51	-3.89	-6.7	-4.3	-5.19	1.96
ZNF263!ENSG00000006194	4.78	3.96	3.91	3.67	4.52	4.73	4.85	5.14	4.79	4.39	4.19	4.44	4.53	4.16	4.82	5.18	4.39	4.85	4.8	4.8	4.88	4.97	4.52	4.65	4.9	4.6	4.74	4.8	4.9	4.38	4.97	4.67	4.59	4.3
CX3CL1!ENSG00000006210	1.17	-1.86	-0.38	-0.25	2.78	5.25	0.93	4.19	2.74	-0.56	1.42	3.82	0.53	-0.34	1.44	-0.51	1.22	4.92	1.46	0.42	-0.12	2.5	4.19	1.14	3.36	0.49	-1.15	1.99	3.88	0.32	2.26	-0.42	0.67	3.1
SPATA20!ENSG00000006282	5.97	5.77	4.5	6.02	6.39	5.24	5.62	6.13	5.57	4.4	5.14	5.55	5.36	4.43	5.1	5.41	6.2	6.04	5.64	5.37	4.94	6.39	4.86	5.22	6.15	4.36	4.54	4.38	4.4	5.94	5.9	5.14	6.43	5.77
CACNA1G!ENSG00000006283	1.54	1.06	-3.84	1.69	-0.1	-1.85	1.36	0.95	0.57	-0.02	-0.43	0.64	0.78	-2.16	-0.28	-0.29	0.31	-1.42	-1.42	-2.77	1.11	-0.57	-0.06	-2.54	1.79	-0.56	-1.84	0.73	-0.02	-0.72	-0.25	-2.89	-1.23	3.27
TNFRSF12A!ENSG00000006327	2.35	2.55	2.7	3.54	1.78	3.76	2.43	2.08	1.94	0.65	1.08	2.17	-0.58	0.28	2.18	0.34	2.17	2.82	0.22	1.49	-0.24	2.78	1.91	1.45	3.85	2.5	3.02	1.51	3.58	2.71	3.4	1.46	3.52	2.16
DLX6!ENSG00000006377	-0.85	-4.01	0.75	-6.55	1.26	-7.21	-1.33	-0.39	-3.86	2.78	-2.2	-2.75	-5.67	-2.77	-2.97	3.21	1.44	-3.81	-5.24	-0.41	-3.34	-3.32	-4.86	-4.3	-2.17	-0.31	-4.54	-6.58	0.93	0.89	-6.7	-7.54	-3.99	-1.45
MAP3K9!ENSG00000006432	4.67	4.57	2.74	5.86	5.66	6.2	4.31	4.92	6.23	4.64	4.73	4.38	5.14	4.84	5.51	4.57	3.8	5.16	3.91	3.54	4.1	5.87	6.01	4.06	4.56	4.15	4.38	4.34	5.83	-0.08	5.68	4.24	4.22	5.68
RALA!ENSG00000006451	4.54	5.98	6.09	5.03	6.68	5.65	5.07	4.65	4.2	6.12	4.83	5.2	4.69	4.52	4.92	5.64	6.32	5.65	5.1	5.85	4.74	5.22	5.52	5.3	5.96	5.44	5.94	5.94	4.71	6.7	5.6	5.61	5.88	4.8
BAIAP2L1!ENSG00000006453	6.03	6.03	4.84	7.74	7.06	7	6.18	6.5	6.77	6.9	6.1	6.56	7.05	7.34	6.35	6.66	5.5	7.25	6.53	5.4	5.01	7.13	7.06	6.47	8	6.42	6.82	5.74	6.02	5.79	6.86	7.8	6.58	7.03
KDM7A!ENSG00000006459	6.07	6.82	4.22	6.47	4.78	4.45	5.37	6.06	8.02	8.44	6.68	5.68	6.98	7.2	5.55	8.62	5.67	6.69	6.55	5.76	6.44	6.16	6.67	5.53	6.45	7.03	6.64	5.89	6.85	4.99	6.05	5.69	6.7	5.63
ETV1!ENSG00000006468	4.31	0.75	2.3	3.78	6.68	2.92	4.96	4.79	8.13	7.12	4.2	3.74	6.81	3.46	3.26	5.19	4.48	4.35	3.75	4.42	4.77	5.15	5.64	3.16	4	3.75	4	3.24	5.12	2.03	4.61	3.51	3.2	4
AGK!ENSG00000006530	5	5.95	4.33	5.64	4.63	4.53	4.28	4.39	4.92	5.25	4.63	4.95	5.19	5.32	4.89	4.73	4.88	5.6	4.71	4.64	4.2	5.52	4.94	4.76	5.1	4.58	5.43	5.98	5.31	4.94	6.06	5.16	4.85	5.47
ALDH3B1!ENSG00000006534	7.12	3.58	5.3	3.45	4.57	4.75	4.98	5	2.3	-0.64	5.02	4.66	5.62	6.75	5.78	1.09	5.09	5.41	5.57	5.73	6.23	3.49	4.32	7.17	4.97	5.27	6.46	4.82	4.41	1.52	4.22	6.15	3.49	4.24
TTC22!ENSG00000006555	2.55	3.57	-2.31	3.36	2.25	2.73	3.09	2.31	1.97	-1.61	0.6	2.54	2.57	3.07	2.75	2.03	2.9	1.57	2.57	3.39	1.96	0.69	2.12	2.36	2.17	2.82	3.54	1.21	2.38	0.02	0.66	2.52	1.83	2.15
PHTF2!ENSG00000006576	4.53	6.48	5.35	5.02	5.27	5.5	5.27	4.91	5.24	5.92	5.27	5.24	5.41	6.69	5.9	5.37	4.97	5.37	4.74	4.92	5.17	5.49	5.17	5.67	4.76	4.69	7.08	6.35	5.61	5.06	5.96	5.59	5.37	5.33
CCL26!ENSG00000006606	-2.24	-3.78	-5.54	-6.55	-1.76	-1.94	-4.04	-3.31	-1.52	-2.96	-1.77	-1.42	-3.63	-6.8	-2.11	-2.59	-6.68	-2.49	-2.38	-5.72	-3.68	-2.34	-1.71	-2.15	-0.47	-2.99	-6.49	-1.66	-2.52	-3.71	-3.47	-1.9	-0.07	-1.69
FARP2!ENSG00000006607	4.78	5.84	4.93	4.64	5.89	5.7	5.1	5.32	5.15	5.82	5.29	5.18	5.68	5.41	5.86	5.93	5.77	5.35	4.98	5.54	6.07	5.54	5.52	5.97	5.15	5.36	5.96	5.44	5.41	5.36	5.25	5.43	5.18	5.38
USH1C!ENSG00000006611	-0.4	-0.03	-5.82	-1.16	-1.46	-7.21	4.45	0.88	-0.92	3.54	-0.36	0.44	0.96	5.39	7.88	3.07	4.68	0.72	5.76	-1.03	0.12	0.58	-2	7.62	0.98	-1.49	0.44	3.33	0.94	1.24	-5.37	-0.58	-2.95	3.21
GGCT!ENSG00000006625	3.81	5.34	3.08	2.18	3.67	3.95	2.9	4.52	3.74	4.52	3.08	3.99	3.99	4.12	3.74	3.54	3.79	3.54	4.13	2.92	3.08	3.73	3.85	3.19	4.04	4.46	4.79	5.03	4.05	3.8	3.97	3.03	4.09	2.64
DBF4!ENSG00000006634	3.17	5.32	5.98	5.92	5.74	6.09	3.68	3.99	4.3	6.22	4.26	4.54	4.12	4.48	4.45	5.32	4.33	5.36	3.69	4.26	4.12	5.74	4.9	4.81	4.07	3.74	5.52	5.2	4.54	5.71	5.66	5.45	5.35	4.74
TBXA2R!ENSG00000006638	0.35	-0.18	2.42	2.33	-0.39	0.9	0.93	1.15	-0.05	0.7	0.39	0.88	0.32	2.89	0.05	-2.22	-0.21	0.43	0.52	0.99	0.35	0.33	0.48	0.93	0.58	-0.58	-0.57	-0.69	-0.93	1.25	-1	1.66	1.67	1.03
IFRD1!ENSG00000006652	5.72	8.59	8.27	8.26	8.23	6.53	5.98	6.57	7.89	6.92	6.85	6.39	6.2	6.35	6.54	7.08	6.76	7.16	6.49	6.34	5.67	7.04	7.46	6.12	7.21	6.09	7.85	7.77	6.71	8.92	7.58	7.41	6.67	7.3
LGALS14!ENSG00000006659	-6.38	-5.11	-6.98	-6.55	-4.68	-5.04	-2.41	-2.43	-6.52	-2.47	-1.6	-2.93	-2.74	-5.32	-3.87	-6	-4.98	-4.62	-4.31	-4.25	-4.51	-4.54	-3.11	-3.23	-3.69	-3.87	-6.49	-6.58	-6.7	-6.05	-4.01	-7.54	-1.47	-7.32
COX10!ENSG00000006695	4.88	4.71	4.22	4.17	4.32	4.18	4.63	4.09	3.88	4.28	4.11	3.88	5.23	5.63	3.44	4.67	5.24	4.53	5.04	3.9	5.24	4.54	3.86	4.2	3.98	4.63	4.56	4.59	3.74	4.64	4.33	4.6	5.3	4.13
GTF2IRD1!ENSG00000006704	5.89	5.53	5.08	5.5	7.11	6.19	5.12	5.12	5.07	6.86	5.8	6.32	5.06	3.37	5.67	6.51	4.91	7.47	5.84	5.85	5.85	5.33	6.45	5.49	5.81	5.52	6.28	5.14	6.26	5.51	5.64	7.25	6	5.46
PAF1!ENSG00000006712	6.13	5.81	5.81	6.46	6.78	5.78	6.02	6.44	6.76	5.83	5.84	6.49	6.61	6.81	6.25	5.96	5.9	6.28	5.04	6.25	6.06	5.67	7.01	6.63	6.23	6.18	6.68	5.35	6.78	6.01	5.32	6.31	6.82	5.74
VPS41!ENSG00000006715	7.32	8.24	7.02	6.56	7.33	6.94	6.65	6.76	7.1	7.64	6.98	7.07	7.9	7.24	6.72	7.26	8.98	7.33	6.9	6.58	7.04	7.04	6.91	7.16	6.57	7.43	6.99	7.24	6.78	6.94	7.18	6.85	6.19	6.43
ARHGAP44!ENSG00000006740	4.04	5.14	-1.07	2.27	1.42	1.35	2.91	3.7	4.98	2.37	3.69	0.41	5.14	4.69	0.5	2.54	-1.11	1.64	4.23	2.41	4.3	2.19	2.53	4.36	3.25	4.21	5.14	3.27	1.71	0.67	1.33	1.14	1.78	4.19
ELAC2!ENSG00000006744	6.45	6.37	6.21	5.64	6	5.55	6.34	5.76	6.71	6.26	6.04	5.78	7	7.25	6.22	6.64	6.23	6.07	5.87	5.76	6.4	5.6	5.83	6.08	5.72	5.67	5.8	5.31	5.25	6.6	5.67	6.23	7.13	5.98
SCIN!ENSG00000006747	6.49	4.68	2.17	5.72	3.61	3.07	6.36	3.25	3.36	2.76	6.54	3.33	6.92	4.3	7.47	2.83	6.23	5.93	6.2	4.81	9.23	4.77	3.66	7.91	3.7	5.08	5.67	7.24	4.26	0.62	4.76	4.89	2.87	4.83
ARSD!ENSG00000006756	6.03	4.18	3.04	5.27	5.39	3.96	4.8	6.52	5.05	4.52	4.15	5.44	5.24	5.67	6.83	3.64	3.95	4.9	5.63	6.25	5.78	4.73	5.29	6.44	3.95	4.19	4.15	5.05	3.77	2.32	4.45	4.03	4.14	4.84
PNPLA4!ENSG00000006757	2.96	1.6	1.45	4.09	3.43	3.09	3.13	2.81	2.42	2.93	2	3.49	1.8	4.43	1.6	2.41	3.53	1.5	3.82	3.56	2.8	0.6	1.93	1.54	2.67	2.23	2.07	2.54	2.44	1.24	1.32	2.68	3.07	3.25
MYH13!ENSG00000006788	-6.38	-5.11	-6.98	-6.55	-1.76	-7.21	-3.04	0.28	-0.22	-0.64	-1.43	-2.8	-0.13	-6.8	-5.99	-6	-6.68	-6.8	-6.52	-3.43	-5.98	-3.69	-6.08	-6.23	-0.7	-7.3	-6.49	-6.58	-4.7	-6.05	-5.13	-7.54	-6.73	-2.01
ADIPOR2!ENSG00000006831	5.25	4.55	4.15	3.67	4.57	5.16	5.06	4.25	3.22	5.08	4.18	5.14	3.9	4.99	4.35	5.2	5.25	4.78	4.18	4.79	4.82	3.94	3.33	4.41	4.88	5.1	5.09	5.33	3.85	4.29	3.79	4.68	6.5	4.41
CDKL3!ENSG00000006837	1.7	1.46	1.09	1.91	2.77	1.93	2.2	1.84	1.34	2.02	2.27	2.78	3.86	2.08	2.52	2.55	1.74	2.37	2.01	2.82	3.04	3.19	2.84	1.26	2.78	1.74	1.32	2.24	2.45	0.81	2.66	3.45	1.78	2.25
UPP2!ENSG00000007001	-1.55	0.26	-4.25	0.56	-2.01	-3.52	-2.38	-1.4	0.03	-1.71	-2.96	-2.04	-1.03	-5.27	0.68	-4.49	-0.22	-2.04	-2.74	-2.11	-0.92	-3.27	-2.38	-2.8	-2.78	-1.19	-1.85	-3.29	-0.47	-6.05	-3.27	-2.06	-1.33	-0.22
PRSS21!ENSG00000007038	-4.1	-2.13	3.51	0.41	-2.33	-2.29	-1.87	2.65	-1.56	0.75	-3.88	2.52	-2.71	1.03	-5.99	4.57	5.02	-2.14	-1.36	-1.55	-3.14	-3.6	3.82	-3.06	-0.55	-7.3	-0.66	-3.04	1.27	4.68	-4.43	-5.9	-3.88	-2.7
MARK4!ENSG00000007047	4.37	3.77	5.23	4.56	5.5	3.89	3.89	4.95	5	4.41	4.51	5.07	4.73	4.8	4.3	4.92	4.7	4.47	5.15	4.92	4.35	4.14	4.03	5.04	4.39	4.23	4.25	4.8	5.3	5.01	4.16	5.78	5.18	5.07
PROM1!ENSG00000007062	-1.28	5.48	-3.53	-3.92	0.56	-1.76	4.97	2.89	-0.45	5.38	3.16	-0.21	-1.06	-0.11	3.23	5.2	0.1	-1.05	4.11	0.53	5.34	-0.55	4.39	-3.4	-0.06	4.84	-1.35	3.06	-0.1	-0.99	-1.33	-2.19	1.66	1.3
CCDC124!ENSG00000007080	5.1	4.26	5.95	6.11	5.28	4.44	4.18	4.27	4.54	4.55	4.22	4.56	3.74	4.53	4.5	4.06	3.87	4.29	3.38	4	4.44	3.77	5.09	5.03	5.29	4.75	5.23	4.4	5.19	5.86	4.12	5.07	6.08	5.01
CEACAM21!ENSG00000007129	1.8	-1.22	0.41	-1.01	0.01	0.4	-0.25	2.15	0.83	2.22	1.22	0.73	-0.72	-0.37	-4.35	-1.62	0.13	0.72	0.75	1.32	0.98	0.85	0.73	0.52	2.03	0.56	-0.7	-1.21	-1.24	0.34	1.6	0	0.35	0.62
PAFAH1B1!ENSG00000007168	7.46	7.3	6.97	7.17	7.15	6.97	7.37	6.85	7.07	7.44	6.9	7.2	7.29	6.77	6.14	6.83	7	7.13	6.57	7.09	7.84	6.73	6.49	6.8	7.02	6.95	7.03	7.59	6.91	7.33	6.99	9	7.54	7.92
NOS2!ENSG00000007171	0.62	-3.12	-6.98	0.1	-1.46	-0.75	-0.16	0.99	-0.23	-0.02	-0.03	-2.27	0.19	-0.76	-3.76	-6	-0.81	-2.42	-1.73	-1.91	-0.94	-2.42	-0.99	1.24	-0.5	-4.66	-1.64	-3.35	-2.08	-0.16	-1.23	-1.98	-1.12	0.05
DNAH9!ENSG00000007174	0.43	3.02	-6.32	-2.82	1.08	-7.21	2.18	2.66	0.92	0.88	1.5	0.45	3.77	-2.36	-0.3	2.25	-2.78	0.55	-1.86	0.43	1.71	0.12	1.9	-0.71	-0.05	1.03	-6.49	-1.71	2.7	-1.87	-2.06	0.23	-1.3	4.64
KIAA0100!ENSG00000007202	9.03	9.07	9	8.32	7.58	8.63	8.05	8.32	8.4	7.63	8.14	8.14	9.39	9.48	8.12	8.93	8.46	8.16	8.82	8.66	8.86	8.28	8.19	8.48	8.09	8.53	9.31	8.61	8.11	8.87	8.34	8.56	8.62	8.41
SLC13A2!ENSG00000007216	-3.36	-5.11	-6.98	-6.55	-4	-7.21	-2.76	-1.37	-3.46	-2.97	-3.68	-4.41	-4.16	-2.46	5.92	-3.96	-5.19	-5.3	-1.47	-5.72	-3.81	-2.67	-3.72	-0.24	-1.9	-7.3	1.38	-1.49	-5.26	-6.05	-6.7	-3.34	-6.73	-7.32
GAS7!ENSG00000007237	4	3.66	3.89	3.3	3.08	2.91	4.35	3.67	3.61	2.31	4.84	3.17	3.47	2.14	1.56	2.98	3.22	2.75	3.14	3.49	3.7	3.43	2.64	1.47	4.82	4.39	2.59	2.48	3.64	2.65	3.84	2.83	2.23	6.27
TRAPPC6A!ENSG00000007255	1.84	2.46	0.93	1.94	1.48	2.46	0.24	2.26	1.09	0.72	1.25	0.87	2.46	1.65	2.4	0.63	2.48	1.49	2.08	0.58	-0.19	0.94	1.29	1.83	2.02	2.01	1.72	1.57	2.28	-0.28	1.76	3.32	1.9	1.56
MATK!ENSG00000007264	-2.23	1.38	0.28	-1.82	1.78	0.08	-0.79	1.46	0.23	-0.82	-1.45	-2.22	-0.52	0.66	-1.04	-4.01	-0.75	-0.23	0.06	1.98	-0.93	0.24	0.01	0.56	-0.03	0.67	-0.11	-0.12	-0.75	1.02	1.39	0.18	0.37	1.83
CEACAM7!ENSG00000007306	-1.87	-3.87	-6.98	-3.41	-8.11	-7.21	0.08	-1.78	-0.09	-6.85	-0.56	-3.84	-0.05	-0.59	4.33	-1.18	-3.07	-6.8	2.09	-4.34	-1.55	-6	-2.03	-1.13	-7.46	0.97	-0.23	-4.63	1.8	-6.05	-2.86	-4	-3.86	-4.12
CD79B!ENSG00000007312	-1.42	-5.11	-1.14	2.07	-0.79	0.24	-0.18	2.2	-0.53	-4.06	1.16	-0.77	-0.85	0.28	-2.12	-1.87	0.08	0.64	1.32	0.84	-1.82	1.18	-1.02	2.17	-2.28	-0.26	1.07	0.61	-2.14	-0.53	1.3	-0.65	-0.78	-0.33
SCN4A!ENSG00000007314	1.48	-2.44	1.38	2.1	1.55	2.08	-2.09	0.87	-0.6	-1.45	2.13	-1.98	2.31	-1.44	-2.59	-4.77	-3.99	4.39	-0.29	-5.72	1.57	3.59	4.96	-2.01	-0.17	2.28	0.65	1.73	-3.61	6.13	3.94	-1.81	-4.13	1.34
ST7L!ENSG00000007341	3.17	3.88	4.28	4.07	4.8	3.65	4.73	3.96	3.06	4.76	4.41	4.23	4.14	4.21	4.4	5.04	5.35	4.09	4.3	4.4	3.94	4.67	4.23	4.26	4.55	5.08	3.54	3.85	4.73	3.12	4.34	4.82	4.38	4.49
TKTL1!ENSG00000007350	-1.1	-0.93	0.06	-2.1	-2.7	-6.41	-2.3	-0.68	-0.77	4.99	-0.46	-1.98	-1.5	-3.84	0.86	4.42	-6.68	-2.7	-4.24	-5.72	2.94	-3.72	-2.04	-3.19	-0.86	-2.05	-3.66	-1.63	-0.61	9.35	-2.15	-5.11	8.54	-2.73
PAX6!ENSG00000007372	2.36	2.6	4.35	1.05	1.5	-1.52	2.3	1.34	-0.25	-0.61	2.17	1.22	1.45	-0.71	-1.15	0.35	2.56	0	1.79	-2.16	3.22	2.3	-0.78	-0.91	1.21	2.87	-2.72	-2.1	2.22	0.42	-1.06	-2.79	0.96	4.08
RPUSD1!ENSG00000007376	1.69	1.49	1.62	3.03	1.73	2.44	1.26	2.27	1.74	1.07	1.19	1	1.53	0.83	1.11	2.09	0.6	1.89	2.39	0.76	1.41	1.6	1.86	1.1	1.97	1.28	2.38	1.21	1.81	2.9	1.75	0.99	2.59	1.44
RHBDF1!ENSG00000007384	5.09	4.35	3.57	5.23	3.4	4.83	4.51	5.36	4.59	3.51	3.88	5.03	4.37	4.16	5.33	4.42	4.01	5.38	3.78	4.53	3.98	5	4.55	3.22	4.73	4.19	3.83	3.79	4.71	4.26	4.81	5.11	4.35	4.22
LUC7L!ENSG00000007392	5.3	6.14	4.57	5.59	4.71	4.66	5.35	4.85	5.3	5.11	5.02	4.77	6.51	4.53	4.98	5.99	5.08	4.85	4.87	4.76	6.13	5.83	4.33	4.87	5.15	5.57	5.75	5.14	5.5	5.23	5.97	5.63	4.77	4.84
CACNA2D2!ENSG00000007402	4.42	0.71	-2.89	0.12	-3.16	-1.9	0.43	1.06	5.84	-0.65	4.93	-0.47	6.16	-1.16	-3.41	1.65	-2.03	-0.82	3.79	-0.59	5.88	-0.04	-0.04	1.13	-0.6	1.46	-1.93	7.7	-0.01	-0.92	-1.02	0.66	-2.33	2.69
BAIAP3!ENSG00000007516	3.8	3.55	0.68	4.31	5.01	2.13	4.92	4.25	1.13	1.54	3.46	3.81	4.08	3.1	1.57	4.51	4.73	5.17	5.28	3.88	4.21	4.18	3.49	3.39	5.12	0.16	2.24	4.3	5.54	3.41	4.01	3.63	2.91	3.84
TSR3!ENSG00000007520	3.1	2.78	3.4	2.04	2.37	3.65	2.64	2.59	2.56	1.74	2.18	2.43	2.14	2.47	3.06	2.62	2.25	2.44	2.34	2.25	2.09	2.72	2.27	2.3	3.47	3.07	3.04	1.82	2.83	4	2.8	3.29	3.55	2.74
PIGQ!ENSG00000007541	4.32	3.78	2.61	5.09	3.23	4.69	3.36	4.54	4.27	3.26	3.19	3.16	3.91	3.03	4.45	3.84	3.23	4.54	3.68	3.83	3.07	3.11	3.75	3.72	4.26	4.41	3.47	3.78	4.08	3.63	3.42	3.42	4.24	3.64
CRAMP1!ENSG00000007545	4.99	4.81	4.22	5.57	3.66	5.12	5.27	5.68	5.44	4.81	4.17	4.6	5.19	4.85	5.01	5.19	5.11	5.11	4.71	5.51	4.92	5.43	4.4	4.69	4.38	4.77	4.61	4.09	5.41	4.23	4.48	4.43	4.15	4.62
TEAD3!ENSG00000007866	2.83	3.6	2.47	3.72	3.08	3.63	3.53	3.88	3.98	3.51	3.63	3.07	3.51	3.87	4.11	3.81	3.6	3.75	3.42	4.62	3.64	2.91	3.92	3.63	3.24	4.28	2.89	2.21	4.9	1.99	2.5	3.49	3.71	2.78
SELE!ENSG00000007908	-1.27	-5.11	-1.47	-6.55	-0.57	-1.45	-1.18	-0.97	0.14	-0.68	0.32	-2.98	0.63	-3.5	-0.52	0.97	-1.54	-4.51	-1.96	-2.09	-5.98	-3.24	-0.4	0.51	-1.38	-4.14	-1.65	0.64	-3.08	-1.99	-4.25	-2.89	-0.77	-1.79
DNAJC11!ENSG00000007923	5.27	5.85	6.18	5.49	5.73	5.51	4.8	4.31	5.67	6.25	5.47	5.19	6.17	5.84	5.95	5.64	6.42	5.53	6.27	5.52	6.19	5.41	5.77	5.49	5.43	5.99	5.15	4.59	5.69	6.11	5.18	5.28	5.63	5.12
FMO3!ENSG00000007933	-0.59	-5.11	-2.51	-1.37	0.52	-1.46	1.67	0.4	0.83	6.85	2.52	2.1	1.07	0.29	1.74	-0.06	0.86	1.24	0.57	-1.56	1.82	2.36	0.22	0.93	0.52	0.91	0.21	2.85	0.39	0.6	2.19	0.62	-0.76	0.53
MYLIP!ENSG00000007944	4.29	4.63	3.36	4.37	4.05	4.38	4.17	5.03	4.45	5.81	4.55	4.18	6.38	4.16	4.97	5.68	4.19	4.22	4.48	5.51	7.09	4.98	4.24	4.93	4.51	4.58	4.06	5.55	5.81	3.12	5.1	3.88	4.74	4.87
NOX1!ENSG00000007952	2.34	-5.11	-6.98	-2.82	-2.64	-1.17	-1.75	1.32	0.07	-4.96	-0.51	0.06	-2.97	-1.71	-3.26	-6	-3.06	1.59	-0.77	-5.72	-2.62	0.13	0.56	-1.61	-3.61	-3.09	-0.2	-1.9	-3.09	-3.84	0.48	1.42	-5.21	-0.66
E2F2!ENSG00000007968	-3.32	-0.72	-0.39	-0.37	-0.27	1.43	0.41	-0.35	0.32	0.81	-0.42	-0.94	0.22	1.83	1.42	2.6	0.2	0.59	0.35	1.46	1.45	1.05	1.02	2.16	-0.51	0.35	1.54	2.28	0.34	0.12	-0.54	-3.07	-1.05	-0.79
PSMB1!ENSG00000008018	5.58	5.28	7.45	6.73	6.52	6.78	6.7	4.99	5.76	7.27	5.53	6.02	4.53	6.94	5.8	6.3	5.93	6.31	5.92	6.61	7.11	5.93	5.8	6.29	6.01	6.87	7.15	6.2	6.68	6.35	6.66	6.73	6.28	6.13
SYN1!ENSG00000008056	0.49	2.01	-1.17	-3.24	-2.5	0.28	1.17	1.93	-1.76	0.98	1.16	0.88	2.3	-5.58	-1.6	-0.09	-1.44	0.5	0.15	-0.48	1.27	1.37	1.5	-0.78	-2.26	1.03	-6.49	4.3	1.63	1.03	-2.25	-4.75	-0.88	5.51
JARID2!ENSG00000008083	5.27	5.46	6.56	5.24	5.34	4	5.58	5.23	4.7	5.49	5.61	4.99	6.08	5.79	5.3	6.46	5.18	5.06	5.03	5.51	6.19	5.5	5.03	5.22	5.05	5.99	4.82	5.76	6.43	6.23	5.4	4.85	5.7	5.39
CDKL5!ENSG00000008086	6.47	6.35	5.41	6.15	6.29	4.25	5.9	6.03	4.99	6.19	6.91	6.31	6.41	7.44	7.65	6.16	6.48	5.38	6.32	6.2	6.73	5.61	6.53	6.46	5.32	6.21	5.47	6.05	6.05	4.49	5.36	5.65	6.44	7.22
CAMK1G!ENSG00000008118	-0.79	0.05	-3.65	1.3	-1.65	-2.3	-0.59	-0.37	-0.57	0.05	-0.67	-0.58	0.41	-0.61	0.82	-1.58	-3.39	-3.57	-1.44	-1.09	0.6	-0.82	-1.35	-0.45	-3.6	-2.73	-0.8	0.29	0.67	-0.91	-0.48	-7.54	0.08	3.41
CDK11A!ENSG00000008128	5.62	6.75	6.84	6.61	6.28	6.2	6.03	5.48	6.17	6.53	6.38	5.82	6.92	6.15	6.3	6.45	5.61	5.95	5.94	5.76	6.71	6.04	6.49	5.91	5.84	6.43	5.79	5.83	6.29	6.49	6.48	6.17	5.7	5.85
NADK!ENSG00000008130	4.93	5.69	5.42	5.14	5.07	5.2	5.03	4.33	4.9	5.37	5.39	4.35	4.64	6.16	5.65	5.29	4.92	4.09	5.27	5.17	4.61	4.49	4.6	5.4	4.83	4.83	4.86	5.19	4.9	4.61	4.63	5.11	4.52	4.67
TFAP2B!ENSG00000008196	-3.29	3.55	-4.04	-5.44	-1.82	-7.21	-0.52	2.3	-1.79	-1.45	-1.55	-2.36	-0.77	-6.8	2.76	-6	-2.57	-5.65	-6.52	-5.72	4.61	-1.3	-6.08	-3.37	-0.76	-2.43	-0.08	0.99	-4.48	-6.05	-5.58	-1.08	-3.59	-7.32
TFAP2D!ENSG00000008197	-3.79	-5.11	-6.98	-4.01	-3.12	-7.21	-1.23	0.85	-2.47	-2.12	2.77	-4.17	0.44	-4.16	-5.99	-6	-6.68	-6.8	-6.52	-5.72	2.56	-6	-1.01	-6.23	-3.92	-7.3	-6.49	5.39	-6.7	-6.05	-6.7	-7.54	-4.66	-4.08
DLEC1!ENSG00000008226	3.21	-0.28	-2.39	3.58	1.59	1.53	3.59	3.18	4.43	0.41	2.43	3.82	4.81	1.69	-3.25	2.42	-0.34	2.13	5.95	3.46	3.78	3.77	3.98	1.91	1.77	3.32	1.78	3.48	0.99	-2.48	2.96	2.75	-0.81	1.92
CYTH3!ENSG00000008256	3.88	4.34	5.8	4.98	6.1	3.52	3.68	4.51	5.79	3.76	3.99	4.69	3.58	4.48	3.54	3.47	5.68	3.82	3.71	3.4	3.59	3.74	4.42	3.43	3.9	3.78	4.27	3.58	4.03	4.44	3.31	5.16	3.43	4.06
ADAM22!ENSG00000008277	5.18	4.86	5.25	4.23	4.19	4.86	5.34	6.08	6.28	7.28	6.73	4.91	5.28	3.72	4.88	6.41	6.7	4.35	5.85	4.56	5.68	5.82	5.65	3.62	3.47	5.9	4.11	6.77	5.09	4.25	5.71	6.07	3.31	6.26
SYPL1!ENSG00000008282	5.83	5.02	6.77	5.74	6.41	5.3	4.22	4.64	5.63	5.42	5.49	5.42	5.35	5.62	5.68	5.41	4.89	6.09	5.9	5.44	5.19	5.95	5.25	4.75	5.94	4.41	6.04	6.01	6.38	5.41	6.17	6.88	6.02	5.97
CYB561!ENSG00000008283	4.24	4.69	2.3	4.36	2.95	4.83	2.74	2.75	3.04	3.05	2.98	3.85	3.29	0.28	2.8	2.88	2.51	4.11	2.72	4.15	3.78	2.72	2.72	3.77	3.54	3.63	3.44	4.63	3.52	2.88	3.66	4.02	3.88	3.2
SPAG9!ENSG00000008294	7.91	7.73	8.41	7.3	8.44	7.79	7.47	8.68	7.48	8.36	7.77	8.55	7.99	8.42	8.67	8.32	8.91	8.5	8.02	7.76	8.43	8.81	8.26	8.49	8.5	7.7	7.55	7.86	8.3	8.49	8.75	8.89	9.34	8.35
CELSR3!ENSG00000008300	2.42	4.57	5.46	6.46	3.04	4.5	3.88	5.7	4.79	5.04	4.15	5.24	5.81	6.04	6.12	4.18	5.21	3.51	3.78	4.42	4.14	3.93	4.6	3.09	5.01	6.42	3.09	5.55	3.6	5.6	3.35	3.15	5.34	5.35
AASS!ENSG00000008311	6.39	4.77	5.92	6.21	3.36	4.21	4.73	4.51	6.53	3.57	6.23	4.48	6.61	5.77	6.29	4.97	5.16	5.48	4.55	4.97	4.9	5.41	4.98	6.31	4.13	3.48	3.26	4.9	4.66	5.81	5.33	7.4	4.69	6.05
PLEKHG6!ENSG00000008323	1.99	1.43	-1.09	2	-0.51	1.35	2.94	3.52	0.77	2.92	0.94	1.43	0.31	2.86	2.55	3.75	3.57	1.39	1.04	1.74	1.29	2.04	0.97	1.27	3.19	3.28	1.72	0.68	1.99	-1.76	0.53	3.53	4.41	1.35
SS18L2!ENSG00000008324	2.1	2.35	2.87	1.73	2.64	2.83	2.24	2.25	2.56	2.15	2.41	2.68	2.24	2.45	2.15	0.49	1.84	2.09	1.72	1.35	1.56	2.77	2.62	2.99	2.4	2.92	5.45	2.56	2.22	3.3	3.11	3.06	2.83	2.49
MPND!ENSG00000008382	3.64	2.77	2.86	3.06	2.27	3.59	2.02	2.59	3.11	2.06	2.4	2.56	2.62	2.65	1.35	2.72	2.41	2.44	2.34	2.51	2.58	2.54	3.27	2.43	2.85	2.87	2.38	2.7	2.28	3.2	3.08	2.91	3.94	3.18
MGST1!ENSG00000008394	8.8	7.1	6.2	4.7	5.97	7.64	6.82	6.9	7	2.93	6.36	7.17	7.44	7.12	7.42	3.97	7.56	6.36	6.33	1.95	5.58	5.97	6.12	6.98	7.45	7.19	7.6	7.86	5.45	3.79	5.2	8.2	5.74	5.82
CRY1!ENSG00000008405	5.06	6.24	5.02	3.43	3.59	5.22	4.34	2.16	3.42	5.05	4.31	3.27	4.08	5.39	4.35	5.54	4.94	3.15	3.64	3.68	4.79	4.14	3.92	4.53	3.18	4.68	5.14	5.71	3.92	4.04	4.58	3.15	4.1	3.45
PGLYRP1!ENSG00000008438	-6.38	-5.11	-6.98	-6.55	-8.11	-2.55	-3.66	-5.83	-3.02	-6.85	-2.76	-5.83	-4.56	-6.8	-4.37	-6	-6.68	-6.8	-6.52	-5.72	-2.85	-4.41	-6.08	-6.23	-2.36	-7.3	-6.49	-6.58	-6.7	-3.47	-6.7	-6.09	-6.73	-7.32
NFIX!ENSG00000008441	5.61	4.42	5.27	5.23	3.49	3.69	4.72	3.69	6.76	2.27	4.15	4.13	5.03	1.17	2.93	5.04	4.23	4.5	4.13	4.09	3.82	4.47	3.19	4.88	4.2	4.42	4.02	3.88	5.62	4.76	4.16	3.12	4.36	6.62
ST3GAL1!ENSG00000008513	3.93	3.04	2.59	2.19	2.04	1.71	3.3	2.84	4.12	-0.1	2.27	3.02	4.56	2.92	0.16	-0.36	2.91	2.5	3.63	3.37	1.41	3.07	3.38	4.01	5.38	3.41	4.5	2.62	3.45	3.73	3.71	4.41	4.34	4.16
MMP25!ENSG00000008516	-3.48	-0.69	-3.22	-1.25	-2.33	-1.47	1.03	0.44	-1.21	-0.88	1.28	-1	-1.39	-4.63	-0.23	-3.84	-1.52	-1.01	0.13	-0.39	1.56	-1.71	-0.34	-1.03	1.16	-1.9	-3.16	-1.01	-0.91	-1.52	-0.58	-2.9	-1.59	-2.03
IL32!ENSG00000008517	4.16	3.95	6.49	4.06	5.4	6.19	5.04	3.79	3.46	2.73	3.93	4.68	1.76	3.83	4.01	2.8	6.2	6.05	4.99	7.74	2.44	5.16	4.7	5.98	3.31	4.05	3.58	5.39	4.06	5.75	5.8	7.17	7.2	5.06
PKD1!ENSG00000008710	7.34	7.86	6.94	7.46	6.93	7.83	7.28	8.43	7.9	7.09	6.9	7.67	8.49	6.27	7.43	8.58	6.85	7.37	6.95	7.71	8.36	8.01	7.67	7.41	8.26	7.95	7.93	8.56	7.97	7.8	7.11	7.45	7.37	8.65
MAPK8IP2!ENSG00000008735	0.78	3.8	3.99	4.62	1.91	3.05	1.28	0.98	0.08	2.72	2.52	1.65	1.67	1.97	2.91	0.59	3.79	2.43	3.17	0.78	1.47	1.91	0.45	-0.74	3.81	1.68	-1.53	3.92	2.26	2.88	2.12	0.97	3.42	5.13
MED24!ENSG00000008838	5.3	6.56	6.25	5.59	4.66	6.22	5.42	5.18	5.3	6.58	5.82	5.56	6.61	6.45	6.03	6.3	6.57	6.26	5.33	5.48	6.29	5.57	6	5.56	5.69	6.15	6.06	5.61	5.69	7.05	5.61	6.31	5.3	5.58
RHOBTB2!ENSG00000008853	8.06	3.51	3.75	5.3	1.57	4.62	5.2	6.4	6.16	1.79	6.04	5.93	6.72	4.36	4.14	3.43	3.69	4.45	7.38	6.21	6.82	5.29	4.71	6.76	4.17	5.54	4.68	5.19	4.24	3.74	5.17	7.64	3.76	5.14
HEATR5B!ENSG00000008869	6.84	7.67	7.17	6.61	7.08	6.45	7	6.7	6.84	6.86	6.84	6.83	7.09	7.62	7.2	7.16	7.07	6.58	6.84	7.68	6.75	7.64	6.93	7.2	6.86	7.25	7.11	6.79	7	6.72	7.71	7.71	6.68	7.25
SEC62!ENSG00000008952	7.86	7.55	7.91	7.5	8.61	7.67	8.07	7.01	7.76	8.14	7.93	8.53	7.52	7.02	7.55	7.71	8.56	8.17	8.03	7.49	8.88	7.85	7.96	8.41	8.67	8.72	8.21	8.33	8.52	7.56	8.46	7.7	7.94	8.05
RPS20!ENSG00000008988	7.64	8.6	9.97	9.57	9.43	9.67	8.64	8.42	9.04	8.49	8.39	9.59	9.02	7.75	8.85	8.29	8.86	8.34	8.41	7.79	7.61	8.51	8.05	10.11	9.54	8.53	9.42	10.21	9.03	10.29	9.36	10.98	10.77	8.67
CSDE1!ENSG00000009307	8.42	9.37	9.73	9.57	8.16	8.36	9.14	8.06	7.94	9.29	8.53	9.3	8.38	8.94	9.12	9.28	9.86	9.01	9.2	9.22	8.22	9.26	8.91	9.22	9.29	9.85	9.26	8.68	9.51	9.18	9.47	9.37	9.36	8.89
UBE3C!ENSG00000009335	6.91	7.86	6.91	6.13	6.89	7.78	6.98	7.04	7.23	7.56	7.16	7.18	6.81	8.18	7.64	6.64	7.04	7.34	7.43	7.23	6.75	7.58	7.57	7.17	7.34	6.39	7.45	8.19	6.92	7.24	7.86	7.01	6.9	7.54
REV3L!ENSG00000009413	5.84	6.17	7.69	7.26	6.52	6.94	6.62	5.86	6.68	8.56	7.48	6.56	6.29	7.17	7.01	7.59	8.2	6.97	6.5	6.67	7.68	7.4	6.57	6.84	6.25	6.7	7.54	7.31	6.58	6.59	7.3	6.94	6.47	6.82
TENM1!ENSG00000009694	4.02	2.45	3.47	-0.69	2.93	-1.48	2.03	2.53	2.44	6.2	0.82	5.43	1.84	4.52	6.15	7.44	-0.89	-0.43	1.8	-0.2	6.71	7.01	0.68	-3.51	1.74	3.98	5.25	8.7	1.38	7.21	6.2	-2.68	2.88	3.62
PAX7!ENSG00000009709	-6.38	-2.81	-6.98	-4.89	-3.24	-7.21	-6.92	-0.4	0.68	-3.15	-4.18	-2.79	-1.56	-6.8	-5.99	-6	-6.68	-6.8	-6.52	-5.72	3.29	-6	-6.08	-4.78	-4.43	-5.48	-6.49	5.91	-6.7	-6.05	-6.7	-7.54	-5.3	-4.32
[truncated: 19,712 more rows]

## Sheet: Supplemental Table 14
MET amplified vs non-MET amplified comparison cohort (sm34): differentially expressed genes (DEGs), full table, calculated by limma voom with precision weights; 19947 protein-coding genes total
[truncated: 19,948 more rows]

[truncated: 3 more sheets: Supplemental Table 15, Supplemental Table 16, Supplemental Table 17]
