# Supplementary material for: MET alterations are enriched in lung adenocarcinoma brain metastases, defining a distinct biologic subtype
Source: J Clin Invest. 2025 Dec 18;136(4):e194708. doi: 10.1172/JCI194708 (PMC12904726; doi:10.1172/JCI194708)
Supplement: Supporting data values [file jci-136-194708-s013.xlsx]

## Sheet: Fig. 1B
Individual tumor volume measurements for Fig. 1B
	Group 1- Control						Group 2- Capmatinib
Day	mouse 1	mouse 2	mouse 3	mouse 4	mouse 5		mouse 1	mouse 2	mouse 3	mouse 4	mouse 5	mouse 6
1	144.12	130.83	215.46	204.46	126.75	mm3	189.48	176.33	204.16	225.67	240.53	189.22	mm3
3	208.6	202.11	439.12	262.47	172.37	mm3	209.25	166.93	251.71	270.92	165.58	205.93	mm3
6	261.59	303.06	498.47	356.56	248.32	mm3	233.31	207.41	273.91	286.36	193.6	256.17	mm3
10	364.14	365.85	537.4	535.86	286.72	mm3	230.03	189.28	230.05	293.59	195.13	266.66	mm3
14	552.74	452.02	770.78	546.3	421.97	mm3	232.2	214.2	230.4	339.74	234.13	318.4	mm3
17	577.19	509.03	952.82	573.84	595.79	mm3	242.48	225.84	244	362.7	292.8	352.23	mm3
20	778.51	681.86	1055.48	848.85	898.98	mm3	245.57	189.73	323.98	382.36	324.19	413.88	mm3
24	860.37	733.62	1086.81	926.79	1060.07	mm3	269.01	207.79	403.9	388.92	345.78	463.61	mm3
27	963.27	820.11	1454.65	1265.66	1101.02	mm3	317.16	223.04	494.45	428.37	346.57	516.68	mm3
30	1094.58	1189.63	1574.96	1893.16	1177.18	mm3	348.12	248.25	536.65	526.8	362.51	604.07	mm3

## Sheet: Fig. 1C
Individual values for Fig. 1C
Weeks		Control
	Mouse #1 ROI	Mouse #1 Normalized	Mouse #2 ROI	Mouse #2 Normalized	Mouse #3 ROI	Mouse #3 Normalized	Mouse #4 ROI	Mouse #4 Normalized	Mouse #5 ROI	Mouse #5 Normalized
0	42650	1	32800	1	336900	1	2669000	1	70950	1
1	392800	9.21	1111000	33.87	14690000	43.6034	5126000	1.92057	681300	9.60254
2	1623000	38.05	37090000	1130.79	124700000	370.14	31130000	11.6635	7993000	112.657
3	20270000	475.26	Deceased	Deceased	Deceased	Deceased	941600000	352.791	35730000	503.594
						Capmatinib
	Mouse #6 ROI	Mouse #6 Normalized	Mouse #7 ROI	Mouse #7 Normalized	Mouse #8 ROI	Mouse #8 Normalized	Mouse #9 ROI	Mouse #9 Normalized	Mouse #10 ROI	Mouse #10 Normalized
0	29670	1	24430	1	28330	1	107600	1	25770	1
1	39150	1.32	27540	1.13	37190	1.31	154500	1.43587	138300	5.36671
2	230400	7.77	40080	1.64	78320	2.76	38220	0.355204	998100	38.7311
3	999900	33.7	1845000	75.52	404400	14.27	364700	3.38941	1236000	47.9627

## Sheet: Suppl Fig. 2A
Supplemental Figure 2A
MET	Lung Yes	Lung No	Lung (N=180)	Brain Yes	Brain No	Brain (N=74)
ALL	22	158	12.22	16	58	21.6216
E168D	1	179	0.555556	0	74	0
N375S	9	171	5	6	68	8.10811
P822S	1	179	0.555556	0	74	0
R988C	2	178	1.11111	0	74	0
T1010I	8	172	4.44444	6	68	8.10811
V1007I	1	179	0.555556	0	74	0
X981_splice	1	179	0.555556	0	74	0
A179T	0	180	0	3	71	4.05405
H1112Y	0	180	0	1	73	1.35135
H855Y	0	180	0	1	73	1.35135

## Sheet: Suppl Fig. 2B
Supplemental Figure 2B
MET	Non MET Amplified Yes	Non MET Amplified No	Non MET Amplified (N=53)	MET Amplified Yes	MET Amplified No	MET Amplified (N=21)
ALL	10	43	18.8679	6	15	28.5714
E168D	0	53	0	0	21	0
N375S	3	50	5.66038	3	18	14.2857
P822S	0	53	0	0	21	0
R988C	0	53	0	0	21	0
T1010I	4	49	7.54717	2	19	9.52381
V1007I	0	53	0	0	21	0
X981_splice	0	53	0	0	21	0
A179T	3	50	5.66038	0	21	0
H1112Y	0	53	0	1	20	4.7619
H855Y	1	52	1.88679	0	21	0

## Sheet: Suppl Fig. 2C
Supplemental Figure 2C
MET	MET Mutant Yes	MET Mutant No	MET Mutant (N=10)	MET Amplified Yes	MET Amplified No	MET Amplified (N=21)
ALL	10	0	100	6	15	28.5714
E168D	0	10	0	0	21	0
N375S	3	7	30	3	18	14.2857
P822S	0	10	0	0	21	0
R988C	0	10	0	0	21	0
T1010I	4	6	40	2	19	9.52381
V1007I	0	10	0	0	21	0
X981_splice	0	10	0	0	21	0
A179T	3	7	30	0	21	0
H1112Y	0	10	0	1	20	4.7619
H855Y	1	9	10	0	21	0

## Sheet: Fig. 2B
Individual MET H-score values for Fig. 2B
non-MET amplified BM	MET amplified BM
0	20
0	210
5	120
0	60
140	20
0	40
100	210
0	300
0	150
10	180
100	60
0	80
10	180
0
10
100
180
0
80
0
90
0
0
0
0
0
100
160
0
20
0
0
40
0
0
0

## Sheet: Suppl Fig. 3A
Supplemental Figure 3A			Frequency			Frequency
TP53	Lung Yes	Lung No	Lung (N=180)	Brain Yes	Brain No	Brain (N=74)
ALL	57	123	31.67	55	19	74.3243
A159P	2	178	1.11111	3	71	4.05405
C229Y	1	179	0.555556	0	74	0
C242F	1	179	0.555556	1	73	1.35135
C275F	1	179	0.555556	0	74	0
C277G	1	179	0.555556	0	74	0
D184N	1	179	0.555556	0	74	0
E171*	1	179	0.555556	0	74	0
E198*	1	179	0.555556	1	73	1.35135
E204*	3	177	1.66667	0	74	0
E221*	1	179	0.555556	0	74	0
E271Q	1	179	0.555556	0	74	0
E285K	1	179	0.555556	1	73	1.35135
E346*	1	179	0.555556	0	74	0
G154V	1	179	0.555556	1	73	1.35135
G199V	1	179	0.555556	0	74	0
G244C	1	179	0.555556	0	74	0
G245C	1	179	0.555556	0	74	0
G245V	2	178	1.11111	0	74	0
G266V	2	178	1.11111	2	72	2.7027
G334V	1	179	0.555556	1	73	1.35135
H179R	1	179	0.555556	0	74	0
H179Y	1	179	0.555556	1	73	1.35135
I195N	1	179	0.555556	0	74	0
K132N	1	179	0.555556	0	74	0
K164*	1	179	0.555556	0	74	0
M237I	1	179	0.555556	0	74	0
P72A	1	179	0.555556	0	74	0
P98L	2	178	1.11111	0	74	0
Q100*	1	179	0.555556	0	74	0
Q104*	1	179	0.555556	0	74	0
Q136E	2	178	1.11111	1	73	1.35135
R158L	1	179	0.555556	4	70	5.40541
R196*	2	178	1.11111	2	72	2.7027
R248L	2	178	1.11111	2	72	2.7027
R248Q	1	179	0.555556	2	72	2.7027
R249G	2	178	1.11111	0	74	0
R249S	1	179	0.555556	0	74	0
R267Q	1	179	0.555556	0	74	0
R273C	1	179	0.555556	0	74	0
R273L	3	177	1.66667	4	70	5.40541
R280G	1	179	0.555556	0	74	0
R283H	1	179	0.555556	0	74	0
S241F	1	179	0.555556	0	74	0
S96F	1	179	0.555556	0	74	0
T155P	1	179	0.555556	0	74	0
T256A	1	179	0.555556	0	74	0
V157F	3	177	1.66667	5	69	6.75676
V203L	1	179	0.555556	1	73	1.35135
V216M	1	179	0.555556	0	74	0
V274A	1	179	0.555556	0	74	0
V73Wfs*50	1	179	0.555556	0	74	0
W91*	1	179	0.555556	0	74	0
X187_splice	2	178	1.11111	0	74	0
X307_splice	1	179	0.555556	1	73	1.35135
Y205F	1	179	0.555556	0	74	0
Y220C	1	179	0.555556	2	72	2.7027
Y236C	2	178	1.11111	0	74	0
E286V	0	180	0	2	72	2.7027
S96P	0	180	0	2	72	2.7027
V97A	0	180	0	2	72	2.7027
A161T	0	180	0	1	73	1.35135
C176F	0	180	0	1	73	1.35135
C176S	0	180	0	1	73	1.35135
C275Lfs*31	0	180	0	1	73	1.35135
E294*	0	180	0	1	73	1.35135
E298*	0	180	0	1	73	1.35135
G226Wfs*3	0	180	0	1	73	1.35135
G302Rfs*4	0	180	0	1	73	1.35135
H193P	0	180	0	1	73	1.35135
H193R	0	180	0	1	73	1.35135
K351*	0	180	0	1	73	1.35135
N247I	0	180	0	1	73	1.35135
P151H	0	180	0	1	73	1.35135
P152Afs*28	0	180	0	1	73	1.35135
P82Rfs*41	0	180	0	1	73	1.35135
P92S	0	180	0	1	73	1.35135
Q167*	0	180	0	1	73	1.35135
R110L	0	180	0	1	73	1.35135
R174W	0	180	0	1	73	1.35135
R175H	0	180	0	1	73	1.35135
R202L	0	180	0	1	73	1.35135
R213*	0	180	0	1	73	1.35135
R282W	0	180	0	1	73	1.35135
R333Lfs*12	0	180	0	1	73	1.35135
R342*	0	180	0	1	73	1.35135
S215I	0	180	0	1	73	1.35135
V216L	0	180	0	1	73	1.35135
W91Cfs*30	0	180	0	1	73	1.35135

## Sheet: Suppl Fig. 3B
Supplemental Figure 3B
APC	Lung Yes	Lung No	Lung (N=180)	Brain Yes	Brain No	Brain (N=74)
ALL	11	169	6.11111	17	57	22.973
E1317Q	5	175	2.77778	1	73	1.35135
I1307K	1	179	0.555556	0	74	0
I1307Kfs*14	1	179	0.555556	0	74	0
P1433L	1	179	0.555556	14	60	18.9189
P870S	1	179	0.555556	0	74	0
Q1095*	1	179	0.555556	0	74	0
R1103K	1	179	0.555556	0	74	0
T1292M	1	179	0.555556	0	74	0
A888T	0	180	0	2	72	2.7027
A1582P	0	180	0	1	73	1.35135
N1122H	0	180	0	1	73	1.35135
N1548Kfs*11	0	180	0	1	73	1.35135
Q1095R	0	180	0	1	73	1.35135

## Sheet: Suppl Fig. 3C
Supplemental Figure 3C
RB1	Lung Yes	Lung No	Lung (N=180)	Brain Yes	Brain No	Brain (N=74)
ALL			1.11111			20.2703
D718G	1	179	0.555556	0	74	0
I680T	1	179	0.555556	12	62	16.2162
L670P	0	180	0	3	71	4.05405
T766Nfs*29	0	180	0	3	71	4.05405
Q575Tfs*10	0	180	0	1	73	1.35135

## Sheet: Suppl Fig. 3D
Supplemental Figure 3D
KRAS	Lung Yes	Lung No	Lung (N=180)	Brain Yes	Brain No	Brain (N=74)
ALL	46	134	25.5556	36	38	48.65
G12X	40	140	22.7778	25	49	33.7838
G12A	3	177	1.6667	3	71	4.0541
G12C	20	160	11.1111	12	62	16.22
G12D	6	174	3.3333	5	69	6.7568
G12S	1	179	0.5556	0	74	0
G12V	11	169	6.1111	6	68	8.1081
G13X	3	177	1.6667	4	70	5.40541
G13C	2	178	1.1111	2	72	2.7027
G13D	1	179	0.5556	2	72	2.7027
A146V	1	179	0.5556	0	74	0
Q61X	1	179	0.5556	6	68	8.10811
Q61H	1	179	0.5556	3	71	4.0541
Q61K	0	180	0	1	73	1.3514
Q61L	0	180	0	1	73	1.3514
Q61R	0	180	0	1	73	1.3514

[truncated: 18 more sheets: Suppl Fig. 3E, Suppl Fig. 3F, Suppl Fig. 3G, Suppl Fig. 3H, Suppl Fig. 3I, Suppl Fig. 5A, Suppl Fig. 5B, Suppl Fig. 5C, Suppl Fig. 5D, Suppl Fig. 5E , Suppl Fig. 5F , Suppl Fig. 5G, Suppl Fig. 5H, Fig. 7A MET amp , Fig. 7A non-MET amp, Fig. 7B MET amp, Fig. 7B non-MET amp , Suppl Fig. 8B]
